# Supplementary material for: Integrative molecular and clinical modeling of clinical outcomes to PD1 blockade in patients with metastatic melanoma
Source: Nat Med. 2019 Dec 2;25(12):1916–27. doi: 10.1038/s41591-019-0654-5 (PMC6898788; doi:10.1038/s41591-019-0654-5)
Supplement: Supplementary file 3 — RNA-seq TPM matrix. [file 41591_2019_654_MOESM3_ESM.txt]

	A1BG	A1BG-AS1	A1CF	A2M	A2M-AS1	A2ML1	A3GALT2	A4GALT	A4GNT	AAAS	AACS	AACSP1	AADAC	AADACL2	AADAT	AAED1	AAGAB	AAK1	AAMDC	AAMP	AANAT	AAR2	AARD	AARS	AARS2	AARSD1	AASDH	AASDHPPT	AASS	AATK	ABAT	ABCA1	ABCA10	ABCA11P	ABCA12	ABCA13	ABCA2	ABCA3	ABCA4	ABCA5	ABCA6	ABCA7	ABCA8	ABCA9	ABCB1	ABCB10	ABCB11	ABCB4	ABCB5	ABCB6	ABCB7	ABCB8	ABCB9	ABCC1	ABCC10	ABCC11	ABCC12	ABCC2	ABCC3	ABCC4	ABCC5	ABCC6	ABCC6P1	ABCC8	ABCC9	ABCD1	ABCD2	ABCD3	ABCD4	ABCE1	ABCF1	ABCF2	ABCF2P1	ABCF3	ABCG1	ABCG2	ABCG4	ABCG5	ABCG8	ABHD1	ABHD10	ABHD11	ABHD12	ABHD12B	ABHD13	ABHD14A	ABHD14A-ACY1	ABHD14B	ABHD15	ABHD16A	ABHD16B	ABHD17A	ABHD17AP1	ABHD17AP3	ABHD17B	ABHD17C	ABHD18	ABHD2	ABHD3	ABHD4	ABHD5	ABHD6	ABHD8	ABI1	ABI2	ABI3	ABI3BP	ABL1	ABL2	ABLIM1	ABLIM2	ABLIM3	ABO	ABR	ABRA	ABRACL	ABRAXAS1	ABRAXAS2	ABT1	ABT1P1	ABTB1	ABTB2	ACAA1	ACAA2	ACACB	ACAD10	ACAD11	ACAD8	ACAD9	ACADL	ACADM	ACADS	ACADSB	ACADVL	ACAN	ACAP1	ACAP2	ACAP3	ACAT1	ACAT2	ACBD3	ACBD3-AS1	ACBD4	ACBD5	ACBD6	ACBD7	ACCS	ACCSL	ACD	ACE	ACE2	ACER1	ACER2	ACER3	ACHE	ACIN1	ACKR1	ACKR2	ACKR3	ACKR4	ACLY	ACMSD	ACO1	ACO2	ACOD1	ACOT1	ACOT11	ACOT12	ACOT13	ACOT2	ACOT4	ACOT6	ACOT7	ACOT8	ACOT9	ACOX1	ACOX2	ACOX3	ACOXL	ACP1	ACP2	ACP4	ACP5	ACP6	ACP7	ACPP	ACR	ACRBP	ACRV1	ACSBG1	ACSBG2	ACSF2	ACSF3	ACSL1	ACSL3	ACSL4	ACSL5	ACSL6	ACSM1	ACSM3	ACSM4	ACSM5	ACSM6	ACSS1	ACSS2	ACSS3	ACTA1	ACTA2	ACTA2-AS1	ACTB	ACTBL2	ACTBP1	ACTBP11	ACTBP2	ACTBP7	ACTBP8	ACTC1	ACTG1	ACTG1P1	ACTG1P10	ACTG1P14	ACTG1P15	ACTG1P17	ACTG1P18	ACTG1P20	ACTG1P24	ACTG1P3	ACTG1P4	ACTG2	ACTL10	ACTL6A	ACTL7A	ACTL8	ACTN1	ACTN2	ACTN3	ACTN4	ACTN4P1	ACTR10	ACTR1A	ACTR1B	ACTR2	ACTR3	ACTR3B	ACTR3BP4	ACTR3C	ACTR5	ACTR6	ACTR8	ACTRT3	ACVR1	ACVR1B	ACVR1C	ACVR2A	ACVR2B	ACVRL1	ACY1	ACY3	ACYP1	ACYP2	ADA	ADA2	ADAD2	ADAL	ADAM10	ADAM11	ADAM12	ADAM15	ADAM17	ADAM19	ADAM1A	ADAM20	ADAM20P1	ADAM21	ADAM21P1	ADAM22	ADAM23	ADAM28	ADAM29	ADAM32	ADAM33	ADAM3B	ADAM8	ADAM9	ADAMDEC1	ADAMTS1	ADAMTS10	ADAMTS12	ADAMTS13	ADAMTS14	ADAMTS15	ADAMTS16	ADAMTS17	ADAMTS18	ADAMTS19	ADAMTS2	ADAMTS20	ADAMTS3	ADAMTS4	ADAMTS5	ADAMTS6	ADAMTS7	ADAMTS7P3	ADAMTS8	ADAMTS9	ADAMTS9-AS1	ADAMTSL1	ADAMTSL2	ADAMTSL3	ADAMTSL4	ADAMTSL4-AS1	ADAMTSL5	ADAP1	ADAP2	ADAR	ADARB1	ADARB2	ADAT1	ADAT2	ADAT3	ADCK1	ADCK2	ADCK5	ADCY1	ADCY10	ADCY10P1	ADCY2	ADCY3	ADCY4	ADCY5	ADCY6	ADCY7	ADCY8	ADCY9	ADCYAP1	ADCYAP1R1	ADD1	ADD2	ADD3	ADD3-AS1	ADGB	ADGRA2	ADGRA3	ADGRB1	ADGRB2	ADGRB3	ADGRD1	ADGRD1-AS1	ADGRE1	ADGRE2	ADGRE3	ADGRE4P	ADGRE5	ADGRF1	ADGRF2	ADGRF3	ADGRF4	ADGRF5	ADGRF5P1	ADGRG1	ADGRG2	ADGRG3	ADGRG4	ADGRG5	ADGRG6	ADGRG7	ADGRL1	ADGRL2	ADGRL3	ADGRL4	ADGRV1	ADH1A	ADH1B	ADH1C	ADH4	ADH5	ADH5P4	ADH6	ADHFE1	ADI1	ADIPOQ	ADIPOQ-AS1	ADIPOR1	ADIPOR2	ADIRF	ADIRF-AS1	ADK	ADM	ADM2	ADM5	ADNP	ADNP2	ADO	ADORA1	ADORA2A-AS1	ADORA2B	ADPGK	ADPGK-AS1	ADPRH	ADPRHL1	ADPRHL2	ADPRM	ADRA1A	ADRA1B	ADRA1D	ADRA2A	ADRA2C	ADRB1	ADRB2	ADRB3	ADRM1	ADSL	ADSS	ADSSL1	ADTRP	AEBP1	AEBP2	AEN	AES	AFAP1	AFAP1-AS1	AFAP1L1	AFAP1L2	AFDN	AFDN-DT	AFF1	AFF2	AFF3	AFF4	AFG1L	AFG3L1P	AFG3L2	AFG3L2P1	AFMID	AFTPH	AGA	AGAP1	AGAP10P	AGAP11	AGAP2	AGAP2-AS1	AGAP3	AGAP4	AGAP5	AGAP6	AGAP9	AGBL2	AGBL3	AGBL4	AGBL5	AGER	AGFG1	AGFG2	AGGF1	AGGF1P1	AGGF1P2	AGK	AGKP1	AGL	AGMAT	AGMO	AGO1	AGO2	AGO3	AGO4	AGPAT1	AGPAT2	AGPAT3	AGPAT4	AGPAT5	AGPS	AGR2	AGRN	AGRP	AGT	AGTPBP1	AGTR1	AGTRAP	AGXT	AHCTF1	AHCY	AHCYL1	AHCYL2	AHCYP8	AHDC1	AHI1	AHNAK	AHNAK2	AHR	AHRR	AHSA1	AHSA2	AHSP	AICDA	AIDA	AIF1	AIF1L	AIFM1	AIFM2	AIFM3	AIG1	AIM2	AIMP1	AIMP1P1	AIMP2	AIP	AIRE	AJAP1	AJUBA	AK1	AK2	AK2P2	AK3	AK3P3	AK3P5	AK4	AK4P1	AK4P3	AK5	AK6	AK7	AK8	AK9	AKAP1	AKAP10	AKAP11	AKAP12	AKAP13	AKAP14	AKAP17A	AKAP2	AKAP3	AKAP5	AKAP6	AKAP7	AKAP8	AKAP8L	AKAP9	AKIP1	AKIRIN1	AKIRIN1P2	AKIRIN2	AKNA	AKNAD1	AKR1A1	AKR1B1	AKR1B10	AKR1B10P1	AKR1B15	AKR1B1P1	AKR1B1P3	AKR1C1	AKR1C2	AKR1C3	AKR1E2	AKR7A2	AKR7A2P1	AKR7A3	AKR7L	AKT1	AKT1S1	AKT2	AKT3	AKTIP	ALAD	ALAS1	ALAS2	ALB	ALCAM	ALDH16A1	ALDH18A1	ALDH1A1	ALDH1A2	ALDH1A3	ALDH1B1	ALDH1L1	ALDH1L2	ALDH2	ALDH3A1	ALDH3A2	ALDH3B1	ALDH3B2	ALDH4A1	ALDH5A1	ALDH6A1	ALDH7A1	ALDH7A1P1	ALDH8A1	ALDH9A1	ALDOA	ALDOB	ALDOC	ALG1	ALG10	ALG10B	ALG11	ALG12	ALG13	ALG14	ALG1L	ALG1L10P	ALG1L13P	ALG1L15P	ALG1L2	ALG1L6P	ALG1L9P	ALG2	ALG3	ALG3P1	ALG5	ALG6	ALG8	ALG9	ALK	ALKAL2	ALKBH1	ALKBH2	ALKBH3	ALKBH4	ALKBH5	ALKBH6	ALKBH7	ALKBH8	ALLC	ALMS1	ALMS1P1	ALOX12	ALOX12-AS1	ALOX12B	ALOX15	ALOX15B	ALOX5	ALOX5AP	ALOXE3	ALPK1	ALPK2	ALPK3	ALPL	ALS2	ALS2CL	ALS2CR12	ALX1	ALX3	ALX4	ALYREF	AMACR	AMBN	AMBP	AMBRA1	AMD1	AMD1P2	AMD1P3	AMDHD1	AMDHD2	AMELX	AMER1	AMER2	AMFR	AMH	AMHR2	AMIGO1	AMIGO2	AMIGO3	AMMECR1	AMMECR1L	AMN	AMN1	AMOT	AMOTL1	AMOTL2	AMPD1	AMPD2	AMPD3	AMPH	AMT	AMY1B	AMY2A	AMY2B	AMZ1	AMZ2	AMZ2P1	AMZ2P2	ANAPC1	ANAPC10	ANAPC10P1	ANAPC11	ANAPC13	ANAPC15	ANAPC16	ANAPC1P1	ANAPC2	ANAPC4	ANAPC5	ANAPC7	ANG	ANGEL1	ANGEL2	ANGPT1	ANGPT2	ANGPT4	ANGPTL1	ANGPTL2	ANGPTL3	ANGPTL4	ANGPTL5	ANGPTL6	ANGPTL7	ANGPTL8	ANK1	ANK2	ANK3	ANKAR	ANKDD1A	ANKDD1B	ANKEF1	ANKFN1	ANKFY1	ANKH	ANKHD1	ANKHD1-EIF4EBP3	ANKIB1	ANKK1	ANKLE1	ANKLE2	ANKMY1	ANKMY2	ANKRA2	ANKRD1	ANKRD10	ANKRD11	ANKRD12	ANKRD13A	ANKRD13B	ANKRD13C	ANKRD13D	ANKRD16	ANKRD17	ANKRD18A	ANKRD18B	ANKRD18CP	ANKRD18DP	ANKRD18EP	ANKRD19P	ANKRD2	ANKRD20A11P	ANKRD20A17P	ANKRD20A18P	ANKRD20A2	ANKRD20A4	ANKRD20A5P	ANKRD20A7P	ANKRD20A8P	ANKRD20A9P	ANKRD22	ANKRD23	ANKRD24	ANKRD26	ANKRD27	ANKRD28	ANKRD29	ANKRD30A	ANKRD30B	ANKRD30BP1	ANKRD31	ANKRD33	ANKRD33B	ANKRD34B	ANKRD34C	ANKRD35	ANKRD36	ANKRD36B	ANKRD36BP1	ANKRD36BP2	ANKRD36C	ANKRD37	ANKRD39	ANKRD40	ANKRD42	ANKRD44	ANKRD45	ANKRD46	ANKRD49	ANKRD50	ANKRD52	ANKRD53	ANKRD54	ANKRD55	ANKRD6	ANKRD61	ANKRD62	ANKRD62P1-PARP4P3	ANKRD65	ANKRD7	ANKRD9	ANKS1A	ANKS1B	ANKS3	ANKS4B	ANKS6	ANKUB1	ANKZF1	ANLN	ANO1	ANO10	ANO2	ANO3	ANO4	ANO5	ANO6	ANO7	ANO7L1	ANO8	ANO9	ANOS1	ANOS2P	ANP32A	ANP32AP1	ANP32B	ANP32BP1	ANP32BP3	ANP32C	ANP32E	ANPEP	ANTXR1	ANTXR2	ANXA1	ANXA10	ANXA11	ANXA13	ANXA2	ANXA2P1	ANXA2P2	ANXA2P3	ANXA2R	ANXA3	ANXA4	ANXA5	ANXA6	ANXA7	ANXA9	AOAH	AOC1	AOC2	AOC3	AOC4P	AOX1	AP1AR	AP1B1	AP1G1	AP1G2	AP1M1	AP1M2	AP1S1	AP1S2	AP1S3	AP2A1	AP2A2	AP2B1	AP2M1	AP2S1	AP3B1	AP3B2	AP3D1	AP3M1	AP3M2	AP3S1	AP3S2	AP4B1	AP4B1-AS1	AP4E1	AP4M1	AP4S1	AP5B1	AP5M1	AP5S1	AP5Z1	APAF1	APBA1	APBA2	APBA3	APBB1	APBB1IP	APBB2	APBB3	APC	APC2	APCDD1	APCDD1L	APEH	APEX1	APEX2	APH1A	APH1B	API5	API5P1	API5P2	APIP	APLF	APLN	APLNR	APLP1	APLP2	APMAP	APOA1	APOA2	APOB	APOBEC2	APOBEC3A	APOBEC3B	APOBEC3C	APOBEC3D	APOBEC3F	APOBEC3G	APOBEC3H	APOBEC4	APOBR	APOC1	APOC1P1	APOC2	APOC4	APOD	APOE	APOF	APOL1	APOL2	APOL3	APOL4	APOL5	APOL6	APOLD1	APOM	APOO	APOOL	APOPT1	APP	APPBP2	APPL1	APPL2	APRT	APTR	APTX	AQP1	AQP11	AQP3	AQP4	AQP5	AQP6	AQP7	AQP7P1	AQP7P2	AQP8	AQP9	AQR	AR	ARAF	ARAP1	ARAP1-AS2	ARAP2	ARAP3	ARC	ARCN1	AREG	AREL1	ARF1	ARF1P2	ARF3	ARF4	ARF4P1	ARF5	ARF6	ARFGAP1	ARFGAP2	ARFGAP3	ARFGEF1	ARFGEF2	ARFGEF3	ARFIP1	ARFIP2	ARFRP1	ARG1	ARG2	ARGFXP2	ARGLU1	ARHGAP1	ARHGAP10	ARHGAP11A	ARHGAP11B	ARHGAP12	ARHGAP15	ARHGAP17	ARHGAP18	ARHGAP19	ARHGAP19-SLIT1	ARHGAP20	ARHGAP21	ARHGAP22	ARHGAP23P1	ARHGAP24	ARHGAP25	ARHGAP26	ARHGAP27	ARHGAP27P1-BPTFP1-KPNA2P3	ARHGAP28	ARHGAP29	ARHGAP30	ARHGAP31	ARHGAP32	ARHGAP33	ARHGAP35	ARHGAP39	ARHGAP4	ARHGAP40	ARHGAP42	ARHGAP44	ARHGAP45	ARHGAP5	ARHGAP6	ARHGAP8	ARHGAP9	ARHGDIA	ARHGDIB	ARHGDIG	ARHGEF1	ARHGEF10	ARHGEF10L	ARHGEF11	ARHGEF12	ARHGEF15	ARHGEF16	ARHGEF17	ARHGEF18	ARHGEF19	ARHGEF2	ARHGEF25	ARHGEF26	ARHGEF28	ARHGEF3	ARHGEF33	ARHGEF34P	ARHGEF35	ARHGEF37	ARHGEF38	ARHGEF39	ARHGEF4	ARHGEF40	ARHGEF5	ARHGEF6	ARHGEF7	ARHGEF9	ARID1A	ARID1B	ARID2	ARID3A	ARID3B	ARID3C	ARID4A	ARID4B	ARID5A	ARID5B	ARIH1	ARIH2	ARIH2OS	ARIH2P1	ARL1	ARL10	ARL11	ARL13A	ARL13B	ARL14EP	ARL15	ARL16	ARL17A	ARL17B	ARL2	ARL2-SNX15	ARL2BP	ARL3	ARL4A	ARL4AP1	ARL4AP2	ARL4AP4	ARL4AP5	ARL4C	ARL4D	ARL5A	ARL5B	ARL5C	ARL6	ARL6IP1	ARL6IP1P2	ARL6IP4	ARL6IP5	ARL6IP6	ARL8A	ARL8B	ARL9	ARMC1	ARMC10	ARMC10P1	ARMC12	ARMC2	ARMC3	ARMC4	ARMC4P1	ARMC5	ARMC6	ARMC7	ARMC8	ARMC9	ARMCX1	ARMCX2	ARMCX3	ARMCX4	ARMCX5	ARMCX6	ARMCX7P	ARMS2	ARMT1	ARNT	ARNT2	ARNTL	ARNTL2	ARPC1A	ARPC1B	ARPC2	ARPC3	ARPC3P1	ARPC3P2	ARPC4	ARPC4-TTLL3	ARPC5	ARPC5L	ARPIN	ARPP19	ARPP21	ARR3	ARRB1	ARRB2	ARRDC1	ARRDC1-AS1	ARRDC2	ARRDC3	ARRDC4	ARRDC5	ARSA	ARSB	ARSD	ARSD-AS1	ARSE	ARSF	ARSG	ARSH	ARSI	ARSJ	ARSK	ART1	ART3	ART4	ART5	ARTN	ARV1	ARVCF	ARX	AS3MT	ASAH1	ASAH2	ASAH2B	ASAP1	ASAP2	ASAP3	ASB1	ASB11	ASB13	ASB14	ASB15	ASB16	ASB16-AS1	ASB17	ASB18	ASB2	ASB3	ASB4	ASB6	ASB7	ASB8	ASB9	ASB9P1	ASCC1	ASCC2	ASCC3	ASCL1	ASCL2	ASCL3	ASF1A	ASF1B	ASGR1	ASGR2	ASH1L	ASH1L-AS1	ASH2L	ASIC1	ASIC2	ASIC3	ASIC4	ASIC5	ASIP	ASL	ASMT	ASMTL	ASMTL-AS1	ASNA1	ASNS	ASNSD1	ASPA	ASPDH	ASPG	ASPH	ASPHD1	ASPHD2	ASPM	ASPN	ASPRV1	ASPSCR1	ASRGL1	ASS1	ASS1P1	ASS1P10	ASS1P12	ASS1P2	ASS1P5	ASTE1	ASTL	ASTN1	ASTN2	ASXL1	ASXL2	ASXL3	ATAD1	ATAD2	ATAD2B	ATAD3A	ATAD3B	ATAD3C	ATAD5	ATAT1	ATE1	ATE1-AS1	ATF1	ATF2	ATF3	ATF4	ATF4P1	ATF4P3	ATF4P4	ATF5	ATF6	ATF6B	ATF7	ATF7IP	ATF7IP2	ATG10	ATG101	ATG12	ATG12P2	ATG13	ATG14	ATG16L1	ATG16L2	ATG2A	ATG2B	ATG3	ATG4A	ATG4B	ATG4C	ATG4D	ATG5	ATG7	ATG9A	ATG9B	ATIC	ATL1	ATL2	ATL3	ATM	ATMIN	ATN1	ATOH8	ATOX1	ATP10A	ATP10B	ATP10D	ATP11A	ATP11B	ATP11C	ATP12A	ATP13A1	ATP13A2	ATP13A3	ATP13A4	ATP13A4-AS1	ATP13A5	ATP1A1	ATP1A1-AS1	ATP1A2	ATP1A3	ATP1A4	ATP1B1	ATP1B1P1	ATP1B2	ATP1B3	ATP1B3P1	ATP23	ATP2A1	ATP2A1-AS1	ATP2A2	ATP2A3	ATP2B1	ATP2B2	ATP2B3	ATP2B4	ATP2C1	ATP2C2	ATP2C2-AS1	ATP4A	ATP4B	ATP5A1	ATP5A1P3	ATP5B	ATP5C1	ATP5C1P1	ATP5D	ATP5E	ATP5EP2	ATP5F1	ATP5F1P5	ATP5F1P7	ATP5G1	ATP5G2	ATP5G2P3	ATP5G2P4	ATP5G3	ATP5H	ATP5HP4	ATP5I	ATP5J	ATP5J2	ATP5J2-PTCD1	ATP5J2P4	ATP5J2P6	ATP5L	ATP5L2	ATP5LP2	ATP5O	ATP5S	ATP6AP1	ATP6AP1L	ATP6AP2	ATP6V0A1	ATP6V0A2	ATP6V0A4	ATP6V0B	ATP6V0C	ATP6V0CP1	ATP6V0D1	ATP6V0D2	ATP6V0E1	ATP6V0E1P2	ATP6V0E2	ATP6V1A	ATP6V1B1	ATP6V1B2	ATP6V1C1	ATP6V1C2	ATP6V1D	ATP6V1E1	ATP6V1E1P1	ATP6V1E2	ATP6V1F	ATP6V1G1	ATP6V1G1P4	ATP6V1G2	ATP6V1G2-DDX39B	ATP6V1H	ATP7A	ATP7B	ATP8A1	ATP8A2	ATP8A2P2	ATP8B1	ATP8B2	ATP8B3	ATP8B4	ATP9A	ATP9B	ATPAF1	ATPAF2	ATPIF1	ATR	ATRAID	ATRIP	ATRN	ATRNL1	ATRX	ATXN1	ATXN10	ATXN1L	ATXN2	ATXN2L	ATXN3	ATXN7	ATXN7L1	ATXN7L2	ATXN7L3	ATXN7L3B	AUH	AUNIP	AUP1	AURKA	AURKAIP1	AURKAPS1	AURKB	AURKC	AUTS2	AVEN	AVIL	AVL9	AVPI1	AVPR1A	AVPR2	AWAT1	AXDND1	AXIN1	AXIN2	AXL	AZGP1	AZI2	AZIN1	AZIN1-AS1	AZIN2	AZU1	B2M	B3GALNT1	B3GALNT2	B3GALT1	B3GALT2	B3GALT4	B3GALT5	B3GALT6	B3GAT1	B3GAT2	B3GAT3	B3GLCT	B3GNT2	B3GNT3	B3GNT4	B3GNT5	B3GNT7	B3GNT8	B3GNT9	B3GNTL1	B4GALNT1	B4GALNT3	B4GALNT4	B4GALT1	B4GALT2	B4GALT3	B4GALT4	B4GALT5	B4GALT6	B4GALT7	B4GAT1	B9D1	B9D2	BAALC	BAALC-AS2	BAAT	BABAM1	BABAM2	BACE1	BACE2	BACH1	BACH1-IT1	BACH2	BAD	BAG1	BAG2	BAG3	BAG4	BAG5	BAG6	BAGE2	BAHD1	BAIAP2	BAIAP2-AS1	BAIAP2L1	BAIAP2L2	BAIAP3	BAK1	BAK1P1	BAMBI	BANF1	BANF1P1	BANF1P3	BANF1P4	BANK1	BANP	BAP1	BARD1	BARHL1	BARHL2	BARX1	BARX2	BASP1	BATF	BATF2	BATF3	BAX	BAZ1A	BAZ1B	BAZ2A	BAZ2B	BBC3	BBIP1	BBIP1P1	BBOF1	BBOX1	BBS1	BBS10	BBS12	BBS2	BBS4	BBS5	BBS7	BBS9	BBX	BCAM	BCAN	BCAP29	BCAP31	BCAR1	BCAR3	BCAR4	BCAS1	BCAS2	BCAS2P2	BCAS3	BCAS4	BCAT1	BCAT2	BCCIP	BCDIN3D	BCDIN3D-AS1	BCHE	BCKDHA	BCKDHB	BCKDK	BCL10	BCL11A	BCL11B	BCL2	BCL2A1	BCL2L1	BCL2L10	BCL2L11	BCL2L12	BCL2L13	BCL2L14	BCL2L15	BCL2L2	BCL2L2-PABPN1	BCL3	BCL6	BCL6B	BCL7A	BCL7B	BCL7C	BCL9	BCL9L	BCLAF1	BCLAF1P1	BCLAF3	BCO1	BCO2	BCOR	BCORL1	BCORP1	BCR	BCRP3	BCS1L	BCYRN1	BDH1	BDH2	BDH2P1	BDKRB1	BDKRB2	BDNF	BDNF-AS	BDP1	BEAN1	BECN1	BEGAIN	BEND3	BEND3P1	BEND4	BEND5	BEND6	BEND7	BEST1	BEST2	BEST3	BEST4	BET1	BET1L	BET1P1	BEX1	BEX2	BEX3	BEX4	BEX5	BFAR	BFSP1	BFSP2	BGLAP	BGN	BHLHA15	BHLHB9	BHLHB9P1	BHLHE22	BHLHE40	BHLHE40-AS1	BHLHE41	BHMT	BHMT2	BICC1	BICD1	BICD2	BICDL1	BICDL2	BICRA	BICRAL	BID	BIK	BIN1	BIN2	BIN2P1	BIN3	BIRC2	BIRC3	BIRC5	BIRC6	BIRC7	BIVM	BIVM-ERCC5	BLCAP	BLID	BLK	BLM	BLMH	BLNK	BLOC1S1	BLOC1S2	BLOC1S3	BLOC1S4	BLOC1S5	BLOC1S5-TXNDC5	BLOC1S6	BLVRA	BLVRB	BLZF1	BLZF2P	BMF	BMI1	BMP1	BMP2	BMP2K	BMP2KL	BMP3	BMP4	BMP5	BMP6	BMP7	BMP8A	BMP8B	BMPER	BMPR1A	BMPR1APS1	BMPR1APS2	BMPR1B	BMPR2	BMS1	BMS1P1	BMS1P10	BMS1P11	BMS1P13	BMS1P15	BMS1P16	BMS1P17	BMS1P2	BMS1P22	BMS1P4	BMS1P8	BMS1P9	BMT2	BMX	BNC1	BNC2	BNIP1	BNIP2	BNIP3	BNIP3L	BNIP3P1	BNIP3P5	BNIPL	BOC	BOD1	BOD1L1	BOK	BOLA1	BOLA2	BOLA2-SMG1P6	BOLA2B	BOLA2P2	BOLA2P3	BOLA3	BOLL	BORA	BORCS5	BORCS6	BORCS7	BORCS7-ASMT	BORCS8	BORCS8-MEF2B	BPGM	BPHL	BPI	BPIFB1	BPIFB4	BPIFC	BPNT1	BPTF	BPTFP1	BRAF	BRAFP1	BRAP	BRAT1	BRCA1	BRCA2	BRCC3	BRCC3P1	BRD1	BRD2	BRD3	BRD3OS	BRD4	BRD7	BRD7P2	BRD7P4	BRD7P5	BRD8	BRD9	BRD9P2	BRF1	BRF2	BRI3	BRI3BP	BRI3P1	BRICD5	BRINP1	BRINP2	BRINP3	BRIP1	BRIX1	BRIX1P1	BRK1	BRMS1	BRMS1L	BROX	BRPF1	BRPF3	BRSK1	BRSK2	BRWD1	BRWD1-AS2	BRWD3	BSCL2	BSDC1	BSG	BSN	BSPRY	BST1	BST2	BTAF1	BTBD1	BTBD10	BTBD10P1	BTBD10P2	BTBD11	BTBD16	BTBD18	BTBD19	BTBD2	BTBD3	BTBD6	BTBD6P1	BTBD7	BTBD7P1	BTBD9	BTC	BTD	BTF3	BTF3L4	BTF3L4P1	BTF3L4P2	BTF3P10	BTF3P11	BTF3P12	BTF3P13	BTF3P4	BTF3P5	BTF3P6	BTF3P7	BTF3P8	BTG1	BTG2	BTG3	BTK	BTLA	BTN1A1	BTN2A1	BTN2A2	BTN2A3P	BTN3A1	BTN3A2	BTN3A3	BTNL10	BTNL2	BTNL3	BTNL8	BTNL9	BTRC	BUB1	BUB1B	BUB1B-PAK6	BUB3	BUB3P1	BUD13	BUD23	BUD31	BVES	BVES-AS1	BYSL	BZW1	BZW1P1	BZW1P2	BZW2	C10orf10	C10orf105	C10orf111	C10orf113	C10orf126	C10orf128	C10orf25	C10orf55	C10orf62	C10orf67	C10orf76	C10orf82	C10orf88	C10orf90	C10orf91	C10orf95	C10orf99	C11orf1	C11orf16	C11orf21	C11orf24	C11orf42	C11orf45	C11orf49	C11orf52	C11orf54	C11orf58	C11orf65	C11orf68	C11orf70	C11orf71	C11orf72	C11orf74	C11orf80	C11orf84	C11orf87	C11orf88	C11orf91	C11orf95	C11orf96	C12orf10	C12orf29	C12orf4	C12orf40	C12orf42	C12orf43	C12orf45	C12orf49	C12orf50	C12orf56	C12orf57	C12orf60	C12orf65	C12orf66	C12orf71	C12orf73	C12orf74	C12orf75	C12orf76	C14orf119	C14orf132	C14orf178	C14orf2	C14orf28	C14orf37	C14orf39	C14orf93	C15orf38-AP3S2	C15orf39	C15orf40	C15orf41	C15orf48	C15orf52	C15orf53	C15orf54	C15orf59	C15orf61	C15orf62	C15orf65	C16orf45	C16orf46	C16orf52	C16orf54	C16orf58	C16orf62	C16orf70	C16orf71	C16orf72	C16orf74	C16orf86	C16orf87	C16orf89	C16orf91	C16orf95	C16orf96	C17orf100	C17orf105	C17orf107	C17orf47	C17orf49	C17orf51	C17orf53	C17orf58	C17orf62	C17orf64	C17orf67	C17orf75	C17orf80	C17orf82	C17orf97	C17orf99	C18orf21	C18orf25	C18orf32	C18orf54	C18orf8	C19orf12	C19orf18	C19orf24	C19orf25	C19orf33	C19orf38	C19orf44	C19orf47	C19orf48	C19orf53	C19orf54	C19orf57	C19orf66	C19orf67	C19orf70	C19orf71	C19orf73	C19orf81	C19orf84	C1D	C1DP1	C1GALT1	C1GALT1C1	C1GALT1C1L	C1GALT1P1	C1GALT1P2	C1QA	C1QB	C1QBP	C1QBPP2	C1QC	C1QL1	C1QL3	C1QL4	C1QTNF1	C1QTNF12	C1QTNF2	C1QTNF3	C1QTNF3-AMACR	C1QTNF4	C1QTNF5	C1QTNF6	C1QTNF7	C1QTNF9	C1QTNF9B	C1R	C1RL	C1RL-AS1	C1S	C1orf100	C1orf105	C1orf109	C1orf112	C1orf115	C1orf116	C1orf122	C1orf123	C1orf127	C1orf131	C1orf132	C1orf146	C1orf147	C1orf159	C1orf162	C1orf167	C1orf174	C1orf194	C1orf195	C1orf198	C1orf21	C1orf210	C1orf216	C1orf220	C1orf226	C1orf228	C1orf229	C1orf27	C1orf35	C1orf43	C1orf50	C1orf52	C1orf53	C1orf54	C1orf56	C1orf61	C1orf68	C1orf74	C2	C20orf144	C20orf173	C20orf194	C20orf196	C20orf197	C20orf203	C20orf204	C20orf24	C20orf27	C20orf96	C21orf140	C21orf2	C21orf33	C21orf58	C21orf59	C21orf62	C21orf62-AS1	C21orf91	C22orf15	C22orf23	C22orf24	C22orf31	C22orf34	C22orf39	C22orf42	C22orf46	C2CD2	C2CD2L	C2CD3	C2CD4A	C2CD4B	C2CD4C	C2CD4D	C2CD5	C2CD6	C2orf15	C2orf16	C2orf27A	C2orf40	C2orf42	C2orf48	C2orf49	C2orf50	C2orf54	C2orf66	C2orf68	C2orf69	C2orf70	C2orf71	C2orf72	C2orf73	C2orf74	C2orf76	C2orf78	C2orf82	C2orf88	C2orf91	C3	C3AR1	C3orf14	C3orf18	C3orf20	C3orf22	C3orf30	C3orf33	C3orf35	C3orf36	C3orf38	C3orf49	C3orf52	C3orf58	C3orf62	C3orf67	C3orf70	C3orf80	C3orf84	C3orf85	C4A	C4A-AS1	C4B	C4BPA	C4BPB	C4orf19	C4orf22	C4orf3	C4orf33	C4orf36	C4orf45	C4orf46	C4orf47	C4orf48	C4orf50	C5	C5AR1	C5AR2	C5orf15	C5orf17	C5orf22	C5orf24	C5orf30	C5orf34	C5orf38	C5orf42	C5orf46	C5orf49	C5orf51	C5orf56	C5orf58	C5orf60	C5orf63	C5orf64	C5orf66	C5orf67	C6	C6orf10	C6orf106	C6orf118	C6orf120	C6orf132	C6orf136	C6orf141	C6orf163	C6orf201	C6orf203	C6orf223	C6orf226	C6orf229	C6orf47	C6orf48	C6orf52	C6orf58	C6orf62	C6orf89	C6orf99	C7	C7orf25	C7orf26	C7orf31	C7orf33	C7orf43	C7orf49	C7orf50	C7orf55-LUC7L2	C7orf57	C7orf61	C7orf69	C7orf71	C8G	C8orf17	C8orf31	C8orf33	C8orf34	C8orf37	C8orf44	C8orf44-SGK3	C8orf46	C8orf48	C8orf49	C8orf58	C8orf59	C8orf74	C8orf76	C8orf82	C8orf86	C8orf88	C9	C9orf106	C9orf116	C9orf129	C9orf131	C9orf139	C9orf147	C9orf152	C9orf153	C9orf16	C9orf163	C9orf170	C9orf172	C9orf24	C9orf3	C9orf40	C9orf43	C9orf47	C9orf50	C9orf64	C9orf66	C9orf72	C9orf78	C9orf84	C9orf85	CA1	CA10	CA11	CA12	CA13	CA14	CA2	CA3	CA4	CA5B	CA5BP1	CA6	CA7	CA8	CA9	CAAP1	CAB39	CAB39L	CABCOCO1	CABIN1	CABLES1	CABLES2	CABP1	CABP4	CABP7	CABYR	CACFD1	CACHD1	CACNA1A	CACNA1B	CACNA1C	CACNA1C-AS1	CACNA1D	CACNA1E	CACNA1F	CACNA1G	CACNA1H	CACNA1I	CACNA1S	CACNA2D1	CACNA2D2	CACNA2D3	CACNA2D4	CACNB1	CACNB2	CACNB3	CACNB4	CACNG1	CACNG4	CACNG5	CACNG8	CACTIN	CACTIN-AS1	CACUL1	CACYBP	CACYBPP1	CACYBPP2	CAD	CADM1	CADM2	CADM3	CADM3-AS1	CADM4	CADPS	CADPS2	CAGE1	CALB1	CALB2	CALCA	CALCOCO1	CALCOCO2	CALCR	CALCRL	CALD1	CALHM1	CALHM2	CALHM5	CALHM6	CALM1	CALM2	CALM2P2	CALM2P3	CALM3	CALML4	CALML5	CALML6	CALN1	CALR	CALR3	CALU	CALY	CAMK1	CAMK1D	CAMK1G	CAMK2A	CAMK2B	CAMK2D	CAMK2G	CAMK2N1	CAMK2N2	CAMK4	CAMKK1	CAMKK2	CAMKMT	CAMKV	CAMLG	CAMP	CAMSAP1	CAMSAP2	CAMSAP3	CAMTA1	CAMTA2	CAND1	CAND2	CANT1	CANX	CAP1	CAP1P2	CAP2	CAP2P1	CAPG	CAPN1	CAPN10	CAPN11	CAPN12	CAPN13	CAPN14	CAPN15	CAPN2	CAPN3	CAPN5	CAPN6	CAPN7	CAPN8	CAPN9	CAPNS1	CAPNS2	CAPRIN1	CAPRIN2	CAPS	CAPS2	CAPZA1	CAPZA2	CAPZB	CARD10	CARD11	CARD14	CARD16	CARD17	CARD19	CARD6	CARD8	CARD9	CARF	CARHSP1	CARM1	CARMIL1	CARMIL2	CARMIL3	CARMN	CARNMT1	CARNS1	CARS	CARS-AS1	CARS2	CASC1	CASC10	CASC15	CASC3	CASC4	CASC4P1	CASD1	CASK	CASKIN1	CASKIN2	CASP1	CASP10	CASP12	CASP14	CASP16P	CASP2	CASP3	CASP4	CASP5	CASP6	CASP7	CASP8	CASP8AP2	CASP9	CASQ1	CASQ2	CASS4	CAST	CASTOR1	CASZ1	CAT	CATIP	CATIP-AS1	CATSPER1	CATSPER2	CATSPER2P1	CATSPER3	CATSPERB	CATSPERD	CATSPERE	CATSPERG	CATSPERZ	CAV1	CAV2	CAVIN1	CAVIN2	CAVIN3	CAVIN4	CBARP	CBFA2T2	CBFA2T3	CBFB	CBL	CBLB	CBLC	CBLL1	CBLN1	CBLN2	CBLN3	CBLN4	CBR1	CBR3	CBR3-AS1	CBR4	CBS	CBWD1	CBWD2	CBWD3	CBWD4P	CBWD5	CBWD6	CBX1	CBX1P1	CBX1P2	CBX2	CBX3	CBX3P1	CBX3P3	CBX3P5	CBX3P7	CBX3P9	CBX4	CBX5	CBX5P1	CBX6	CBX7	CBX8	CBY1	CBY3	CC2D1A	CC2D1B	CC2D2A	CC2D2B	CCAR1	CCAR2	CCBE1	CCDC102A	CCDC102B	CCDC103	CCDC106	CCDC107	CCDC110	CCDC112	CCDC113	CCDC114	CCDC115	CCDC116	CCDC117	CCDC12	CCDC120	CCDC121	CCDC122	CCDC124	CCDC125	CCDC126	CCDC127	CCDC129	CCDC13	CCDC13-AS1	CCDC130	CCDC134	CCDC136	CCDC137	CCDC138	CCDC14	CCDC140	CCDC141	CCDC142	CCDC144A	CCDC144B	CCDC144CP	CCDC144NL	CCDC146	CCDC148	CCDC149	CCDC15	CCDC150	CCDC151	CCDC152	CCDC153	CCDC154	CCDC155	CCDC157	CCDC158	CCDC159	CCDC160	CCDC162P	CCDC167	CCDC168	CCDC169	CCDC169-SOHLH2	CCDC17	CCDC170	CCDC171	CCDC173	CCDC174	CCDC175	CCDC178	CCDC179	CCDC18	CCDC18-AS1	CCDC180	CCDC181	CCDC183	CCDC183-AS1	CCDC184	CCDC186	CCDC188	CCDC189	CCDC190	CCDC191	CCDC194	CCDC198	CCDC22	CCDC24	CCDC25	CCDC27	CCDC28A	CCDC28B	CCDC3	CCDC30	CCDC32	CCDC33	CCDC34	CCDC36	CCDC38	CCDC39	CCDC40	CCDC42	CCDC43	CCDC47	CCDC50	CCDC51	CCDC54	CCDC57	CCDC58	CCDC58P5	CCDC59	CCDC6	CCDC60	CCDC61	CCDC62	CCDC65	CCDC66	CCDC68	CCDC69	CCDC7	CCDC70	CCDC71	CCDC71L	CCDC73	CCDC74A	CCDC74B	CCDC75P1	CCDC77	CCDC78	CCDC8	CCDC80	CCDC81	CCDC82	CCDC83	CCDC84	CCDC85A	CCDC85B	CCDC85C	CCDC86	CCDC87	CCDC88A	CCDC88B	CCDC88C	CCDC89	CCDC9	CCDC90B	CCDC91	CCDC92	CCDC93	CCDC94	CCDC96	CCDC97	CCER2	CCHCR1	CCIN	CCKBR	CCL11	CCL13	CCL17	CCL19	CCL2	CCL20	CCL21	CCL22	CCL24	CCL25	CCL26	CCL27	CCL28	CCL7	CCL8	CCM2	CCM2L	CCNA1	CCNA2	CCNB1	CCNB1IP1	CCNB1IP1P1	CCNB2	CCNB2P1	CCNB3	CCNC	CCND1	CCND2	CCND3	CCNDBP1	CCNE1	CCNE2	CCNF	CCNG1	CCNG2	CCNH	CCNI	CCNI2	CCNJ	CCNJL	CCNJP2	CCNK	CCNL1	CCNL2	CCNO	CCNT1	CCNT2	CCNT2-AS1	CCNY	CCNYL1	CCNYL2	CCP110	CCPG1	CCR1	CCR10	CCR2	CCR3	CCR4	CCR5	CCR6	CCR7	CCR8	CCR9	CCRL1P1	CCRL2	CCS	CCSAP	CCSER1	CCSER2	CCT2	CCT3	CCT4	CCT5	CCT5P1	CCT5P2	CCT6A	CCT6B	CCT6P1	CCT6P2	CCT6P3	CCT7	CCT7P1	CCT8	CCT8L1P	CCT8P1	CCZ1	CCZ1B	CD101	CD109	CD14	CD151	CD160	CD163	CD163L1	CD164	CD164L2	CD177	CD177P1	CD180	CD19	CD1A	CD1B	CD1C	CD1D	CD1E	CD2	CD200	CD200R1	CD207	CD209	CD22	CD226	CD244	CD247	CD248	CD24P4	CD27	CD27-AS1	CD274	CD276	CD28	CD2AP	CD2BP2	CD300A	CD300C	CD300E	CD300LB	CD300LF	CD300LG	CD302	CD320	CD33	CD34	CD36	CD37	CD38	CD3D	CD3E	CD3EAP	CD3G	CD4	CD40	CD40LG	CD44	CD44-AS1	CD46	CD47	CD48	CD5	CD52	CD53	CD55	CD58	CD59	CD5L	CD6	CD63	CD68	CD69	CD7	CD70	CD72	CD74	CD79A	CD79B	CD80	CD81	CD82	CD83	CD84	CD86	CD8A	CD8B	CD9	CD93	CD96	CD99	CD99L2	CD99P1	CDA	CDADC1	CDAN1	CDC123	CDC14A	CDC14B	CDC14C	CDC16	CDC20	CDC20B	CDC20P1	CDC23	CDC25A	CDC25B	CDC25C	CDC26	CDC27	CDC27P1	CDC34	CDC37	CDC37L1	CDC37P1	CDC37P2	CDC40	CDC42	CDC42BPA	CDC42BPB	CDC42BPG	CDC42EP1	CDC42EP2	CDC42EP3	CDC42EP3P1	CDC42EP4	CDC42EP5	CDC42P1	CDC42P2	CDC42P3	CDC42P4	CDC42P5	CDC42P6	CDC42SE1	CDC42SE2	CDC45	CDC5L	CDC6	CDC7	CDC73	CDCA2	CDCA3	CDCA4	CDCA5	CDCA7	CDCA7L	CDCA8	CDCP1	CDCP2	CDH1	CDH10	CDH11	CDH12	CDH12P1	CDH12P2	CDH12P3	CDH13	CDH15	CDH17	CDH18	CDH19	CDH2	CDH20	CDH22	CDH23	CDH24	CDH26	CDH3	CDH4	CDH5	CDH6	CDH7	CDH8	CDHR1	CDHR2	CDHR3	CDHR4	CDHR5	CDIP1	CDIPT	CDIPT-AS1	CDK1	CDK10	CDK11A	CDK11B	CDK12	CDK13	CDK14	CDK15	CDK16	CDK17	CDK18	CDK19	CDK2	CDK20	CDK2AP1	CDK2AP2	CDK3	CDK4	CDK5	CDK5R1	CDK5R2	CDK5RAP1	CDK5RAP2	CDK5RAP3	CDK6	CDK7	CDK7P1	CDK8	CDK9	CDKAL1	CDKL1	CDKL2	CDKL3	CDKL4	CDKL5	CDKN1A	CDKN1B	CDKN1C	CDKN2A	CDKN2A-AS1	CDKN2AIP	CDKN2AIPNL	CDKN2B	CDKN2B-AS1	CDKN2C	CDKN2D	CDKN3	CDNF	CDO1	CDON	CDPF1	CDR1	CDR2	CDR2L	CDRT1	CDRT15	CDRT15P1	CDRT4	CDS1	CDS2	CDSN	CDT1	CDV3	CDX1	CDY4P	CDYL	CDYL2	CEACAM1	CEACAM16	CEACAM19	CEACAM21	CEACAM3	CEACAM4	CEACAM5	CEACAM6	CEACAM8	CEBPA	CEBPB	CEBPD	CEBPE	CEBPG	CEBPZ	CEBPZOS	CECR2	CECR7	CEL	CELA2A	CELA2B	CELF1	CELF2	CELF2-AS1	CELF3	CELF4	CELF5	CELF6	CELP	CELSR1	CELSR2	CELSR3	CEMIP	CEMP1	CEND1	CENPA	CENPB	CENPBD1	CENPBD1P1	CENPC	CENPCP1	CENPE	CENPF	CENPH	CENPI	CENPJ	CENPK	CENPL	CENPM	CENPN	CENPO	CENPP	CENPQ	CENPS	CENPS-CORT	CENPT	CENPU	CENPV	CENPW	CENPX	CEP104	CEP112	CEP120	CEP126	CEP128	CEP131	CEP135	CEP152	CEP162	CEP164	CEP164P1	CEP170	CEP170B	CEP170P1	CEP19	CEP192	CEP250	CEP290	CEP295	CEP295NL	CEP350	CEP41	CEP44	CEP55	CEP57	CEP57L1	CEP57L1P1	CEP63	CEP68	CEP70	CEP72	CEP76	CEP78	CEP83	CEP85	CEP85L	CEP89	CEP95	CEP97	CEPT1	CER1	CERCAM	CERK	CERKL	CERNA1	CERS1	CERS2	CERS3	CERS4	CERS5	CERS6	CES1	CES1P1	CES2	CES3	CES4A	CETN2	CETN3	CETP	CFAP100	CFAP126	CFAP157	CFAP161	CFAP20	CFAP206	CFAP221	CFAP36	CFAP43	CFAP44	CFAP45	CFAP46	CFAP47	CFAP52	CFAP53	CFAP54	CFAP57	CFAP58	CFAP61	CFAP65	CFAP69	CFAP70	CFAP73	CFAP74	CFAP77	CFAP97	CFAP99	CFB	CFD	CFDP1	CFH	CFHR1	CFHR3	CFHR4	CFI	CFL1	CFL1P3	CFL1P5	CFL2	CFLAR	CFLAR-AS1	CFP	CFTR	CGAS	CGB1	CGB7	CGGBP1	CGN	CGNL1	CGREF1	CGRRF1	CH25H	CHAC1	CHAC2	CHAD	CHADL	CHAF1A	CHAF1B	CHAMP1	CHCHD1	CHCHD10	CHCHD2	CHCHD2P11	CHCHD2P2	CHCHD2P6	CHCHD2P9	CHCHD3	CHCHD3P3	CHCHD4	CHCHD4P3	CHCHD4P4	CHCHD5	CHCHD6	CHCHD7	CHD1	CHD1L	CHD2	CHD3	CHD4	CHD5	CHD6	CHD7	CHD8	CHD9	CHDH	CHEK1	CHEK2	CHERP	CHFR	CHGA	CHGB	CHI3L1	CHI3L2	CHIC1	CHIC2	CHID1	CHIT1	CHKA	CHKB	CHKB-CPT1B	CHL1	CHL1-AS1	CHM	CHML	CHMP1A	CHMP1B	CHMP2A	CHMP2B	CHMP3	CHMP4A	CHMP4B	CHMP4BP1	CHMP4C	CHMP5	CHMP6	CHMP7	CHN1	CHN2	CHODL	CHORDC1	CHP1	CHP2	CHPF	CHPF2	CHPT1	CHRAC1	CHRD	CHRDL1	CHRDL2	CHRFAM7A	CHRM1	CHRM2	CHRM3	CHRM4	CHRM5	CHRNA1	CHRNA10	CHRNA2	CHRNA3	CHRNA4	CHRNA5	CHRNA6	CHRNA7	CHRNA9	CHRNB1	CHRNB2	CHRNB4	CHRND	CHRNE	CHRNG	CHST1	CHST10	CHST11	CHST12	CHST13	CHST14	CHST15	CHST2	CHST3	CHST4	CHST5	CHST6	CHST7	CHST8	CHST9	CHSY1	CHSY3	CHTF18	CHTF8	CHTOP	CHUK	CHURC1	CHURC1-FNTB	CIAO1	CIAPIN1	CIAPIN1P	CIART	CIB1	CIB2	CIC	CICP16	CICP27	CICP3	CICP4	CIDEA	CIDEB	CIDEC	CIDECP	CIITA	CILP	CILP2	CINP	CIP2A	CIPC	CIR1	CIR1P2	CIRBP	CIRBP-AS1	CISD1	CISD2	CISH	CIT	CITED1	CITED2	CITED4	CIZ1	CKAP2	CKAP2L	CKAP4	CKAP5	CKB	CKLF	CKLF-CMTM1	CKM	CKMT1A	CKMT1B	CKMT2	CKMT2-AS1	CKS1B	CKS1BP1	CKS1BP2	CKS1BP3	CKS1BP7	CKS2	CLASP1	CLASP2	CLASRP	CLBA1	CLCA1	CLCA2	CLCA3P	CLCA4	CLCC1	CLCF1	CLCN1	CLCN2	CLCN3	CLCN4	CLCN5	CLCN6	CLCN7	CLCNKA	CLCNKB	CLDN1	CLDN10	CLDN11	CLDN12	CLDN14	CLDN15	CLDN16	CLDN18	CLDN19	CLDN2	CLDN20	CLDN22	CLDN23	CLDN24	CLDN3	CLDN34	CLDN4	CLDN5	CLDN7	CLDN9	CLDND1	CLDND2	CLEC10A	CLEC11A	CLEC12A	CLEC12A-AS1	CLEC12B	CLEC14A	CLEC16A	CLEC17A	CLEC18A	CLEC18B	CLEC18C	CLEC1A	CLEC1B	CLEC2A	CLEC2B	CLEC2D	CLEC2L	CLEC3B	CLEC4A	CLEC4C	CLEC4D	CLEC4E	CLEC4F	CLEC4G	CLEC5A	CLEC6A	CLEC7A	CLEC9A	CLECL1	CLGN	CLHC1	CLIC1	CLIC1P1	CLIC2	CLIC3	CLIC4	CLIC4P1	CLIC4P2	CLIC4P3	CLIC5	CLIC6	CLINT1	CLIP1	CLIP2	CLIP3	CLIP4	CLK1	CLK2	CLK2P1	CLK3	CLK4	CLMN	CLMP	CLN3	CLN5	CLN6	CLN8	CLNK	CLNS1A	CLOCK	CLP1	CLPB	CLPP	CLPTM1	CLPTM1L	CLPX	CLRN1	CLSPN	CLSTN1	CLSTN2	CLSTN3	CLTA	CLTB	CLTC	CLTCL1	CLU	CLUAP1	CLUH	CLUHP3	CLUHP6	CLUL1	CLVS1	CLVS2	CLYBL	CMA1	CMAHP	CMAS	CMBL	CMC1	CMC2	CMC4	CMIP	CMKLR1	CMPK1	CMPK2	CMSS1	CMTM1	CMTM2	CMTM3	CMTM4	CMTM5	CMTM6	CMTM7	CMTM8	CMTR1	CMTR2	CMYA5	CNBD1	CNBD2	CNBP	CNDP1	CNDP2	CNEP1R1	CNFN	CNGA1	CNGA3	CNGA4	CNGB1	CNGB3	CNIH1	CNIH2	CNIH3	CNIH4	CNKSR1	CNKSR2	CNKSR3	CNMD	CNN1	CNN2	CNN2P4	CNN2P9	CNN3	CNNM1	CNNM2	CNNM3	CNNM4	CNOT1	CNOT10	CNOT11	CNOT2	CNOT3	CNOT4	CNOT6	CNOT6L	CNOT6LP1	CNOT7	CNOT7P1	CNOT8	CNOT9	CNP	CNPPD1	CNPY2	CNPY3	CNPY4	CNR1	CNR2	CNRIP1	CNST	CNTD1	CNTD2	CNTF	CNTFR	CNTLN	CNTN1	CNTN2	CNTN3	CNTN4	CNTN5	CNTN6	CNTNAP1	CNTNAP2	CNTNAP3	CNTNAP3B	CNTNAP4	CNTNAP5	CNTRL	CNTROB	COA1	COA3	COA4	COA5	COA6	COA7	COASY	COBL	COBLL1	COCH	COG1	COG2	COG3	COG4	COG5	COG6	COG7	COG8	COIL	COL10A1	COL11A1	COL11A2	COL12A1	COL13A1	COL14A1	COL15A1	COL16A1	COL17A1	COL18A1	COL18A1-AS1	COL19A1	COL1A1	COL1A2	COL20A1	COL21A1	COL22A1	COL23A1	COL24A1	COL25A1	COL26A1	COL27A1	COL28A1	COL2A1	COL3A1	COL4A1	COL4A2	COL4A2-AS2	COL4A3	COL4A3BP	COL4A4	COL4A5	COL4A6	COL5A1	COL5A1-AS1	COL5A2	COL5A3	COL6A1	COL6A2	COL6A3	COL6A4P1	COL6A5	COL6A6	COL7A1	COL8A1	COL8A2	COL9A1	COL9A2	COL9A3	COLCA1	COLCA2	COLEC10	COLEC11	COLEC12	COLGALT1	COLGALT2	COLQ	COMMD1	COMMD10	COMMD2	COMMD3	COMMD3-BMI1	COMMD4	COMMD5	COMMD6	COMMD7	COMMD8	COMMD9	COMP	COMT	COMTD1	COPA	COPB1	COPB2	COPE	COPG1	COPG2	COPRS	COPS2	COPS3	COPS4	COPS5	COPS6	COPS7A	COPS7B	COPS8	COPS8P2	COPS9	COPZ1	COPZ2	COQ10A	COQ10B	COQ10BP2	COQ2	COQ3	COQ4	COQ5	COQ6	COQ7	COQ8A	COQ8B	COQ9	CORIN	CORO1A	CORO1B	CORO1C	CORO2A	CORO2B	CORO6	CORO7	CORO7-PAM16	CORT	COTL1	COX10	COX10-AS1	COX11	COX14	COX15	COX16	COX17	COX17P1	COX18	COX19	COX20	COX20P1	COX20P2	COX4I1	COX4I2	COX5A	COX5B	COX5BP6	COX6A1	COX6A1P2	COX6A2	COX6B1	COX6C	COX7A1	COX7A2	COX7A2L	COX7B	COX7BP2	COX7C	COX7CP1	COX8A	CP	CPA1	CPA2	CPA3	CPA4	CPA5	CPA6	CPAMD8	CPB1	CPB2	CPD	CPE	CPEB1	CPEB2	CPEB3	CPEB4	CPED1	CPLX1	CPLX2	CPLX3	CPM	CPN1	CPN2	CPNE1	CPNE2	CPNE3	CPNE4	CPNE5	CPNE6	CPNE7	CPNE8	CPNE9	CPO	CPOX	CPPED1	CPQ	CPS1	CPSF1	CPSF1P1	CPSF2	CPSF3	CPSF4	CPSF4L	CPSF6	CPSF7	CPT1A	CPT1B	CPT1C	CPT2	CPTP	CPVL	CPXM1	CPXM2	CPZ	CR1	CR1L	CR2	CRABP1	CRABP2	CRACR2A	CRACR2B	CRADD	CRAMP1	CRAT	CRB1	CRB2	CRB3	CRBN	CRCP	CREB1	CREB3	CREB3L1	CREB3L2	CREB3L3	CREB3L4	CREB5	CREBBP	CREBL2	CREBRF	CREBZF	CREG1	CREG2	CRELD1	CRELD2	CREM	CRHBP	CRHR1	CRHR2	CRIM1	CRIP1	CRIP2	CRIP3	CRIPT	CRISPLD1	CRISPLD2	CRK	CRKL	CRLF1	CRLF2	CRLF3	CRLS1	CRMP1	CRNKL1	CRNN	CROCC	CROCC2	CROCCP2	CROCCP3	CROT	CRTAC1	CRTAM	CRTAP	CRTC1	CRTC2	CRTC3	CRTC3-AS1	CRY1	CRY2	CRYAA	CRYAB	CRYBA1	CRYBA4	CRYBB1	CRYBB2	CRYBB2P1	CRYBB3	CRYBG1	CRYBG2	CRYBG3	CRYGN	CRYGS	CRYL1	CRYM	CRYM-AS1	CRYZ	CRYZL1	CRYZP1	CS	CSAD	CSAG1	CSAG4	CSDC2	CSDE1	CSE1L	CSF1	CSF1R	CSF2	CSF2RA	CSF2RB	CSF3	CSF3R	CSGALNACT1	CSGALNACT2	CSK	CSMD1	CSMD2	CSMD3	CSNK1A1	CSNK1A1L	CSNK1A1P1	CSNK1A1P3	CSNK1D	CSNK1E	CSNK1G1	CSNK1G2	CSNK1G2-AS1	CSNK1G2P1	CSNK1G3	CSNK2A1	CSNK2A2	CSNK2A3	CSNK2B	CSPG4	CSPG4P11	CSPG4P12	CSPG4P13	CSPG4P4Y	CSPG4P5	CSPG5	CSPP1	CSRNP1	CSRNP2	CSRNP3	CSRP1	CSRP2	CSRP3	CST1	CST2	CST3	CST6	CST7	CSTA	CSTB	CSTF1	CSTF2	CSTF2T	CSTF3	CT45A11P	CT55	CTAG1B	CTAG2	CTAGE1	CTAGE10P	CTAGE11P	CTAGE12P	CTAGE14P	CTAGE3P	CTAGE5	CTAGE6	CTAGE7P	CTAGE8	CTAGE9	CTBP1	CTBP1-AS2	CTBP2	CTBP2P4	CTBP2P7	CTBP2P8	CTBS	CTC1	CTCF	CTCFL	CTDNEP1	CTDP1	CTDSP1	CTDSP2	CTDSPL	CTDSPL2	CTF1	CTGF	CTH	CTHRC1	CTIF	CTLA4	CTNNA1	CTNNA1P1	CTNNA2	CTNNA3	CTNNAL1	CTNNB1	CTNNBIP1	CTNNBL1	CTNND1	CTNND2	CTNS	CTPS1	CTPS2	CTR9	CTRB2	CTRC	CTRL	CTSA	CTSB	CTSC	CTSD	CTSE	CTSF	CTSG	CTSH	CTSK	CTSL	CTSO	CTSS	CTSV	CTSW	CTSZ	CTTN	CTTNBP2	CTTNBP2NL	CTU1	CTU2	CTXN1	CUBN	CUEDC1	CUEDC2	CUL1	CUL2	CUL3	CUL4A	CUL4B	CUL5	CUL7	CUL9	CUTA	CUTALP	CUTC	CUX1	CUX2	CUZD1	CWC15	CWC22	CWC27	CWF19L1	CWF19L2	CWH43	CX3CL1	CX3CR1	CXADR	CXADRP2	CXCL1	CXCL10	CXCL11	CXCL12	CXCL13	CXCL14	CXCL16	CXCL17	CXCL2	CXCL3	CXCL5	CXCL6	CXCL8	CXCL9	CXCR1	CXCR2	CXCR2P1	CXCR3	CXCR4	CXCR5	CXCR6	CXXC1	CXXC4	CXXC5	CXorf21	CXorf36	CXorf38	CXorf40A	CXorf40B	CXorf49	CXorf49B	CXorf56	CXorf57	CXorf58	CXorf65	CXorf67	CYB561	CYB561A3	CYB561D1	CYB561D2	CYB5A	CYB5B	CYB5D1	CYB5D2	CYB5R1	CYB5R2	CYB5R3	CYB5R4	CYB5RL	CYBA	CYBB	CYBRD1	CYC1	CYCS	CYCSP10	CYCSP11	CYCSP23	CYCSP24	CYCSP29	CYCSP34	CYCSP38	CYCSP5	CYCSP52	CYFIP2	CYGB	CYHR1	CYLD	CYP11A1	CYP11B1	CYP17A1	CYP19A1	CYP1A1	CYP1B1	CYP20A1	CYP21A1P	CYP21A2	CYP24A1	CYP26A1	CYP26B1	CYP26C1	CYP27A1	CYP27B1	CYP27C1	CYP2A6	CYP2A7	CYP2B7P	CYP2C18	CYP2C19	CYP2C8	CYP2C9	CYP2D6	CYP2D7	CYP2D8P	CYP2E1	CYP2F1	CYP2F2P	CYP2G1P	CYP2J2	CYP2R1	CYP2S1	CYP2T1P	CYP2U1	CYP2W1	CYP39A1	CYP3A4	CYP3A43	CYP3A5	CYP3A7	CYP46A1	CYP4A11	CYP4A22	CYP4B1	CYP4F11	CYP4F12	CYP4F22	CYP4F24P	CYP4F3	CYP4V2	CYP4X1	CYP4Z1	CYP4Z2P	CYP51A1	CYP51A1P1	CYP51A1P2	CYP7A1	CYP7B1	CYP8B1	CYR61	CYS1	CYSLTR1	CYSLTR2	CYSRT1	CYSTM1	CYTH1	CYTH2	CYTH3	CYTH4	CYTIP	CYTL1	CYTOR	CYYR1	CYYR1-AS1	D2HGDH	DAAM1	DAAM2	DAB1	DAB2	DAB2IP	DACH2	DACT1	DACT2	DACT3	DAD1	DAG1	DAGLA	DAGLB	DALRD3	DANCR	DAND5	DAO	DAP	DAP3	DAP3P2	DAPK1	DAPK2	DAPK3	DAPL1	DAPP1	DARS	DARS-AS1	DARS2	DAW1	DAXX	DAZ2	DAZ3	DAZ4	DAZAP1	DAZAP2	DAZAP2P1	DAZL	DBF4	DBF4B	DBF4P1	DBH	DBH-AS1	DBI	DBN1	DBNDD1	DBNDD2	DBNL	DBP	DBR1	DBT	DBX1	DBX2	DCAF1	DCAF10	DCAF11	DCAF12	DCAF12L2	DCAF13	DCAF13P1	DCAF13P2	DCAF13P3	DCAF15	DCAF16	DCAF17	DCAF4	DCAF4L1	DCAF4L2	DCAF5	DCAF6	DCAF7	DCAF8	DCAKD	DCANP1	DCBLD1	DCBLD2	DCC	DCDC1	DCDC2	DCDC2B	DCHS1	DCHS2	DCK	DCLK1	DCLK2	DCLK3	DCLRE1A	DCLRE1B	DCLRE1C	DCLRE1CP1	DCN	DCP1B	DCP2	DCPS	DCST1	DCST2	DCSTAMP	DCT	DCTD	DCTN1	DCTN2	DCTN3	DCTN4	DCTN5	DCTN6	DCTPP1	DCUN1D1	DCUN1D2	DCUN1D3	DCUN1D4	DCUN1D5	DCX	DCXR	DDA1	DDAH1	DDAH2	DDB1	DDB2	DDHD1	DDHD2	DDI1	DDI2	DDIAS	DDIT3	DDIT4	DDIT4L	DDN	DDN-AS1	DDO	DDOST	DDR1	DDR2	DDRGK1	DDT	DDTL	DDX1	DDX10	DDX10P2	DDX11	DDX11L1	DDX11L10	DDX11L16	DDX11L2	DDX11L9	DDX12P	DDX17	DDX18	DDX18P1	DDX18P3	DDX18P5	DDX19A	DDX19B	DDX20	DDX21	DDX23	DDX24	DDX25	DDX27	DDX28	DDX31	DDX39A	DDX39B	DDX3P1	DDX3P3	DDX3X	DDX3Y	DDX4	DDX41	DDX42	DDX43	DDX46	DDX47	DDX49	DDX5	DDX50	DDX50P1	DDX50P2	DDX51	DDX53	DDX54	DDX55	DDX55P1	DDX56	DDX58	DDX59	DDX6	DDX60	DDX60L	DEAF1	DECR1	DECR2	DEDD	DEDD2	DEF6	DEF8	DEFB1	DEFB124	DEFB130C	DEFB131E	DEFB134	DEGS1	DEGS2	DEK	DENND1A	DENND1B	DENND1C	DENND2A	DENND2C	DENND2D	DENND3	DENND4A	DENND4B	DENND4C	DENND5A	DENND5B	DENND6A	DENND6B	DENR	DEPDC1	DEPDC1B	DEPDC4	DEPDC5	DEPDC7	DEPTOR	DERA	DERL1	DERL2	DERL3	DES	DESI1	DESI2	DET1	DEUP1	DEXI	DFFA	DFFB	DFFBP1	DGAT1	DGAT2	DGAT2L6	DGCR2	DGCR5	DGCR6	DGCR6L	DGCR8	DGCR9	DGKA	DGKB	DGKD	DGKE	DGKG	DGKH	DGKI	DGKQ	DGKZ	DGKZP1	DGLUCY	DGUOK	DGUOK-AS1	DHCR24	DHCR7	DHDDS	DHDH	DHFR	DHFR2	DHFRP1	DHH	DHODH	DHPS	DHRS1	DHRS12	DHRS13	DHRS2	DHRS3	DHRS4	DHRS4-AS1	DHRS4L1	DHRS4L2	DHRS7	DHRS7B	DHRS9	DHRSX	DHTKD1	DHX15	DHX16	DHX29	DHX30	DHX32	DHX33	DHX34	DHX35	DHX36	DHX37	DHX38	DHX40	DHX40P1	DHX57	DHX58	DHX8	DHX9	DHX9P1	DIABLO	DIAPH1	DIAPH2	DIAPH3	DICER1	DIDO1	DIEXF	DIMT1	DIO1	DIO2	DIO3	DIO3OS	DIP2A	DIP2B	DIP2C	DIRAS1	DIRAS3	DIRC1	DIRC2	DIRC3	DIS3	DIS3L	DIS3L2	DISC1	DISP1	DISP2	DISP3	DIXDC1	DKC1	DKK1	DKK2	DKK3	DKK4	DKKL1	DLAT	DLC1	DLD	DLEC1	DLEU1	DLEU2	DLEU2L	DLEU7	DLG1	DLG2	DLG3	DLG4	DLG5	DLGAP1	DLGAP1-AS1	DLGAP1-AS2	DLGAP2	DLGAP3	DLGAP4	DLGAP4-AS1	DLGAP5	DLK1	DLK2	DLL1	DLL3	DLL4	DLST	DLSTP1	DLX1	DLX2	DLX3	DLX4	DLX5	DLX6	DM1-AS	DMAC1	DMAC2	DMAP1	DMBT1	DMBX1	DMC1	DMD	DMGDH	DMKN	DMP1	DMPK	DMRT2	DMRT3	DMRTA1	DMRTC1B	DMTF1	DMTN	DMWD	DMXL1	DMXL2	DNA2	DNAAF1	DNAAF2	DNAAF3	DNAAF4	DNAAF4-CCPG1	DNAAF5	DNAH1	DNAH10	DNAH10OS	DNAH11	DNAH12	DNAH14	DNAH17	DNAH2	DNAH3	DNAH5	DNAH6	DNAH7	DNAH8	DNAH9	DNAI1	DNAI2	DNAJA1	DNAJA1P3	DNAJA2	DNAJA3	DNAJA4	DNAJB1	DNAJB11	DNAJB12	DNAJB13	DNAJB14	DNAJB1P1	DNAJB2	DNAJB4	DNAJB5	DNAJB6	DNAJB7	DNAJB8	DNAJB9	DNAJC1	DNAJC10	DNAJC11	DNAJC12	DNAJC13	DNAJC14	DNAJC15	DNAJC16	DNAJC17	DNAJC18	DNAJC19	DNAJC19P6	DNAJC19P9	DNAJC2	DNAJC21	DNAJC22	DNAJC24	DNAJC25	DNAJC27	DNAJC28	DNAJC3	DNAJC30	DNAJC4	DNAJC5	DNAJC5B	DNAJC6	DNAJC7	DNAJC8	DNAJC8P1	DNAJC9	DNAJC9-AS1	DNAL1	DNAL4	DNALI1	DNASE1	DNASE1L1	DNASE1L2	DNASE1L3	DNASE2	DNASE2B	DND1	DND1P1	DNER	DNHD1	DNLZ	DNM1	DNM1L	DNM1P28	DNM1P46	DNM1P47	DNM1P51	DNM2	DNM3	DNMBP	DNMBP-AS1	DNMT1	DNMT3A	DNMT3B	DNMT3L	DNPEP	DNPH1	DNTTIP1	DNTTIP2	DOC2A	DOC2B	DOCK1	DOCK10	DOCK11	DOCK11P1	DOCK2	DOCK3	DOCK4	DOCK5	DOCK6	DOCK7	DOCK8	DOCK9	DOHH	DOK1	DOK2	DOK3	DOK4	DOK5	DOK6	DOK7	DOLK	DOLPP1	DONSON	DOPEY1	DOPEY2	DOT1L	DPAGT1	DPCD	DPCR1	DPEP1	DPEP2	DPEP3	DPF1	DPF2	DPF3	DPH1	DPH2	DPH3	DPH3P1	DPH5	DPH6	DPH7	DPM1	DPM2	DPM3	DPP10	DPP3	DPP4	DPP6	DPP7	DPP8	DPP9	DPP9-AS1	DPPA2P3	DPPA3P1	DPPA4	DPRXP4	DPT	DPY19L1	DPY19L1P1	DPY19L1P2	DPY19L2	DPY19L2P1	DPY19L2P2	DPY19L2P3	DPY19L2P4	DPY19L3	DPY19L4	DPY30	DPYD	DPYS	DPYSL2	DPYSL3	DPYSL4	DPYSL5	DQX1	DR1	DRAM1	DRAM2	DRAP1	DRAXIN	DRC1	DRC3	DRC7	DRD1	DRD2	DRD4	DRD5	DRG1	DRG2	DRICH1	DROSHA	DRP2	DSC1	DSC2	DSC3	DSCAM	DSCAML1	DSCC1	DSCR3	DSCR4	DSCR8	DSCR9	DSE	DSEL	DSG1	DSG1-AS1	DSG2	DSG3	DSN1	DSP	DSPP	DST	DSTN	DSTNP1	DSTNP2	DSTYK	DTD1	DTD2	DTHD1	DTL	DTNA	DTNB	DTNBP1	DTWD1	DTWD2	DTX1	DTX2	DTX2P1	DTX2P1-UPK3BP1-PMS2P11	DTX3	DTX3L	DTX4	DTYMK	DUOX1	DUOX2	DUOXA1	DUOXA2	DUS1L	DUS2	DUS3L	DUS4L	DUSP1	DUSP10	DUSP11	DUSP12	DUSP15	DUSP16	DUSP18	DUSP19	DUSP2	DUSP22	DUSP23	DUSP26	DUSP27	DUSP28	DUSP3	DUSP4	DUSP5	DUSP5P1	DUSP6	DUSP7	DUSP8	DUSP8P5	DUSP9	DUT	DUTP1	DUTP7	DUX4L26	DUX4L50	DUX4L9	DUXAP7	DUXAP8	DUXAP9	DVL1	DVL2	DVL3	DXO	DYDC2	DYM	DYNC1H1	DYNC1I1	DYNC1I2	DYNC1I2P1	DYNC1LI1	DYNC1LI2	DYNC2H1	DYNC2LI1	DYNLL1	DYNLL1P2	DYNLL2	DYNLRB1	DYNLRB2	DYNLT1	DYNLT3	DYRK1A	DYRK1B	DYRK2	DYRK3	DYRK4	DYSF	DZANK1	DZIP1	DZIP1L	DZIP3	E2F1	E2F2	E2F3	E2F3P1	E2F3P2	E2F4	E2F5	E2F6	E2F6P1	E2F7	E2F8	E4F1	EAF1	EAF1-AS1	EAF2	EAPP	EARS2	EBAG9	EBF1	EBF2	EBF3	EBF4	EBI3	EBLN2	EBNA1BP2	EBP	EBPL	ECD	ECE1	ECE2	ECEL1	ECH1	ECHDC1	ECHDC2	ECHDC3	ECHS1	ECI1	ECI2	ECM1	ECM2	ECSCR	ECSIT	ECT2	ECT2L	EDA	EDA2R	EDAR	EDARADD	EDC3	EDC4	EDDM3A	EDDM3B	EDDM3CP	EDEM1	EDEM2	EDEM3	EDF1	EDIL3	EDN1	EDN2	EDN3	EDNRA	EDNRB	EDRF1	EEA1	EED	EEF1A1	EEF1A1P10	EEF1A1P11	EEF1A1P12	EEF1A1P13	EEF1A1P14	EEF1A1P16	EEF1A1P19	EEF1A1P22	EEF1A1P24	EEF1A1P25	EEF1A1P3	EEF1A1P30	EEF1A1P32	EEF1A1P4	EEF1A1P5	EEF1A1P6	EEF1A1P7	EEF1A1P8	EEF1A1P9	EEF1A2	EEF1AKMT1	EEF1AKMT2	EEF1AKMT3	EEF1B2	EEF1B2P1	EEF1B2P2	EEF1B2P3	EEF1B2P6	EEF1B2P7	EEF1B2P8	EEF1D	EEF1DP1	EEF1DP2	EEF1DP3	EEF1DP7	EEF1E1	EEF1E1-BLOC1S5	EEF1E1P1	EEF1G	EEF1GP1	EEF1GP5	EEF2	EEF2K	EEF2KMT	EEFSEC	EEPD1	EFCAB1	EFCAB10	EFCAB11	EFCAB12	EFCAB13	EFCAB14	EFCAB14P1	EFCAB2	EFCAB5	EFCAB6	EFCAB7	EFCAB8	EFCAB9	EFCC1	EFEMP1	EFEMP2	EFHB	EFHC1	EFHC2	EFHD1	EFHD2	EFL1	EFNA1	EFNA2	EFNA3	EFNA4	EFNA5	EFNB1	EFNB2	EFNB3	EFR3A	EFR3B	EFS	EFTUD1P1	EFTUD2	EGF	EGFEM1P	EGFL6	EGFL7	EGFL8	EGFLAM	EGFR	EGFR-AS1	EGLN1	EGLN1P1	EGLN2	EGLN3	EGLN3P1	EGR1	EGR2	EGR3	EHBP1	EHBP1L1	EHD1	EHD2	EHD3	EHD4	EHF	EHHADH	EHMT1	EHMT2	EI24	EI24P2	EID1	EID2	EID2B	EID3	EIF1	EIF1AD	EIF1AX	EIF1AXP1	EIF1AY	EIF1B	EIF1P3	EIF1P7	EIF2A	EIF2AK1	EIF2AK2	EIF2AK3	EIF2AK4	EIF2B1	EIF2B2	EIF2B3	EIF2B4	EIF2B5	EIF2D	EIF2S1	EIF2S2	EIF2S2P2	EIF2S2P3	EIF2S2P4	EIF2S2P5	EIF2S3	EIF3A	EIF3B	EIF3C	EIF3CL	EIF3D	EIF3E	EIF3EP1	EIF3F	EIF3FP3	EIF3G	EIF3H	EIF3I	EIF3J	EIF3K	EIF3L	EIF3LP1	EIF3LP2	EIF3LP3	EIF3M	EIF4A1	EIF4A1P10	EIF4A1P11	EIF4A1P2	EIF4A1P4	EIF4A1P7	EIF4A1P8	EIF4A2	EIF4A2P1	EIF4A2P2	EIF4A2P3	EIF4A2P4	EIF4A3	EIF4B	EIF4BP2	EIF4BP3	EIF4BP5	EIF4BP6	EIF4BP7	EIF4E	EIF4E2	EIF4E2P1	EIF4E3	EIF4EBP1	EIF4EBP1P1	EIF4EBP2	EIF4EBP2P2	EIF4EBP3	EIF4ENIF1	EIF4EP1	EIF4EP2	EIF4EP3	EIF4G1	EIF4G2	EIF4G3	EIF4H	EIF4HP1	EIF4HP2	EIF5	EIF5A	EIF5A2	EIF5A2P1	EIF5AL1	EIF5AP3	EIF5AP4	EIF5B	EIF5P1	EIF6	EIPR1	ELAC1	ELAC2	ELANE	ELAVL1	ELAVL2	ELAVL3	ELAVL4	ELF1	ELF2	ELF3	ELF4	ELF5	ELFN1	ELFN2	ELK1	ELK3	ELK4	ELL	ELL2	ELL2P1	ELL3	ELMO1	ELMO2	ELMO3	ELMOD1	ELMOD2	ELMOD3	ELMSAN1	ELN	ELN-AS1	ELOA	ELOA2	ELOA3	ELOB	ELOC	ELOCP19	ELOCP21	ELOCP28	ELOCP31	ELOCP33	ELOF1	ELOVL1	ELOVL2	ELOVL3	ELOVL4	ELOVL5	ELOVL6	ELOVL7	ELP1	ELP2	ELP3	ELP4	ELP5	ELP6	EMB	EMBP1	EMC1	EMC10	EMC2	EMC3	EMC3-AS1	EMC4	EMC6	EMC7	EMC8	EMC9	EMCN	EMD	EME1	EME2	EMG1	EMID1	EMILIN1	EMILIN2	EMILIN3	EML1	EML2	EML2-AS1	EML3	EML4	EML5	EML6	EMP1	EMP2	EMP3	EMSY	EMX1	EMX2	EN1	EN2	ENAH	ENAM	ENC1	ENDOD1	ENDOG	ENDOU	ENDOV	ENG	ENGASE	ENHO	ENKD1	ENKUR	ENO1	ENO1P1	ENO2	ENO3	ENO4	ENOPH1	ENOSF1	ENOX1	ENOX2	ENPEP	ENPP1	ENPP2	ENPP3	ENPP4	ENPP5	ENPP6	ENPP7	ENSA	ENSAP2	ENTHD1	ENTPD1	ENTPD1-AS1	ENTPD2	ENTPD3	ENTPD3-AS1	ENTPD4	ENTPD5	ENTPD6	ENTPD7	ENTPD8	ENY2	EOGT	EOMES	EP300	EP400	EP400NL	EPAS1	EPB41	EPB41L1	EPB41L2	EPB41L3	EPB41L4A	EPB41L4B	EPB41L5	EPB42	EPC1	EPC2	EPCAM	EPDR1	EPG5	EPGN	EPHA1	EPHA10	EPHA2	EPHA3	EPHA4	EPHA5	EPHA6	EPHA7	EPHA8	EPHB1	EPHB2	EPHB3	EPHB4	EPHB6	EPHX1	EPHX2	EPHX3	EPHX4	EPM2A	EPM2AIP1	EPN1	EPN2	EPN3	EPO	EPOR	EPRS	EPS15	EPS15L1	EPS8	EPS8L1	EPS8L2	EPS8L3	EPSTI1	EPX	EPYC	EQTN	ERAL1	ERAP1	ERAP2	ERBB2	ERBB3	ERBB4	ERBIN	ERC1	ERC2	ERCC1	ERCC2	ERCC3	ERCC4	ERCC5	ERCC6	ERCC6L	ERCC6L2	ERCC8	EREG	ERF	ERFE	ERG	ERG28	ERGIC1	ERGIC2	ERGIC3	ERH	ERI1	ERI2	ERI3	ERICH1	ERICH2	ERICH3	ERICH4	ERICH5	ERICH6	ERICH6B	ERLEC1	ERLIN1	ERLIN2	ERMAP	ERMARD	ERMN	ERMP1	ERN1	ERN2	ERO1A	ERO1B	ERP27	ERP29	ERP29P1	ERP44	ERRFI1	ERV3-1	ERVFRD-1	ERVFRD-3	ERVH48-1	ERVK-28	ERVK13-1	ERVK3-1	ERVK9-11	ERVMER34-1	ERVMER61-1	ERVV-1	ERVV-2	ERVW-1	ESAM	ESCO1	ESCO2	ESD	ESF1	ESM1	ESPL1	ESPN	ESPNL	ESPNP	ESR1	ESR2	ESRP1	ESRP2	ESRRA	ESRRAP1	ESRRB	ESRRG	ESS2	ESYT1	ESYT2	ESYT3	ETAA1	ETF1	ETF1P1	ETF1P2	ETFA	ETFB	ETFBKMT	ETFDH	ETFRF1	ETHE1	ETNK1	ETNK2	ETNPPL	ETS1	ETS2	ETV1	ETV2	ETV3	ETV3L	ETV4	ETV5	ETV6	ETV7	EVA1A	EVA1B	EVA1C	EVC	EVC2	EVI2A	EVI2B	EVI5	EVI5L	EVL	EVPL	EWSR1	EXD1	EXD2	EXD3	EXO1	EXO5	EXOC1	EXOC2	EXOC3	EXOC3-AS1	EXOC3L1	EXOC3L4	EXOC4	EXOC5	EXOC5P1	EXOC6	EXOC6B	EXOC7	EXOC8	EXOG	EXOSC1	EXOSC10	EXOSC2	EXOSC3	EXOSC3P1	EXOSC4	EXOSC5	EXOSC6	EXOSC7	EXOSC8	EXOSC9	EXPH5	EXT1	EXT2	EXTL1	EXTL2	EXTL3	EYA1	EYA2	EYA3	EYA4	EYS	EZH1	EZH2	EZH2P1	EZR	F10	F11	F11R	F12	F13A1	F13B	F2	F2R	F2RL1	F2RL2	F2RL3	F3	F5	F7	F8	FA2H	FAAH	FAAH2	FAAP100	FAAP20	FAAP24	FABP2	FABP3	FABP4	FABP5	FABP5P10	FABP5P2	FABP5P3	FABP5P7	FABP6	FABP7	FABP7P1	FABP7P2	FADD	FADS1	FADS2	FADS3	FAF1	FAF2	FAH	FAHD1	FAHD2A	FAHD2B	FAHD2CP	FAIM	FAIM2	FAM102A	FAM102B	FAM103A1	FAM103A2P	FAM104A	FAM104B	FAM105A	FAM106A	FAM106CP	FAM106DP	FAM107A	FAM107B	FAM109A	FAM109B	FAM110A	FAM110B	FAM110C	FAM110D	FAM111A	FAM111B	FAM114A1	FAM114A2	FAM117A	FAM117B	FAM118A	FAM118B	FAM120A	FAM120AOS	FAM120B	FAM120C	FAM122A	FAM122B	FAM122C	FAM124A	FAM124B	FAM126A	FAM126B	FAM129A	FAM129B	FAM129C	FAM131A	FAM131B	FAM131C	FAM133A	FAM133B	FAM133CP	FAM133DP	FAM135A	FAM135B	FAM136A	FAM138B	FAM138D	FAM13A	FAM13A-AS1	FAM13B	FAM13C	FAM149A	FAM149B1	FAM149B1P1	FAM151A	FAM151B	FAM153A	FAM153B	FAM153C	FAM155A	FAM155B	FAM156B	FAM157A	FAM157B	FAM157C	FAM159A	FAM159B	FAM160A1	FAM160A2	FAM160B1	FAM160B2	FAM161A	FAM161B	FAM162A	FAM162B	FAM163A	FAM166A	FAM166B	FAM167A	FAM167A-AS1	FAM167B	FAM168A	FAM168B	FAM169A	FAM171A1	FAM171A2	FAM171B	FAM172A	FAM172BP	FAM173A	FAM173B	FAM174A	FAM174B	FAM177A1	FAM177B	FAM178B	FAM180A	FAM180B	FAM181B	FAM182A	FAM182B	FAM183A	FAM183BP	FAM184A	FAM184B	FAM185A	FAM185BP	FAM186A	FAM186B	FAM187A	FAM187B	FAM189A1	FAM189A2	FAM189B	FAM192A	FAM192BP	FAM193A	FAM193B	FAM196A	FAM196B	FAM198A	FAM198B	FAM198B-AS1	FAM199X	FAM19A1	FAM19A2	FAM19A3	FAM19A5	FAM200A	FAM200B	FAM201B	FAM204A	FAM204BP	FAM205A	FAM205BP	FAM206A	FAM207A	FAM207BP	FAM208A	FAM208B	FAM209A	FAM209B	FAM20A	FAM20B	FAM20C	FAM210A	FAM210B	FAM210CP	FAM212A	FAM212B	FAM213A	FAM213AP2	FAM213B	FAM214A	FAM214B	FAM215B	FAM216A	FAM216B	FAM217A	FAM217B	FAM218A	FAM219A	FAM219B	FAM21EP	FAM21FP	FAM220A	FAM220CP	FAM221A	FAM221B	FAM222A	FAM222B	FAM225A	FAM227A	FAM227B	FAM228A	FAM228B	FAM229A	FAM229B	FAM234A	FAM234B	FAM239A	FAM239B	FAM241A	FAM241B	FAM24B	FAM25A	FAM25G	FAM27E4	FAM30A	FAM32A	FAM35A	FAM35BP	FAM35CP	FAM35DP	FAM3A	FAM3B	FAM3C	FAM3C2	FAM3D	FAM43A	FAM43B	FAM45A	FAM45BP	FAM46A	FAM46B	FAM46C	FAM46D	FAM47E	FAM47E-STBD1	FAM49A	FAM49B	FAM50A	FAM50B	FAM53A	FAM53B	FAM53C	FAM57A	FAM57B	FAM58DP	FAM60BP	FAM60CP	FAM69A	FAM69B	FAM69C	FAM71A	FAM71C	FAM71D	FAM71E1	FAM71F1	FAM71F2	FAM72A	FAM72B	FAM72D	FAM76A	FAM76B	FAM78A	FAM78B	FAM81A	FAM81B	FAM83A	FAM83B	FAM83C	FAM83D	FAM83E	FAM83F	FAM83G	FAM83H	FAM84A	FAM84B	FAM85B	FAM86B1	FAM86B2	FAM86B3P	FAM86C1	FAM86C2P	FAM86DP	FAM86EP	FAM86FP	FAM86GP	FAM86HP	FAM86JP	FAM89A	FAM89B	FAM8A1	FAM8A6P	FAM90A1	FAM90A13P	FAM90A20P	FAM90A25P	FAM90A2P	FAM91A1	FAM91A3P	FAM92A	FAM92A1P1	FAM95B1	FAM96A	FAM96AP2	FAM96B	FAM98A	FAM98B	FAM98C	FAM9C	FAN1	FANCA	FANCB	FANCC	FANCD2	FANCD2OS	FANCD2P2	FANCE	FANCF	FANCG	FANCI	FANCL	FANCM	FANK1	FAP	FAR1	FAR2	FARP1	FARP2	FARS2	FARSA	FARSB	FAS	FASLG	FASN	FASTK	FASTKD1	FASTKD2	FASTKD3	FASTKD5	FAT1	FAT2	FAT3	FAT4	FATE1	FAU	FAUP1	FAXC	FAXDC2	FBF1	FBL	FBLIM1	FBLL1	FBLN1	FBLN2	FBLN5	FBLN7	FBN1	FBN2	FBN3	FBP1	FBP2	FBRS	FBRSL1	FBXL12	FBXL13	FBXL14	FBXL15	FBXL16	FBXL17	FBXL18	FBXL19	FBXL19-AS1	FBXL2	FBXL20	FBXL21	FBXL22	FBXL3	FBXL4	FBXL5	FBXL6	FBXL7	FBXL8	FBXO10	FBXO11	FBXO15	FBXO16	FBXO17	FBXO18	FBXO2	FBXO21	FBXO22	FBXO24	FBXO25	FBXO27	FBXO28	FBXO3	FBXO30	FBXO31	FBXO32	FBXO33	FBXO34	FBXO36	FBXO38	FBXO39	FBXO4	FBXO40	FBXO41	FBXO42	FBXO43	FBXO44	FBXO45	FBXO46	FBXO47	FBXO48	FBXO5	FBXO6	FBXO7	FBXO8	FBXO9	FBXW10	FBXW11	FBXW11P1	FBXW12	FBXW2	FBXW4	FBXW4P1	FBXW5	FBXW7	FBXW7-AS1	FBXW8	FBXW9	FCAMR	FCAR	FCER1A	FCER1G	FCER2	FCF1	FCF1P1	FCF1P2	FCF1P3	FCF1P6	FCF1P7	FCF1P8	FCGR1A	FCGR1B	FCGR2A	FCGR2B	FCGR2C	FCGR3A	FCGR3B	FCGRT	FCHO1	FCHO2	FCHSD1	FCHSD2	FCMR	FCN1	FCN3	FCRL1	FCRL2	FCRL3	FCRL5	FCRL6	FCRLA	FCRLB	FDCSP	FDFT1	FDPS	FDPSP1	FDPSP2	FDPSP4	FDPSP7	FDX1	FDX1P1	FDX2	FDXACB1	FDXR	FECH	FEM1A	FEM1AP1	FEM1AP2	FEM1AP4	FEM1B	FEM1C	FEN1	FEN1P1	FER	FER1L4	FER1L5	FER1L6	FERMT1	FERMT2	FERMT3	FERP1	FES	FETUB	FEZ1	FEZ2	FEZF1	FFAR1	FFAR2	FFAR3	FFAR4	FGD1	FGD2	FGD3	FGD4	FGD5	FGD5-AS1	FGD6	FGF1	FGF10	FGF11	FGF12	FGF13	FGF14	FGF16	FGF17	FGF18	FGF2	FGF20	FGF22	FGF5	FGF7	FGF7P2	FGF7P3	FGF7P6	FGF9	FGFBP2	FGFBP3	FGFR1	FGFR1OP	FGFR1OP2	FGFR2	FGFR3	FGFR4	FGFRL1	FGG	FGGY	FGL1	FGL2	FGR	FH	FHAD1	FHDC1	FHIT	FHL1	FHL2	FHL3	FHL5	FHOD1	FHOD3	FHP1	FIBCD1	FIBIN	FIBP	FICD	FIG4	FIGLA	FIGN	FIGNL1	FIGNL2	FILIP1	FILIP1L	FIP1L1	FIS1	FITM1	FITM2	FIZ1	FJX1	FKBP10	FKBP11	FKBP14	FKBP15	FKBP1A	FKBP1AP1	FKBP1B	FKBP1C	FKBP2	FKBP3	FKBP4	FKBP4P1	FKBP5	FKBP6	FKBP7	FKBP8	FKBP9	FKBP9P1	FKBPL	FKRP	FKTN	FLAD1	FLCN	FLG	FLG-AS1	FLG2	FLI1	FLII	FLNA	FLNB	FLNB-AS1	FLNC	FLOT1	FLOT2	FLRT1	FLRT2	FLRT3	FLT1	FLT1P1	FLT3	FLT3LG	FLT4	FLVCR1	FLVCR2	FLYWCH1	FLYWCH2	FMC1	FMN1	FMN2	FMNL1	FMNL2	FMNL3	FMO1	FMO2	FMO3	FMO4	FMO5	FMO6P	FMOD	FMR1	FMR1NB	FN1	FN3K	FN3KRP	FNBP1	FNBP1L	FNBP4	FNDC1	FNDC10	FNDC11	FNDC3A	FNDC3B	FNDC4	FNDC5	FNDC7	FNDC8	FNDC9	FNIP1	FNIP2	FNTA	FNTAP2	FNTB	FOCAD	FOLH1	FOLH1B	FOLR1	FOLR2	FOLR3	FOPNL	FOS	FOSB	FOSL1	FOSL1P1	FOSL2	FOXA1	FOXA3	FOXB1	FOXC1	FOXC2	FOXD1	FOXD2	FOXD3	FOXD3-AS1	FOXD4	FOXD4L1	FOXD4L3	FOXD4L4	FOXD4L5	FOXE1	FOXE3	FOXF1	FOXF2	FOXG1	FOXH1	FOXI2	FOXJ1	FOXJ2	FOXJ3	FOXK1	FOXK2	FOXL1	FOXL2	FOXL2NB	FOXM1	FOXN2	FOXN3	FOXN3-AS1	FOXN4	FOXO1	FOXO3	FOXO3B	FOXO4	FOXO6	FOXP1	FOXP2	FOXP3	FOXP4	FOXQ1	FOXRED1	FOXRED2	FOXS1	FPGS	FPGT	FPGT-TNNI3K	FPR1	FPR2	FPR3	FRA10AC1	FRAS1	FRAT1	FRAT2	FREM1	FREM2	FREM3	FRG1	FRG1BP	FRG1JP	FRG2	FRG2B	FRG2C	FRG2DP	FRK	FRMD3	FRMD4A	FRMD4B	FRMD5	FRMD6	FRMD7	FRMD8	FRMD8P1	FRMPD1	FRMPD3	FRMPD4	FRRS1	FRS2	FRS3	FRY	FRYL	FRZB	FSBP	FSCB	FSCN1	FSCN1P1	FSCN2	FSCN3	FSD1	FSD1L	FSD2	FSHR	FSIP1	FSIP2	FSIP2-AS1	FST	FSTL1	FSTL3	FSTL4	FSTL5	FTCD	FTCDNL1	FTH1	FTH1P1	FTH1P10	FTH1P11	FTH1P12	FTH1P15	FTH1P16	FTH1P2	FTH1P20	FTH1P23	FTH1P24	FTH1P25	FTH1P3	FTH1P4	FTH1P5	FTH1P7	FTH1P8	FTL	FTLP2	FTLP3	FTO	FTOP1	FTSJ1	FTSJ3	FTX	FUBP1	FUBP3	FUCA1	FUCA2	FUK	FUNDC1	FUNDC2	FUNDC2P1	FUNDC2P2	FUOM	FURIN	FUS	FUT1	FUT10	FUT11	FUT2	FUT3	FUT4	FUT5	FUT6	FUT7	FUT8	FUZ	FXN	FXNP2	FXR1	FXR2	FXYD1	FXYD2	FXYD3	FXYD5	FXYD6	FXYD7	FYB1	FYB2	FYCO1	FYN	FYTTD1	FZD1	FZD10	FZD2	FZD3	FZD4	FZD5	FZD6	FZD7	FZD8	FZD9	FZR1	G0S2	G2E3	G3BP1	G3BP2	G6PC2	G6PC3	G6PD	GAA	GAB1	GAB2	GAB3	GAB4	GABARAP	GABARAPL1	GABARAPL2	GABARAPL3	GABBR1	GABBR2	GABPA	GABPAP	GABPB1	GABPB1-AS1	GABPB2	GABRA2	GABRA3	GABRA4	GABRA5	GABRB1	GABRB2	GABRB3	GABRD	GABRE	GABRG2	GABRG3	GABRP	GABRR1	GABRR2	GAD1	GAD2	GADD45A	GADD45B	GADD45G	GADD45GIP1	GADL1	GAK	GAL	GAL3ST1	GAL3ST2	GAL3ST4	GALC	GALE	GALK1	GALK2	GALM	GALNS	GALNT1	GALNT10	GALNT11	GALNT12	GALNT13	GALNT14	GALNT15	GALNT16	GALNT17	GALNT18	GALNT2	GALNT3	GALNT4	GALNT5	GALNT6	GALNT7	GALNT8	GALNT9	GALNTL6	GALR1	GALR2	GALR3	GALT	GAMT	GAN	GANAB	GANC	GAP43	GAPDH	GAPDHP1	GAPDHP14	GAPDHP15	GAPDHP2	GAPDHP21	GAPDHP27	GAPDHP32	GAPDHP33	GAPDHP35	GAPDHP37	GAPDHP38	GAPDHP39	GAPDHP40	GAPDHP42	GAPDHP44	GAPDHP46	GAPDHP47	GAPDHP51	GAPDHP55	GAPDHP58	GAPDHP59	GAPDHP60	GAPDHP61	GAPDHP62	GAPDHP63	GAPDHP65	GAPDHP66	GAPDHP69	GAPDHP70	GAPDHP71	GAPDHP72	GAPDHP73	GAPDHS	GAPT	GAPVD1	GAR1	GAREM1	GAREM2	GARNL3	GARS	GART	GAS1	GAS2	GAS2L1	GAS2L3	GAS5	GAS6	GAS6-AS1	GAS7	GAS8	GAS8-AS1	GATA1	GATA2	GATA3	GATA4	GATA6	GATAD1	GATAD2A	GATAD2B	GATB	GATC	GATD1	GATM	GATS	GBA	GBA2	GBA3	GBAP1	GBE1	GBF1	GBGT1	GBP1	GBP1P1	GBP2	GBP3	GBP4	GBP5	GBP6	GBP7	GBX1	GBX2	GCA	GCAT	GCC1	GCC2	GCDH	GCFC2	GCGR	GCH1	GCHFR	GCK	GCKR	GCLC	GCLM	GCM1	GCM2	GCN1	GCNA	GCNT1	GCNT2	GCNT3	GCNT4	GCNT6	GCNT7	GCOM1	GCOM2	GCSAM	GCSAML	GCSH	GCSHP3	GCSHP5	GDA	GDAP1	GDAP1L1	GDAP2	GDE1	GDF1	GDF11	GDF15	GDF3	GDF6	GDF7	GDF9	GDI1	GDI2	GDI2P2	GDNF	GDPD1	GDPD2	GDPD3	GDPD4	GDPD5	GDPGP1	GEM	GEMIN2	GEMIN4	GEMIN5	GEMIN6	GEMIN7	GEMIN8	GEMIN8P4	GEN1	GET4	GFAP	GFER	GFI1	GFI1B	GFM1	GFM2	GFOD1	GFOD1-AS1	GFOD2	GFPT1	GFPT2	GFRA1	GFRA2	GFRA3	GGA1	GGA2	GGA3	GGACT	GGCT	GGCX	GGH	GGN	GGPS1	GGT1	GGT2	GGT3P	GGT5	GGT6	GGT7	GGT8P	GGTA1P	GGTLC4P	GH1	GHDC	GHITM	GHR	GHRL	GHRLOS	GHSR	GID4	GID8	GIF	GIGYF1	GIGYF2	GIMAP1	GIMAP2	GIMAP3P	GIMAP4	GIMAP5	GIMAP6	GIMAP7	GIMAP8	GIN1	GINM1	GINS1	GINS2	GINS3	GINS4	GIPC1	GIPC2	GIPC3	GIPR	GIT1	GIT2	GJA1	GJA1P1	GJA3	GJA4	GJA9	GJB1	GJB2	GJB3	GJB4	GJB5	GJB6	GJB7	GJC1	GJC2	GJC3	GJD3	GK	GK-AS1	GK3P	GK5	GKAP1	GLA	GLB1	GLB1L	GLB1L2	GLB1L3	GLCCI1	GLCE	GLDC	GLDCP1	GLDN	GLE1	GLG1	GLI1	GLI2	GLI3	GLI4	GLIPR1	GLIPR1L1	GLIPR1L2	GLIPR2	GLIS1	GLIS2	GLIS3	GLIS3-AS1	GLMN	GLMP	GLO1	GLOD4	GLP1R	GLP2R	GLRA1	GLRA2	GLRA3	GLRA4	GLRB	GLRX	GLRX2	GLRX3	GLRX3P2	GLRX5	GLRXP2	GLS	GLS2	GLT1D1	GLT8D1	GLT8D2	GLTP	GLTPD2	GLTPP1	GLUD1	GLUD1P3	GLUD2	GLUL	GLULP4	GLYAT	GLYATL1	GLYATL2	GLYCTK	GLYR1	GM2A	GMCL1	GMCL1P1	GMDS	GMDS-AS1	GMEB1	GMEB2	GMFB	GMFG	GMIP	GML	GMNN	GMPPA	GMPPB	GMPR	GMPR2	GMPS	GMPSP1	GNA11	GNA12	GNA13	GNA14	GNA15	GNAI1	GNAI2	GNAI3	GNAL	GNAO1	GNAQ	GNAQP1	GNAS	GNAS-AS1	GNAT2	GNAZ	GNB1	GNB1L	GNB2	GNB3	GNB4	GNB5	GNE	GNG10	GNG11	GNG12	GNG12-AS1	GNG13	GNG2	GNG3	GNG4	GNG5	GNG5P2	GNG5P3	GNG7	GNGT1	GNGT2	GNL1	GNL2	GNL3	GNL3L	GNL3LP1	GNLY	GNMT	GNPAT	GNPDA1	GNPDA2	GNPNAT1	GNPTAB	GNPTG	GNRH1	GNRH2	GNRHR	GNRHR2	GNRHR2P1	GNS	GOLGA1	GOLGA2	GOLGA2P10	GOLGA2P5	GOLGA2P7	GOLGA3	GOLGA4	GOLGA5	GOLGA5P1	GOLGA6A	GOLGA6B	GOLGA6C	GOLGA6D	GOLGA6L3	GOLGA6L4	GOLGA6L5P	GOLGA6L7	GOLGA6L9	GOLGA7	GOLGA7B	GOLGA8A	GOLGA8B	GOLGA8H	GOLGA8J	GOLGA8K	GOLGA8M	GOLGA8N	GOLGA8O	GOLGA8Q	GOLGA8R	GOLGA8S	GOLGA8T	GOLGA8UP	GOLGA8VP	GOLGB1	GOLIM4	GOLM1	GOLPH3	GOLPH3L	GOLT1A	GOLT1B	GON4L	GON7	GOPC	GORAB	GORASP1	GORASP2	GOSR1	GOSR2	GOT1	GOT2	GOT2P2	GOT2P3	GP1BA	GP1BB	GP5	GP6	GPA33	GPAA1	GPAA1P2	GPALPP1	GPAM	GPANK1	GPAT2	GPAT2P1	GPAT2P2	GPAT3	GPAT4	GPATCH1	GPATCH11	GPATCH2	GPATCH2L	GPATCH3	GPATCH4	GPATCH8	GPBAR1	GPBP1	GPBP1L1	GPC1	GPC2	GPC3	GPC4	GPC5	GPC6	GPCPD1	GPD1	GPD1L	GPD2	GPER1	GPHA2	GPHN	GPI	GPKOW	GPLD1	GPM6A	GPM6B	GPN1	GPN2	GPN3	GPNMB	GPR1	GPR101	GPR107	GPR108	GPR12	GPR132	GPR135	GPR137	GPR137B	GPR137C	GPR141	GPR142	GPR143	GPR146	GPR15	GPR150	GPR151	GPR152	GPR153	GPR155	GPR156	GPR157	GPR158	GPR160	GPR161	GPR162	GPR17	GPR171	GPR173	GPR174	GPR176	GPR18	GPR180	GPR182	GPR183	GPR19	GPR20	GPR21	GPR22	GPR25	GPR27	GPR3	GPR31	GPR33	GPR34	GPR35	GPR37	GPR37L1	GPR39	GPR4	GPR42	GPR45	GPR52	GPR55	GPR61	GPR62	GPR63	GPR65	GPR68	GPR75	GPR75-ASB3	GPR78	GPR82	GPR83	GPR84	GPR85	GPR87	GPR88	GPR89A	GPR89B	GPR89P	GPRASP1	GPRASP2	GPRC5A	GPRC5B	GPRC5C	GPRC5D	GPRC5D-AS1	GPRIN1	GPRIN2	GPRIN3	GPS1	GPS2	GPS2P1	GPSM1	GPSM2	GPSM3	GPT	GPT2	GPX1	GPX1P1	GPX2	GPX3	GPX4	GPX7	GPX8	GRAMD1A	GRAMD1B	GRAMD1C	GRAMD2A	GRAMD2B	GRAMD4	GRAP	GRAP2	GRAPL	GRASP	GRB10	GRB14	GRB2	GRB7	GREB1	GREB1L	GREM1	GRHL1	GRHL2	GRHL3	GRHPR	GRIA1	GRIA2	GRIA3	GRIA4	GRID1	GRID2	GRID2IP	GRIK1	GRIK2	GRIK3	GRIK4	GRIK5	GRIN1	GRIN2A	GRIN2B	GRIN2C	GRIN2D	GRIN3A	GRIN3B	GRINA	GRIP1	GRIP2	GRIPAP1	GRK2	GRK3	GRK4	GRK5	GRK6	GRK6P1	GRK7	GRM1	GRM2	GRM3	GRM4	GRM5	GRM6	GRM7	GRM8	GRN	GRPEL1	GRPEL2	GRPEL2-AS1	GRPR	GRSF1	GRTP1	GRWD1	GSAP	GSC	GSDMA	GSDMB	GSDMC	GSDMD	GSDME	GSE1	GSG1	GSG1L	GSK3A	GSK3B	GSKIP	GSN	GSN-AS1	GSPT1	GSPT2	GSR	GSS	GSTA1	GSTA3	GSTA4	GSTCD	GSTK1	GSTM1	GSTM2	GSTM2P1	GSTM3	GSTM3P2	GSTM4	GSTM5	GSTO1	GSTO2	GSTP1	GSTT2	GSTT2B	GSTZ1	GTDC1	GTF2A1	GTF2A1L	GTF2A2	GTF2B	GTF2E1	GTF2E2	GTF2F1	GTF2F2	GTF2F2P1	GTF2H1	GTF2H2	GTF2H2B	GTF2H2C	GTF2H3	GTF2H4	GTF2H5	GTF2IP13	GTF2IP14	GTF2IP20	GTF2IP23	GTF2IP4	GTF2IP5	GTF2IP9	GTF2IRD1	GTF2IRD1P1	GTF2IRD2	GTF2IRD2B	GTF2IRD2P1	GTF3A	GTF3C1	GTF3C2	GTF3C2-AS1	GTF3C3	GTF3C4	GTF3C5	GTF3C6	GTPBP1	GTPBP10	GTPBP2	GTPBP3	GTPBP4	GTPBP6	GTPBP8	GTSE1	GTSF1	GTSF1L	GUCA1A	GUCA1B	GUCD1	GUCY1A2	GUCY1A3	GUCY1B2	GUCY1B3	GUCY2C	GUCY2D	GUCY2F	GUF1	GUK1	GULP1	GUSB	GUSBP1	GUSBP11	GUSBP2	GUSBP3	GUSBP4	GUSBP5	GUSBP8	GUSBP9	GVINP1	GVINP2	GXYLT1	GXYLT1P3	GXYLT2	GYG1	GYG1P3	GYG2	GYG2P1	GYPA	GYPB	GYPC	GYPE	GYS1	GYS2	GZF1	GZMA	GZMB	GZMH	GZMK	GZMM	H19	H1F0	H1FNT	H1FX	H1FX-AS1	H2AFJ	H2AFV	H2AFX	H2AFY	H2AFY2	H2AFZ	H2AFZP1	H2AFZP3	H2AFZP4	H2BFS	H3F3A	H3F3AP1	H3F3AP4	H3F3AP6	H3F3B	H3F3BP1	H3F3C	H6PD	HAAO	HABP2	HABP4	HACD1	HACD2	HACD3	HACD4	HACE1	HACL1	HADH	HADHA	HADHAP1	HADHAP2	HADHB	HAGH	HAGHL	HAGLR	HAL	HAMP	HAND2	HAND2-AS1	HAO2	HAP1	HAPLN1	HAPLN2	HAPLN3	HAPLN4	HARBI1	HARS	HARS2	HAS1	HAS2	HAS3	HASPIN	HAT1	HAUS1	HAUS1P1	HAUS2	HAUS3	HAUS4	HAUS5	HAUS6	HAUS6P1	HAUS6P3	HAUS7	HAUS8	HAVCR1	HAVCR2	HAX1	HBA1	HBA2	HBB	HBD	HBE1	HBEGF	HBG1	HBG2	HBP1	HBQ1	HBS1L	HCAR1	HCAR2	HCAR3	HCCAT5	HCCS	HCFC1	HCFC1R1	HCFC2	HCG11	HCG18	HCG25	HCG27	HCG4	HCG4B	HCG4P11	HCG4P3	HCG4P5	HCG4P7	HCG9	HCK	HCLS1	HCN1	HCN2	HCN3	HCP5	HCRTR1	HCST	HDAC1	HDAC10	HDAC11	HDAC1P2	HDAC2	HDAC3	HDAC4	HDAC5	HDAC6	HDAC7	HDAC8	HDAC9	HDC	HDDC2	HDDC3	HDGF	HDGFL2	HDGFL3	HDHD2	HDHD3	HDHD5	HDHD5-AS1	HDLBP	HDX	HEATR1	HEATR3	HEATR4	HEATR5A	HEATR5B	HEATR6	HEBP1	HEBP2	HECA	HECTD1	HECTD2	HECTD3	HECTD4	HECW1	HECW2	HEG1	HELB	HELLS	HELQ	HELZ	HELZ2	HEMGN	HEMK1	HENMT1	HEPACAM	HEPACAM2	HEPH	HEPHL1	HEPN1	HERC1	HERC2	HERC2P10	HERC2P3	HERC2P4	HERC2P5	HERC2P7	HERC2P8	HERC2P9	HERC3	HERC4	HERC5	HERC6	HERPUD1	HERPUD2	HES1	HES2	HES4	HES5	HES6	HESX1	HEXA	HEXB	HEXDC	HEXIM1	HEXIM2	HEY1	HEY2	HEYL	HFE	HFE2	HFM1	HGD	HGF	HGFAC	HGH1	HGS	HGSNAT	HHAT	HHATL	HHEX	HHIP	HHIPL1	HHIPL2	HHLA2	HHLA3	HIBADH	HIBCH	HIC1	HIC2	HID1	HIF1A	HIF1AN	HIF1AP1	HIF3A	HIGD1A	HIGD1AP14	HIGD1AP16	HIGD1B	HIGD1C	HIGD2A	HIKESHI	HILPDA	HILS1	HINFP	HINT1	HINT2	HINT2P1	HINT3	HIP1	HIP1R	HIPK1	HIPK2	HIPK3	HIPK4	HIRA	HIRIP3	HIST1H1A	HIST1H1B	HIST1H1C	HIST1H1D	HIST1H1E	HIST1H1T	HIST1H2AC	HIST1H2AD	HIST1H2AG	HIST1H2AI	HIST1H2APS5	HIST1H2BC	HIST1H2BD	HIST1H2BJ	HIST1H2BK	HIST1H2BL	HIST1H2BN	HIST1H3D	HIST1H3J	HIST1H3PS1	HIST1H4C	HIST1H4H	HIST1H4J	HIST2H2AA3	HIST2H2AB	HIST2H2AC	HIST2H2BA	HIST2H2BB	HIST2H2BD	HIST2H2BE	HIST2H2BF	HIST2H3A	HIST2H3C	HIST2H3D	HIST2H3DP1	HIST2H3PS2	HIST3H2A	HIST3H2BA	HIST3H2BB	HIST3H3	HIST4H4	HIVEP1	HIVEP2	HIVEP3	HJURP	HK1	HK2	HK2P1	HK3	HKDC1	HKR1	HLA-A	HLA-B	HLA-C	HLA-DMA	HLA-DMB	HLA-DOA	HLA-DOB	HLA-DPA1	HLA-DPB1	HLA-DPB2	HLA-DQA1	HLA-DQA2	HLA-DQB1	HLA-DQB2	HLA-DRA	HLA-DRB1	HLA-DRB5	HLA-DRB6	HLA-E	HLA-F	HLA-F-AS1	HLA-G	HLA-H	HLA-J	HLA-K	HLA-L	HLA-V	HLA-W	HLCS	HLF	HLTF	HLX	HM13	HMBOX1	HMBS	HMCES	HMCN1	HMCN2	HMG20A	HMG20B	HMGA1	HMGA1P1	HMGA1P2	HMGA1P3	HMGA1P8	HMGA2	HMGB1	HMGB1P1	HMGB1P10	HMGB1P11	HMGB1P14	HMGB1P20	HMGB1P21	HMGB1P3	HMGB1P31	HMGB1P35	HMGB1P37	HMGB1P41	HMGB1P5	HMGB1P6	HMGB1P7	HMGB1P8	HMGB2	HMGB3	HMGB3P14	HMGB3P2	HMGB3P22	HMGB3P24	HMGB3P8	HMGB3P9	HMGB4	HMGCL	HMGCLL1	HMGCR	HMGCS1	HMGCS2	HMGN1	HMGN1P18	HMGN1P2	HMGN1P28	HMGN1P3	HMGN1P30	HMGN1P35	HMGN1P36	HMGN1P37	HMGN1P38	HMGN1P4	HMGN1P7	HMGN1P8	HMGN2	HMGN2P15	HMGN2P17	HMGN2P20	HMGN2P21	HMGN2P25	HMGN2P27	HMGN2P28	HMGN2P3	HMGN2P30	HMGN2P32	HMGN2P35	HMGN2P38	HMGN2P4	HMGN2P40	HMGN2P46	HMGN2P5	HMGN2P7	HMGN3	HMGN3-AS1	HMGN4	HMGN5	HMGXB3	HMGXB4	HMMR	HMOX1	HMOX2	HMSD	HNF1A	HNF4A	HNF4G	HNMT	HNRNPA0	HNRNPA1	HNRNPA1L2	HNRNPA1P10	HNRNPA1P12	HNRNPA1P14	HNRNPA1P15	HNRNPA1P16	HNRNPA1P2	HNRNPA1P21	HNRNPA1P22	HNRNPA1P24	HNRNPA1P25	HNRNPA1P26	HNRNPA1P27	HNRNPA1P28	HNRNPA1P29	HNRNPA1P3	HNRNPA1P30	HNRNPA1P33	HNRNPA1P34	HNRNPA1P35	HNRNPA1P36	HNRNPA1P37	HNRNPA1P39	HNRNPA1P4	HNRNPA1P40	HNRNPA1P41	HNRNPA1P42	HNRNPA1P44	HNRNPA1P45	HNRNPA1P48	HNRNPA1P49	HNRNPA1P5	HNRNPA1P50	HNRNPA1P51	HNRNPA1P53	HNRNPA1P54	HNRNPA1P57	HNRNPA1P59	HNRNPA1P6	HNRNPA1P61	HNRNPA1P62	HNRNPA1P66	HNRNPA1P67	HNRNPA1P68	HNRNPA1P7	HNRNPA1P70	HNRNPA1P71	HNRNPA1P76	HNRNPA1P8	HNRNPA1P9	HNRNPA2B1	HNRNPA3	HNRNPA3P1	HNRNPA3P10	HNRNPA3P11	HNRNPA3P12	HNRNPA3P13	HNRNPA3P14	HNRNPA3P15	HNRNPA3P2	HNRNPA3P3	HNRNPA3P5	HNRNPA3P6	HNRNPA3P7	HNRNPA3P9	HNRNPAB	HNRNPABP1	HNRNPC	HNRNPCL1	HNRNPCL4	HNRNPCP1	HNRNPCP2	HNRNPCP3	HNRNPCP4	HNRNPCP6	HNRNPCP7	HNRNPD	HNRNPDL	HNRNPDLP2	HNRNPDP1	HNRNPF	HNRNPH1	HNRNPH1P1	HNRNPH1P3	HNRNPH2	HNRNPH3	HNRNPK	HNRNPKP1	HNRNPKP2	HNRNPKP4	HNRNPL	HNRNPLL	HNRNPLP1	HNRNPLP2	HNRNPM	HNRNPMP1	HNRNPR	HNRNPRP1	HNRNPU	HNRNPUL1	HNRNPUL2	HNRNPUL2-BSCL2	HNRNPUP1	HOGA1	HOMER1	HOMER2	HOMER3	HOMEZ	HOOK1	HOOK2	HOOK3	HOPX	HORMAD1	HORMAD2	HORMAD2-AS1	HOXA-AS2	HOXA-AS3	HOXA1	HOXA10	HOXA10-AS	HOXA11	HOXA11-AS	HOXA13	HOXA2	HOXA3	HOXA4	HOXA5	HOXA6	HOXA7	HOXA9	HOXB-AS1	HOXB-AS3	HOXB13	HOXB2	HOXB3	HOXB4	HOXB5	HOXB6	HOXB7	HOXB8	HOXB9	HOXC10	HOXC11	HOXC12	HOXC13	HOXC4	HOXC5	HOXC6	HOXC8	HOXC9	HOXD1	HOXD10	HOXD11	HOXD12	HOXD13	HOXD3	HOXD4	HOXD8	HOXD9	HP	HP1BP3	HPCA	HPCAL1	HPCAL4	HPD	HPDL	HPF1	HPGD	HPGDS	HPN	HPN-AS1	HPR	HPRT1	HPS1	HPS3	HPS4	HPS5	HPS6	HPSE	HPSE2	HPX	HR	HRAS	HRASLS	HRASLS2	HRASLS5	HRC	HRCT1	HRG	HRH1	HRH2	HRH3	HRH4	HRK	HRNR	HS1BP3	HS2ST1	HS3ST1	HS3ST2	HS3ST3A1	HS3ST3B1	HS3ST5	HS6ST1	HS6ST1P1	HS6ST2	HS6ST3	HSBP1	HSBP1L1	HSCB	HSD11B1	HSD11B1L	HSD11B2	HSD17B1	HSD17B10	HSD17B11	HSD17B12	HSD17B13	HSD17B14	HSD17B1P1	HSD17B2	HSD17B3	HSD17B3-AS1	HSD17B4	HSD17B6	HSD17B7	HSD17B7P2	HSD17B8	HSD3B1	HSD3B2	HSD3B7	HSD3BP1	HSD3BP2	HSD3BP3	HSD3BP4	HSD3BP5	HSDL1	HSDL2	HSF1	HSF2	HSF2BP	HSF4	HSF5	HSFX1	HSFY3P	HSH2D	HSP90AA1	HSP90AA2P	HSP90AA4P	HSP90AA5P	HSP90AA6P	HSP90AB1	HSP90AB2P	HSP90AB3P	HSP90B1	HSP90B2P	HSP90B3P	HSPA12A	HSPA12B	HSPA13	HSPA14	HSPA1A	HSPA1B	HSPA1L	HSPA2	HSPA4	HSPA4L	HSPA5	HSPA6	HSPA7	HSPA8	HSPA8P1	HSPA8P16	HSPA8P18	HSPA8P4	HSPA8P5	HSPA8P8	HSPA8P9	HSPA9	HSPA9P1	HSPB1	HSPB11	HSPB1P1	HSPB1P2	HSPB2	HSPB2-C11orf52	HSPB3	HSPB6	HSPB7	HSPB8	HSPBAP1	HSPBP1	HSPD1	HSPD1P1	HSPD1P11	HSPD1P12	HSPD1P4	HSPD1P5	HSPD1P6	HSPD1P9	HSPE1	HSPE1-MOB4	HSPE1P11	HSPE1P13	HSPE1P18	HSPE1P2	HSPE1P3	HSPE1P5	HSPE1P7	HSPE1P8	HSPG2	HSPH1	HTATIP2	HTATSF1	HTD2	HTN1	HTR1B	HTR1D	HTR1F	HTR2A	HTR2B	HTR2C	HTR3A	HTR3B	HTR3E	HTR4	HTR6	HTR7	HTR7P1	HTRA1	HTRA2	HTRA3	HTRA4	HTT	HUNK	HUS1	HUS1B	HUWE1	HVCN1	HYAL1	HYAL2	HYAL3	HYAL4	HYDIN	HYI	HYKK	HYLS1	HYOU1	HYPK	IAH1	IARS	IARS2	IBA57	IBA57-AS1	IBSP	IBTK	ICA1	ICA1L	ICAM1	ICAM2	ICAM3	ICAM4	ICAM5	ICE1	ICE2	ICK	ICMT	ICOS	ICOSLG	ID1	ID2	ID3	ID4	IDE	IDH1	IDH2	IDH3A	IDH3B	IDH3G	IDI1	IDI2	IDI2-AS1	IDNK	IDO1	IDO2	IDS	IDSP1	IDUA	IER2	IER3	IER3IP1	IER5	IER5L	IFFO1	IFFO2	IFI16	IFI27	IFI27L1	IFI27L2	IFI30	IFI35	IFI44	IFI44L	IFI6	IFIH1	IFIT1	IFIT1B	IFIT2	IFIT3	IFIT5	IFITM1	IFITM10	IFITM2	IFITM3	IFITM4P	IFITM5	IFITM9P	IFNA5	IFNAR1	IFNAR2	IFNB1	IFNE	IFNG	IFNGR1	IFNGR2	IFNK	IFNL1	IFNLR1	IFRD1	IFRD2	IFT122	IFT140	IFT172	IFT20	IFT22	IFT27	IFT43	IFT46	IFT52	IFT57	IFT74	IFT80	IFT81	IFT88	IGBP1	IGBP1-AS2	IGBP1P1	IGBP1P4	IGDCC3	IGDCC4	IGF1	IGF1R	IGF2	IGF2BP1	IGF2BP2	IGF2BP2-AS1	IGF2BP3	IGF2R	IGFALS	IGFBP1	IGFBP2	IGFBP3	IGFBP4	IGFBP5	IGFBP6	IGFBP7	IGFBP7-AS1	IGFBPL1	IGFL2	IGFL3	IGFL4	IGFLR1	IGFN1	IGHA1	IGHA2	IGHD	IGHE	IGHEP2	IGHG1	IGHG2	IGHG3	IGHG4	IGHGP	IGHM	IGHMBP2	IGHV1-18	IGHV1-2	IGHV1-24	IGHV1-3	IGHV1-45	IGHV1-46	IGHV1-58	IGHV1-69	IGHV1OR15-1	IGHV1OR15-3	IGHV2-26	IGHV2-5	IGHV2-70D	IGHV3-11	IGHV3-13	IGHV3-15	IGHV3-20	IGHV3-21	IGHV3-23	IGHV3-33	IGHV3-35	IGHV3-38	IGHV3-43	IGHV3-48	IGHV3-49	IGHV3-53	IGHV3-64	IGHV3-66	IGHV3-7	IGHV3-72	IGHV3-73	IGHV3-74	IGHV4-28	IGHV4-31	IGHV4-34	IGHV4-39	IGHV4-55	IGHV4-59	IGHV4-61	IGHV4OR15-8	IGHV5-51	IGHV6-1	IGIP	IGKC	IGKV1-12	IGKV1-16	IGKV1-17	IGKV1-27	IGKV1-33	IGKV1-39	IGKV1-5	IGKV1-6	IGKV1-8	IGKV1-9	IGKV1D-16	IGKV1D-33	IGKV1D-39	IGKV1D-8	IGKV1OR-2	IGKV1OR10-1	IGKV1OR2-1	IGKV1OR2-108	IGKV1OR2-2	IGKV1OR9-2	IGKV2-24	IGKV2-28	IGKV2-30	IGKV2D-28	IGKV2D-29	IGKV2D-30	IGKV2D-40	IGKV3-11	IGKV3-15	IGKV3-20	IGKV3D-11	IGKV3D-15	IGKV3D-20	IGKV3OR2-268	IGKV4-1	IGKV5-2	IGKV6-21	IGKV6D-21	IGLC1	IGLC2	IGLC3	IGLC6	IGLC7	IGLL3P	IGLL5	IGLON5	IGLV1-36	IGLV1-40	IGLV1-44	IGLV1-47	IGLV1-50	IGLV1-51	IGLV10-54	IGLV2-11	IGLV2-14	IGLV2-18	IGLV2-23	IGLV2-5	IGLV3-1	IGLV3-10	IGLV3-12	IGLV3-16	IGLV3-19	IGLV3-21	IGLV3-25	IGLV3-27	IGLV3-9	IGLV4-60	IGLV4-69	IGLV5-37	IGLV5-45	IGLV5-52	IGLV6-57	IGLV7-43	IGLV7-46	IGLV8-61	IGLV9-49	IGSF1	IGSF10	IGSF11	IGSF21	IGSF22	IGSF23	IGSF3	IGSF5	IGSF6	IGSF8	IGSF9	IGSF9B	IHH	IK	IKBIP	IKBKB	IKZF1	IKZF2	IKZF3	IKZF4	IKZF5	IL10	IL10RA	IL10RB	IL11	IL11RA	IL12A	IL12B	IL12RB1	IL12RB2	IL13	IL13RA1	IL13RA2	IL15	IL15RA	IL16	IL17B	IL17D	IL17RA	IL17RB	IL17RC	IL17RD	IL17RE	IL18	IL18BP	IL18R1	IL18RAP	IL19	IL1A	IL1B	IL1R1	IL1R2	IL1RAP	IL1RAPL1	IL1RAPL2	IL1RL1	IL1RL2	IL1RN	IL2	IL20RA	IL20RB	IL21	IL21R	IL22RA1	IL23A	IL23R	IL24	IL26	IL27	IL27RA	IL2RA	IL2RB	IL2RG	IL31RA	IL32	IL33	IL34	IL36G	IL37	IL3RA	IL4	IL4I1	IL4R	IL5	IL5RA	IL6	IL6R	IL6ST	IL6STP1	IL7	IL7R	IL9R	IL9RP3	ILDR1	ILDR2	ILF2	ILF2P1	ILF3	ILF3-AS1	ILK	ILKAP	ILVBL	IMMP1L	IMMP1LP1	IMMP2L	IMMT	IMP3	IMP4	IMPA1	IMPA2	IMPACT	IMPAD1	IMPDH1	IMPDH1P10	IMPDH1P11	IMPDH1P5	IMPDH1P6	IMPDH1P8	IMPDH2	IMPG1	IMPG2	INA	INAFM1	INAVA	INCA1	INCENP	INE1	INF2	ING1	ING2	ING3	ING4	ING5	INHA	INHBA	INHBB	INHBC	INHBE	INIP	INMT	INMT-MINDY4	INO80	INO80-AS1	INO80B	INO80C	INO80D	INO80E	INPP1	INPP4A	INPP4B	INPP5A	INPP5B	INPP5D	INPP5E	INPP5F	INPP5J	INPP5K	INPPL1	INSC	INSIG1	INSIG2	INSL3	INSL6	INSM1	INSM2	INSR	INSRR	INTS1	INTS10	INTS11	INTS12	INTS13	INTS14	INTS2	INTS3	INTS4	INTS4P1	INTS5	INTS6	INTS6L	INTS6P1	INTS7	INTS8	INTS9	INTU	INVS	IP6K1	IP6K2	IP6K3	IPCEF1	IPMK	IPO11	IPO13	IPO4	IPO5	IPO5P1	IPO7	IPO7P1	IPO7P2	IPO8	IPO8P1	IPO9	IPO9-AS1	IPP	IPPK	IQANK1	IQCA1	IQCB1	IQCB2P	IQCC	IQCD	IQCE	IQCG	IQCH	IQCH-AS1	IQCK	IQGAP1	IQGAP2	IQGAP3	IQSEC1	IQSEC2	IQSEC3	IQUB	IRAK1	IRAK1BP1	IRAK2	IRAK3	IRAK4	IREB2	IRF1	IRF2	IRF2BP1	IRF2BP2	IRF2BPL	IRF3	IRF4	IRF5	IRF6	IRF7	IRF8	IRF9	IRGM	IRGQ	IRS1	IRS2	IRS4	IRX1	IRX2	IRX3	IRX4	IRX5	IRX6	ISCA1	ISCA1P1	ISCA2	ISCU	ISG15	ISG20	ISG20L2	ISL1	ISL2	ISLR	ISLR2	ISM1	ISM2	ISOC1	ISOC2	ISPD	IST1	ISX	ISY1	ISY1-RAB43	ISYNA1	ITCH	ITFG1	ITFG1-AS1	ITFG2	ITFG2-AS1	ITGA1	ITGA10	ITGA11	ITGA2	ITGA2B	ITGA3	ITGA4	ITGA5	ITGA6	ITGA7	ITGA8	ITGA9	ITGA9-AS1	ITGAD	ITGAE	ITGAL	ITGAM	ITGAV	ITGAX	ITGB1	ITGB1BP1	ITGB1BP2	ITGB1P1	ITGB2	ITGB2-AS1	ITGB3	ITGB3BP	ITGB4	ITGB5	ITGB6	ITGB7	ITGB8	ITGBL1	ITIH1	ITIH2	ITIH3	ITIH4	ITIH5	ITIH6	ITK	ITLN1	ITLN2	ITM2A	ITM2B	ITM2C	ITPA	ITPK1	ITPKA	ITPKB	ITPKC	ITPR1	ITPR2	ITPR3	ITPRIP	ITPRIPL1	ITPRIPL2	ITSN1	ITSN2	IVD	IVL	IVNS1ABP	IWS1	IZUMO1	IZUMO4	JADE1	JADE2	JADE3	JAG1	JAG2	JAGN1	JAK1	JAK2	JAK3	JAKMIP1	JAKMIP2	JAKMIP3	JAM2	JAM3	JAML	JARID2	JAZF1	JAZF1-AS1	JCAD	JCHAIN	JDP2	JHDM1D-AS1	JHY	JKAMP	JMJD1C	JMJD1C-AS1	JMJD4	JMJD6	JMJD7	JMJD7-PLA2G4B	JMJD8	JMY	JOSD1	JOSD2	JPH1	JPH2	JPH3	JPH4	JPT1	JPT2	JPX	JRK	JRKL	JSRP1	JTB	JUN	JUNB	JUND	JUP	KALRN	KANK1	KANK2	KANK3	KANK4	KANSL1	KANSL1-AS1	KANSL1L	KANSL2	KANSL3	KANTR	KARS	KARSP1	KAT14	KAT2A	KAT2B	KAT5	KAT6A	KAT6B	KAT7	KAT8	KATNA1	KATNAL1	KATNAL2	KATNB1	KATNBL1	KATNBL1P2	KATNBL1P6	KAZALD1	KAZN	KBTBD11	KBTBD12	KBTBD2	KBTBD3	KBTBD4	KBTBD6	KBTBD7	KBTBD8	KCMF1	KCNA1	KCNA10	KCNA2	KCNA3	KCNA4	KCNA5	KCNA6	KCNA7	KCNAB1	KCNAB2	KCNAB3	KCNB1	KCNB2	KCNC1	KCNC2	KCNC3	KCNC4	KCND1	KCND2	KCND3	KCNE1	KCNE2	KCNE3	KCNE4	KCNE5	KCNF1	KCNG1	KCNG2	KCNG3	KCNH1	KCNH2	KCNH3	KCNH4	KCNH5	KCNH6	KCNH7	KCNH8	KCNIP1	KCNIP2	KCNIP2-AS1	KCNIP3	KCNIP4	KCNJ1	KCNJ10	KCNJ11	KCNJ12	KCNJ13	KCNJ14	KCNJ15	KCNJ16	KCNJ2	KCNJ3	KCNJ4	KCNJ5	KCNJ6	KCNJ8	KCNJ9	KCNK1	KCNK10	KCNK12	KCNK13	KCNK15	KCNK17	KCNK2	KCNK3	KCNK4	KCNK5	KCNK6	KCNK7	KCNK9	KCNMA1	KCNMA1-AS1	KCNMB1	KCNMB2	KCNMB3	KCNMB3P1	KCNMB4	KCNN1	KCNN2	KCNN3	KCNN4	KCNQ1	KCNQ1OT1	KCNQ2	KCNQ3	KCNQ4	KCNQ5	KCNRG	KCNS1	KCNS2	KCNS3	KCNT1	KCNT2	KCNU1	KCNV2	KCP	KCTD1	KCTD10	KCTD11	KCTD12	KCTD13	KCTD14	KCTD15	KCTD16	KCTD17	KCTD18	KCTD19	KCTD2	KCTD20	KCTD21	KCTD21-AS1	KCTD3	KCTD4	KCTD5	KCTD6	KCTD7	KCTD9	KCTD9P1	KCTD9P2	KCTD9P4	KCTD9P5	KCTD9P6	KDELC1	KDELC1P1	KDELC2	KDELR1	KDELR2	KDELR3	KDF1	KDM1A	KDM1B	KDM2A	KDM2B	KDM3A	KDM3B	KDM4A	KDM4B	KDM4C	KDM4D	KDM4E	KDM5A	KDM5B	KDM5C	KDM5D	KDM6A	KDM6B	KDM7A	KDM8	KDR	KDSR	KEAP1	KEL	KERA	KHDC1	KHDC4	KHDRBS1	KHDRBS2	KHDRBS3	KHK	KHNYN	KHSRP	KHSRPP1	KIAA0040	KIAA0087	KIAA0100	KIAA0141	KIAA0232	KIAA0319	KIAA0319L	KIAA0355	KIAA0368	KIAA0391	KIAA0408	KIAA0513	KIAA0556	KIAA0586	KIAA0753	KIAA0825	KIAA0895	KIAA0895L	KIAA0930	KIAA1024	KIAA1024L	KIAA1107	KIAA1109	KIAA1143	KIAA1147	KIAA1191	KIAA1210	KIAA1211	KIAA1211L	KIAA1217	KIAA1257	KIAA1324	KIAA1324L	KIAA1328	KIAA1456	KIAA1468	KIAA1522	KIAA1549	KIAA1549L	KIAA1551	KIAA1586	KIAA1614	KIAA1614-AS1	KIAA1644	KIAA1671	KIAA1683	KIAA1755	KIAA1841	KIAA1958	KIAA2012	KIAA2013	KIAA2026	KIDINS220	KIF11	KIF12	KIF13A	KIF13B	KIF14	KIF15	KIF16B	KIF17	KIF18A	KIF18B	KIF19	KIF1A	KIF1B	KIF1BP	KIF1C	KIF20A	KIF20B	KIF21A	KIF21B	KIF22	KIF23	KIF24	KIF25	KIF26A	KIF26B	KIF27	KIF28P	KIF2A	KIF2C	KIF3A	KIF3B	KIF3C	KIF4A	KIF4B	KIF4CP	KIF5A	KIF5B	KIF5C	KIF6	KIF7	KIF9	KIF9-AS1	KIFAP3	KIFC1	KIFC2	KIFC3	KIN	KIR2DL3	KIR2DL4	KIR2DS4	KIR3DL1	KIR3DL2	KIR3DX1	KIRREL1	KIRREL2	KIRREL3	KISS1R	KIT	KITLG	KIZ	KL	KLB	KLC1	KLC2	KLC3	KLC4	KLF1	KLF10	KLF11	KLF12	KLF13	KLF15	KLF16	KLF17	KLF17P1	KLF2	KLF3	KLF3P1	KLF4	KLF5	KLF6	KLF7	KLF8	KLF8P1	KLF9	KLHDC1	KLHDC10	KLHDC2	KLHDC3	KLHDC4	KLHDC7B	KLHDC8A	KLHDC8B	KLHDC9	KLHL10	KLHL11	KLHL12	KLHL13	KLHL14	KLHL15	KLHL17	KLHL18	KLHL2	KLHL20	KLHL21	KLHL22	KLHL23	KLHL24	KLHL25	KLHL26	KLHL28	KLHL29	KLHL2P1	KLHL3	KLHL30	KLHL31	KLHL32	KLHL33	KLHL34	KLHL35	KLHL36	KLHL38	KLHL4	KLHL41	KLHL42	KLHL5	KLHL6	KLHL7	KLHL8	KLHL9	KLK1	KLK10	KLK11	KLK13	KLK14	KLK2	KLK4	KLK5	KLK6	KLK7	KLK8	KLKB1	KLLN	KLRA1P	KLRB1	KLRC1	KLRC2	KLRC3	KLRC4	KLRC4-KLRK1	KLRD1	KLRF1	KLRG1	KLRG2	KLRK1	KMO	KMT2A	KMT2B	KMT2C	KMT2D	KMT2E	KMT5A	KMT5B	KMT5C	KNDC1	KNG1	KNL1	KNOP1	KNOP1P1	KNOP1P2	KNOP1P4	KNSTRN	KNTC1	KPNA1	KPNA2	KPNA2P3	KPNA3	KPNA4	KPNA5	KPNA6	KPNA7	KPNB1	KPRP	KPTN	KRAS	KRBA1	KRBA2	KRBOX1	KRBOX4	KRCC1	KREMEN1	KREMEN2	KRI1	KRIT1	KRR1	KRR1P1	KRT1	KRT10	KRT12	KRT14	KRT15	KRT16	KRT16P6	KRT17	KRT17P1	KRT18	KRT18P12	KRT18P14	KRT18P15	KRT18P18	KRT18P19	KRT18P29	KRT18P31	KRT18P34	KRT18P37	KRT18P39	KRT18P4	KRT18P5	KRT18P52	KRT18P57	KRT18P60	KRT18P61	KRT18P62	KRT18P63	KRT18P7	KRT19	KRT19P2	KRT2	KRT20	KRT222	KRT23	KRT27	KRT36	KRT39	KRT40	KRT5	KRT6A	KRT6B	KRT6C	KRT7	KRT72	KRT73	KRT75	KRT78	KRT79	KRT8	KRT80	KRT81	KRT86	KRT8P11	KRT8P12	KRT8P15	KRT8P29	KRT8P3	KRT8P31	KRT8P33	KRT8P35	KRT8P36	KRT8P39	KRT8P4	KRT8P40	KRT8P41	KRT8P42	KRT8P44	KRT8P45	KRT8P46	KRT8P47	KRT8P48	KRT8P50	KRT8P8	KRT9	KRTAP19-1	KRTAP5-1	KRTAP5-2	KRTAP5-7	KRTAP5-8	KRTAP5-9	KRTAP5-AS1	KRTCAP2	KRTCAP3	KRTDAP	KSR1	KSR2	KTI12	KTN1	KTN1-AS1	KXD1	KY	KYAT1	KYAT3	KYNU	L1CAM	L1TD1	L2HGDH	L3HYPDH	L3MBTL1	L3MBTL2	L3MBTL3	L3MBTL4	LACC1	LACTB	LACTB2	LACTB2-AS1	LAD1	LAG3	LAGE3	LAGE3P1	LAIR1	LAIR2	LAMA1	LAMA2	LAMA3	LAMA4	LAMA5	LAMA5-AS1	LAMB1	LAMB2	LAMB3	LAMB4	LAMC1	LAMC2	LAMC3	LAMP1	LAMP2	LAMP3	LAMP5	LAMTOR1	LAMTOR2	LAMTOR3	LAMTOR3P2	LAMTOR4	LAMTOR5	LAMTOR5-AS1	LAMTOR5P1	LANCL1	LANCL2	LANCL3	LAP3	LAP3P2	LAPTM4A	LAPTM4B	LAPTM4BP2	LAPTM5	LARGE1	LARGE2	LARP1	LARP1B	LARP4	LARP4B	LARP4P	LARP6	LARP7	LARS	LARS2	LAS1L	LASP1	LAT	LAT2	LATS1	LATS2	LAX1	LAYN	LBH	LBHD1	LBP	LBR	LBX1	LBX1-AS1	LBX2	LBX2-AS1	LCA5	LCA5L	LCAT	LCE1B	LCE1C	LCE2A	LCE2B	LCE3D	LCE5A	LCK	LCLAT1	LCMT1	LCMT2	LCN10	LCN12	LCN2	LCN6	LCNL1	LCOR	LCORL	LCP1	LCP2	LCT	LCTL	LDAH	LDB1	LDB2	LDB3	LDHA	LDHAL6A	LDHAL6B	LDHAL6FP	LDHAP2	LDHAP3	LDHAP4	LDHAP5	LDHAP7	LDHB	LDHBP2	LDHC	LDHD	LDLR	LDLRAD2	LDLRAD3	LDLRAD4	LDLRAP1	LDOC1	LEAP2	LEF1	LEF1-AS1	LEFTY1	LEKR1	LEMD1	LEMD2	LEMD3	LENEP	LENG1	LENG8	LENG8-AS1	LEO1	LEP	LEPR	LEPROT	LEPROTL1	LETM1	LETM1P2	LETM2	LETMD1	LEXM	LFNG	LGALS1	LGALS12	LGALS2	LGALS3	LGALS3BP	LGALS4	LGALS7	LGALS7B	LGALS8	LGALS8-AS1	LGALS9	LGALS9B	LGALS9C	LGALSL	LGI1	LGI2	LGI3	LGI4	LGMN	LGMNP1	LGR4	LGR5	LGR6	LGSN	LHB	LHCGR	LHFPL1	LHFPL2	LHFPL3	LHFPL3-AS1	LHFPL4	LHFPL6	LHPP	LHX2	LHX4	LHX6	LHX8	LHX9	LIAS	LIF	LIFR	LIG1	LIG3	LIG4	LILRA1	LILRA2	LILRA4	LILRA5	LILRA6	LILRB1	LILRB2	LILRB3	LILRB4	LILRB5	LILRP1	LIMA1	LIMCH1	LIMD1	LIMD2	LIME1	LIMK1	LIMK2	LIMS1	LIMS2	LIMS3	LIMS4	LIN28A	LIN28AP1	LIN28B	LIN37	LIN52	LIN54	LIN7A	LIN7B	LIN7C	LIN9	LINC-PINT	LINC00092	LINC00115	LINC00167	LINC00173	LINC00174	LINC00239	LINC00242	LINC00243	LINC00265	LINC00266-1	LINC00271	LINC00283	LINC00303	LINC00342	LINC00346	LINC00431	LINC00461	LINC00470	LINC00471	LINC00473	LINC00479	LINC00482	LINC00511	LINC00513	LINC00518	LINC00526	LINC00622	LINC00632	LINC00634	LINC00641	LINC00649	LINC00654	LINC00662	LINC00665	LINC00667	LINC00668	LINC00674	LINC00677	LINC00680	LINC00843	LINC00847	LINC00852	LINC00854	LINC00862	LINC00893	LINC00894	LINC00896	LINC00910	LINC00919	LINC00922	LINC00923	LINC00933	LINC00937	LINC00940	LINC00955	LINC00957	LINC00963	LINC00969	LINC00982	LINC00987	LINC01001	LINC01089	LINC01096	LINC01116	LINC01118	LINC01119	LINC01123	LINC01124	LINC01128	LINC01135	LINC01140	LINC01159	LINC01160	LINC01184	LINC01198	LINC01235	LINC01239	LINC01278	LINC01341	LINC01347	LINC01355	LINC01443	LINC01460	LINC01465	LINC01521	LINC01531	LINC01537	LINC01545	LINC01547	LINC01550	LINC01554	LINC01558	LINC01559	LINC01560	LINC01561	LINC01567	LINC01578	LINC01579	LINC01583	LINC01587	LINC01588	LINC01600	LINC01605	LINC01619	LINC01662	LINC01664	LINC01881	LINC01948	LINC01956	LINC01963	LINC02035	LINC02043	LINC02076	LINC02099	LINC02145	LINC02163	LINC02166	LINC02210	LINC02249	LINC02256	LINC02259	LINC02280	LINC02312	LINC02313	LINC02381	LINC02412	LINC02413	LINC02449	LINC02453	LINC02551	LINC02581	LINGO1	LINGO1-AS1	LINGO2	LINGO3	LINGO4	LINS1	LIPA	LIPC	LIPC-AS1	LIPE	LIPE-AS1	LIPG	LIPH	LIPI	LIPJ	LIPK	LIPM	LIPN	LIPT1	LIPT2	LITAF	LIX1	LIX1L-AS1	LKAAEAR1	LLCFC1	LLGL1	LLGL2	LLPH	LLPHP2	LMAN1	LMAN1L	LMAN2	LMAN2L	LMBR1	LMBR1L	LMBRD1	LMBRD2	LMCD1	LMF1	LMF1-AS1	LMF2	LMLN	LMLN-AS1	LMNA	LMNB1	LMNB2	LMNTD1	LMNTD2	LMO1	LMO2	LMO3	LMO4	LMO7	LMO7-AS1	LMO7DN	LMOD1	LMOD2	LMOD3	LMTK2	LMTK3	LMX1A	LMX1B	LNP1	LNPEP	LNPK	LNX1	LNX2	LOH12CR2	LONP1	LONP2	LONRF1	LONRF2	LONRF3	LOR	LOX	LOXHD1	LOXL1	LOXL2	LOXL3	LOXL4	LPA	LPAL2	LPAR1	LPAR2	LPAR3	LPAR4	LPAR5	LPAR6	LPCAT1	LPCAT2	LPCAT3	LPCAT4	LPGAT1	LPIN1	LPIN2	LPIN3	LPL	LPO	LPP	LPXN	LRAT	LRBA	LRCH1	LRCH2	LRCH3	LRCH4	LRCOL1	LRFN1	LRFN3	LRFN4	LRFN5	LRG1	LRGUK	LRIF1	LRIG1	LRIG2	LRIG3	LRIT3	LRMDA	LRMP	LRP1	LRP1-AS	LRP10	LRP11	LRP12	LRP1B	LRP2	LRP2BP	LRP3	LRP4	LRP4-AS1	LRP5	LRP5L	LRP6	LRP8	LRPAP1	LRPPRC	LRR1	LRRC1	LRRC10B	LRRC14	LRRC14B	LRRC15	LRRC17	LRRC18	LRRC19	LRRC2	LRRC20	LRRC23	LRRC24	LRRC25	LRRC27	LRRC28	LRRC29	LRRC3	LRRC31	LRRC32	LRRC34	LRRC36	LRRC37A	LRRC37A11P	LRRC37A14P	LRRC37A15P	LRRC37A16P	LRRC37A17P	LRRC37A2	LRRC37A3	LRRC37A4P	LRRC37A6P	LRRC37A7P	LRRC37B	LRRC37BP1	LRRC39	LRRC3B	LRRC4	LRRC40	LRRC41	LRRC42	LRRC43	LRRC45	LRRC46	LRRC47	LRRC49	LRRC4B	LRRC4C	LRRC52	LRRC53	LRRC55	LRRC56	LRRC57	LRRC58	LRRC59	LRRC6	LRRC61	LRRC63	LRRC66	LRRC69	LRRC7	LRRC70	LRRC71	LRRC73	LRRC74A	LRRC74B	LRRC75A	LRRC75A-AS1	LRRC75B	LRRC8A	LRRC8B	LRRC8C	LRRC8D	LRRC8E	LRRC9	LRRCC1	LRRD1	LRRFIP1	LRRFIP1P1	LRRFIP2	LRRIQ1	LRRIQ3	LRRIQ4	LRRK1	LRRK2	LRRN1	LRRN2	LRRN3	LRRN4	LRRN4CL	LRRTM1	LRRTM2	LRRTM3	LRRTM4	LRSAM1	LRTM1	LRTOMT	LRWD1	LSAMP	LSG1	LSM1	LSM10	LSM11	LSM12	LSM12P1	LSM14A	LSM14B	LSM2	LSM3	LSM3P2	LSM3P4	LSM4	LSM5	LSM6	LSM7	LSM8	LSMEM1	LSMEM2	LSP1	LSP1P3	LSR	LSS	LST1	LTA	LTA4H	LTB	LTB4R	LTB4R2	LTBP1	LTBP2	LTBP3	LTBP4	LTBR	LTC4S	LTF	LTK	LTN1	LTV1	LUC7L	LUC7L2	LUC7L3	LUM	LURAP1	LURAP1L	LUZP1	LUZP2	LUZP4	LUZP6	LVRN	LXN	LY6D	LY6E	LY6E-DT	LY6G5B	LY6G5C	LY6G6C	LY6H	LY6K	LY75	LY75-CD302	LY86	LY9	LY96	LYAR	LYG1	LYG2	LYL1	LYN	LYNX1	LYPD1	LYPD2	LYPD3	LYPD5	LYPD6	LYPD6B	LYPLA1	LYPLA1P2	LYPLA1P3	LYPLA2	LYPLA2P1	LYPLA2P2	LYPLAL1	LYRM1	LYRM2	LYRM4	LYRM7	LYRM9	LYSMD1	LYSMD2	LYSMD3	LYSMD4	LYST	LYVE1	LYZ	LZIC	LZTFL1	LZTR1	LZTS1	LZTS2	LZTS3	M1AP	M6PR	MAATS1	MAB21L1	MAB21L2	MAB21L3	MACC1	MACF1	MACROD1	MACROD2	MAD1L1	MAD2L1	MAD2L1BP	MAD2L2	MADCAM1	MADD	MAEA	MAEL	MAF	MAF1	MAFA	MAFB	MAFF	MAFG	MAFK	MAG	MAGEA1	MAGEA10	MAGEA11	MAGEA12	MAGEA2B	MAGEA3	MAGEA4	MAGEA6	MAGEA8	MAGEB1	MAGEB17	MAGEB2	MAGEC1	MAGEC2	MAGEC3	MAGED1	MAGED2	MAGED4	MAGED4B	MAGEE1	MAGEE2	MAGEF1	MAGEH1	MAGEL2	MAGI1	MAGI2	MAGI2-AS3	MAGI3	MAGOH	MAGOH2P	MAGOH3P	MAGOHB	MAGT1	MAIP1	MAJIN	MAK	MAK16	MAL	MAL2	MALAT1	MALL	MALRD1	MALSU1	MALT1	MAMDC2	MAMDC2-AS1	MAMDC4	MAML1	MAML2	MAML3	MAMLD1	MAMSTR	MAN1A1	MAN1A2	MAN1B1	MAN1C1	MAN2A1	MAN2A2	MAN2B1	MAN2B2	MAN2C1	MANBA	MANBAL	MANEA	MANEAL	MANF	MANSC1	MANSC4	MAOA	MAOB	MAP10	MAP1A	MAP1B	MAP1LC3A	MAP1LC3B	MAP1LC3C	MAP1S	MAP2	MAP2K1	MAP2K1P1	MAP2K2	MAP2K3	MAP2K4	MAP2K4P1	MAP2K5	MAP2K6	MAP2K7	MAP3K1	MAP3K10	MAP3K11	MAP3K12	MAP3K13	MAP3K14	MAP3K14-AS1	MAP3K15	MAP3K19	MAP3K2	MAP3K20	MAP3K20-AS1	MAP3K21	MAP3K3	MAP3K4	MAP3K5	MAP3K6	MAP3K7	MAP3K7CL	MAP3K8	MAP3K9	MAP4	MAP4K1	MAP4K2	MAP4K3	MAP4K4	MAP4K5	MAP6	MAP6D1	MAP7	MAP7D1	MAP7D2	MAP7D3	MAP9	MAPK1	MAPK10	MAPK11	MAPK12	MAPK13	MAPK14	MAPK15	MAPK1IP1L	MAPK3	MAPK4	MAPK6	MAPK6PS3	MAPK6PS4	MAPK7	MAPK8	MAPK8IP1	MAPK8IP1P1	MAPK8IP1P2	MAPK8IP2	MAPK8IP3	MAPK9	MAPKAP1	MAPKAPK2	MAPKAPK3	MAPKAPK5	MAPKAPK5-AS1	MAPKBP1	MAPRE1	MAPRE1P1	MAPRE2	MAPRE3	MAPT	MARC1	MARC2	MARCH1	MARCH10	MARCH2	MARCH3	MARCH5	MARCH6	MARCH7	MARCH8	MARCH9	MARCKSL1	MARCO	MARF1	MARK1	MARK2	MARK3	MARK4	MARS	MARS2	MARVELD1	MARVELD2	MARVELD3	MAS1	MAS1L	MASP1	MASP2	MAST1	MAST2	MAST3	MAST4	MASTL	MAT1A	MAT2A	MAT2B	MATK	MATN1	MATN1-AS1	MATN2	MATN3	MATN4	MATR3	MAU2	MAVS	MAX	MAZ	MB	MB21D2	MBD1	MBD2	MBD3	MBD4	MBD5	MBD6	MBIP	MBL1P	MBLAC1	MBLAC2	MBNL1	MBNL1-AS1	MBNL2	MBNL3	MBOAT1	MBOAT2	MBOAT4	MBOAT7	MBP	MBTD1	MBTPS1	MBTPS2	MC1R	MC4R	MC5R	MCAM	MCAT	MCC	MCCC1	MCCC1-AS1	MCCC2	MCCD1	MCEE	MCEMP1	MCF2	MCF2L	MCF2L2	MCFD2	MCFD2P1	MCHR1	MCIDAS	MCL1	MCM10	MCM2	MCM3	MCM3AP	MCM3AP-AS1	MCM4	MCM5	MCM6	MCM7	MCM8	MCM9	MCMBP	MCMDC2	MCOLN1	MCOLN2	MCOLN3	MCPH1	MCPH1-AS1	MCRIP1	MCRIP2	MCRIP2P1	MCRS1	MCTP1	MCTP2	MCTS1	MCTS2P	MCU	MCUB	MCUR1	MDC1	MDFI	MDFIC	MDGA1	MDGA2	MDH1	MDH1B	MDH2	MDK	MDM1	MDM2	MDM4	MDN1	MDP1	MDS2	ME1	ME2	ME3	MEA1	MEAF6	MECOM	MECP2	MECR	MED1	MED10	MED11	MED12	MED12L	MED13	MED13L	MED14	MED14OS	MED15	MED16	MED17	MED18	MED19	MED20	MED21	MED22	MED23	MED24	MED25	MED26	MED27	MED28	MED28P1	MED28P3	MED28P7	MED29	MED30	MED31	MED4	MED4-AS1	MED6	MED7	MED8	MED9	MEDAG	MEF2A	MEF2AP1	MEF2B	MEF2C	MEF2D	MEFV	MEG3	MEGF10	MEGF11	MEGF6	MEGF8	MEGF9	MEI1	MEIG1	MEIOB	MEIOC	MEIS1	MEIS1-AS2	MEIS2	MEIS3	MEIS3P1	MEIS3P2	MELK	MELTF	MELTF-AS1	MEMO1	MEMO1P1	MEN1	MEOX1	MEOX2	MEP1A	MEP1B	MEPCE	MEPE	MERTK	MESD	MESP1	MESP2	MEST	MESTP1	MET	METAP1	METAP1D	METAP2	METRN	METRNL	METTL1	METTL12	METTL13	METTL14	METTL15	METTL15P1	METTL15P3	METTL16	METTL17	METTL18	METTL21A	METTL21AP1	METTL21C	METTL22	METTL23	METTL24	METTL25	METTL26	METTL27	METTL2A	METTL2B	METTL3	METTL4	METTL5	METTL6	METTL7A	METTL7B	METTL8	METTL8P1	METTL9	MEX3A	MEX3B	MEX3C	MEX3D	MFAP1	MFAP2	MFAP3	MFAP3L	MFAP4	MFAP5	MFF	MFGE8	MFHAS1	MFN1	MFN2	MFNG	MFSD1	MFSD10	MFSD11	MFSD12	MFSD13A	MFSD14A	MFSD14B	MFSD14C	MFSD1P1	MFSD2A	MFSD2B	MFSD3	MFSD4A	MFSD4B	MFSD5	MFSD6	MFSD6L	MFSD7	MFSD8	MFSD9	MGA	MGAM	MGAM2	MGARP	MGAT1	MGAT2	MGAT3	MGAT4A	MGAT4B	MGAT4C	MGAT4EP	MGAT5	MGAT5B	MGEA5	MGLL	MGME1	MGMT	MGP	MGRN1	MGST1	MGST2	MGST3	MIA	MIA-RAB4B	MIA3	MIB1	MIB2	MICA	MICAL1	MICAL2	MICAL3	MICALCL	MICALL1	MICALL2	MICB	MICD	MICE	MICU1	MICU2	MICU3	MID1	MID1IP1	MID2	MIDN	MIEF1	MIEF2	MIEN1	MIER1	MIER2	MIER3	MIF	MIF-AS1	MIF4GD	MIGA1	MIGA2	MIIP	MILR1	MINDY1	MINDY2	MINDY3	MINDY4	MINK1	MINOS1	MINOS1-NBL1	MINOS1P2	MINPP1	MIOS	MIOX	MIP	MIPEP	MIPEPP1	MIPEPP3	MIPOL1	MIR100HG	MIR1302-2HG	MIR133A1HG	MIR155HG	MIR17HG	MIR181A1HG	MIR2052HG	MIR205HG	MIR211	MIR219A2	MIR222HG	MIR22HG	MIR3142HG	MIR320B2	MIR34AHG	MIR3936HG	MIR4435-2HG	MIR454	MIR497HG	MIR499A	MIR548I1	MIR600HG	MIR762HG	MIR941-2	MIR941-4	MIR99AHG	MIRLET7BHG	MIS12	MIS18A	MIS18BP1	MISP	MISP3	MITD1	MITF	MIXL1	MKI67	MKI67P1	MKKS	MKL1	MKL2	MKLN1	MKNK1	MKNK2	MKRN1	MKRN2	MKRN2OS	MKRN3	MKRN4P	MKRN5P	MKRN7P	MKRN9P	MKS1	MKX	MLANA	MLC1	MLEC	MLF1	MLF2	MLH1	MLH3	MLIP	MLKL	MLLT1	MLLT10	MLLT10P1	MLLT11	MLLT3	MLNR	MLPH	MLST8	MLX	MLXIP	MLXIPL	MLYCD	MMAA	MMAB	MMACHC	MMADHC	MMD	MME	MMEL1	MMGT1	MMP1	MMP10	MMP11	MMP13	MMP14	MMP15	MMP16	MMP17	MMP19	MMP2	MMP21	MMP23A	MMP23B	MMP24	MMP24OS	MMP25	MMP25-AS1	MMP27	MMP3	MMP7	MMP8	MMP9	MMRN1	MMRN2	MMS19	MMS22L	MN1	MNAT1	MND1	MNDA	MNS1	MNT	MNX1	MOAP1	MOB1A	MOB1B	MOB2	MOB3A	MOB3B	MOB3C	MOB4	MOBP	MOCOS	MOCS1	MOCS2	MOCS3	MOG	MOGAT1	MOGS	MOK	MON1A	MON1B	MON2	MORC1	MORC2	MORC2-AS1	MORC3	MORC4	MORF4	MORF4L1	MORF4L1P1	MORF4L1P3	MORF4L1P5	MORF4L2	MORN1	MORN2	MORN3	MORN4	MORN5	MOSPD1	MOSPD2	MOSPD3	MOV10	MOV10L1	MOXD1	MPC1	MPC2	MPDU1	MPDZ	MPEG1	MPG	MPHOSPH10	MPHOSPH6	MPHOSPH8	MPHOSPH9	MPI	MPIG6B	MPL	MPLKIP	MPND	MPO	MPP1	MPP2	MPP3	MPP4	MPP5	MPP6	MPP7	MPPE1	MPPED2	MPRIP	MPRIPP1	MPST	MPV17	MPV17L	MPV17L2	MPZ	MPZL1	MPZL2	MPZL3	MR1	MRAP	MRAP2	MRAS	MRC2	MRE11	MREG	MRFAP1	MRFAP1L1	MRGBP	MRGPRD	MRGPRF	MRGPRX3	MRGPRX4	MRI1	MRM2	MRM3	MRNIP	MRO	MROH1	MROH2A	MROH2B	MROH5	MROH6	MROH7	MROH7-TTC4	MROH8	MROH9	MRPL1	MRPL10	MRPL11	MRPL12	MRPL13	MRPL14	MRPL15	MRPL16	MRPL17	MRPL18	MRPL19	MRPL2	MRPL20	MRPL21	MRPL22	MRPL23	MRPL23-AS1	MRPL24	MRPL27	MRPL28	MRPL3	MRPL30	MRPL32	MRPL33	MRPL34	MRPL35	MRPL35P1	MRPL35P2	MRPL35P3	MRPL36	MRPL37	MRPL37P1	MRPL38	MRPL39	MRPL3P1	MRPL4	MRPL40	MRPL41	MRPL42	MRPL43	MRPL44	MRPL45P2	MRPL46	MRPL47	MRPL48	MRPL48P1	MRPL49	MRPL50	MRPL50P2	MRPL51	MRPL52	MRPL53	MRPL54	MRPL55	MRPL57	MRPL58	MRPL9	MRPS10	MRPS10P1	MRPS11	MRPS12	MRPS14	MRPS15	MRPS16	MRPS17	MRPS18A	MRPS18AP1	MRPS18B	MRPS18C	MRPS2	MRPS22	MRPS23	MRPS24	MRPS25	MRPS26	MRPS27	MRPS28	MRPS30	MRPS31	MRPS31P5	MRPS33	MRPS33P2	MRPS34	MRPS35	MRPS36	MRPS36P1	MRPS5	MRPS6	MRPS6P2	MRPS7	MRPS9	MRRF	MRRFP1	MRS2	MRTO4	MRVI1	MS4A1	MS4A12	MS4A14	MS4A2	MS4A4A	MS4A4E	MS4A5	MS4A6A	MS4A6E	MS4A7	MS4A8	MSANTD1	MSANTD2	MSANTD3	MSANTD3-TMEFF1	MSANTD4	MSC	MSC-AS1	MSH2	MSH3	MSH4	MSH5	MSH5-SAPCD1	MSH6	MSI1	MSI2	MSL1	MSL2	MSL3	MSL3P1	MSLN	MSLNL	MSMO1	MSMP	MSN	MSNP1	MSR1	MSRA	MSRB1	MSRB2	MSRB3	MSS51	MST1	MST1L	MST1P2	MST1R	MSTN	MSTO1	MSTO2P	MSX1	MSX2	MT-ATP6	MT-ATP8	MT-CO1	MT-CO2	MT-CO3	MT-CYB	MT-ND1	MT-ND2	MT-ND3	MT-ND4	MT-ND4L	MT-ND5	MT-ND6	MT-RNR1	MT-RNR2	MT1A	MT1E	MT1F	MT1G	MT1H	MT1L	MT1M	MT1P1	MT1X	MT1XP1	MT2A	MT2P1	MT3	MTA1	MTA2	MTA3	MTAP	MTAPP2	MTATP6P1	MTBP	MTCH1	MTCH2	MTCL1	MTCO1P12	MTCO2P12	MTCP1	MTCYBP41	MTDH	MTERF1	MTERF2	MTERF3	MTERF4	MTF1	MTF2	MTFMT	MTFP1	MTFR1	MTFR1L	MTFR2	MTG1	MTG2	MTHFD1	MTHFD1L	MTHFD1P1	MTHFD2	MTHFD2L	MTHFD2P6	MTHFD2P7	MTHFR	MTHFS	MTHFSD	MTIF2	MTIF3	MTM1	MTMR1	MTMR10	MTMR11	MTMR12	MTMR14	MTMR2	MTMR3	MTMR4	MTMR6	MTMR7	MTMR8	MTMR9	MTND2P28	MTND4P12	MTND5P11	MTNR1B	MTO1	MTOR	MTPAP	MTPN	MTR	MTRF1	MTRF1L	MTRF1LP1	MTRNR2L12	MTRNR2L2	MTRNR2L3	MTRNR2L4	MTRNR2L8	MTRNR2L9	MTRR	MTSS1	MTSS1L	MTTP	MTURN	MTUS1	MTUS2	MTX1	MTX1P1	MTX2	MTX3	MUC1	MUC12	MUC13	MUC15	MUC16	MUC19	MUC2	MUC20	MUC20P1	MUC3A	MUC4	MUC5AC	MUC5B	MUC6	MUC7	MUCL1	MUL1	MUM1	MUM1L1	MUS81	MUSK	MUSTN1	MUT	MUTYH	MVB12A	MVB12B	MVD	MVK	MVP	MX1	MX2	MXD1	MXD3	MXD4	MXI1	MXRA5	MXRA5Y	MXRA7	MXRA8	MYADM	MYADML	MYADML2	MYB	MYBBP1A	MYBL1	MYBL2	MYBPC1	MYBPC2	MYBPC3	MYBPH	MYBPHL	MYC	MYCBP	MYCBP2	MYCBP2-AS1	MYCBPAP	MYCL	MYCN	MYCT1	MYD88	MYDGF	MYEF2	MYEOV	MYH1	MYH10	MYH11	MYH13	MYH14	MYH15	MYH16	MYH2	MYH3	MYH4	MYH6	MYH7	MYH7B	MYH8	MYH9	MYL10	MYL12A	MYL12AP1	MYL12B	MYL12BP1	MYL3	MYL4	MYL5	MYL6	MYL6B	MYL6BP1	MYL9	MYLIP	MYLK	MYLK-AS1	MYLK2	MYLK3	MYLK4	MYLPF	MYNN	MYO10	MYO15A	MYO15B	MYO16	MYO18A	MYO18B	MYO1A	MYO1B	MYO1C	MYO1D	MYO1E	MYO1F	MYO1G	MYO1H	MYO3A	MYO3B	MYO5A	MYO5B	MYO5BP2	MYO5C	MYO6	MYO7A	MYO7B	MYO9A	MYO9B	MYOC	MYOCD	MYOF	MYOG	MYOM1	MYOM2	MYOM3	MYORG	MYOT	MYOZ1	MYOZ2	MYOZ3	MYPN	MYPOP	MYRF	MYRFL	MYRIP	MYSM1	MYT1	MYT1L	MYZAP	MZB1	MZF1	MZF1-AS1	MZT1	MZT1P1	MZT2A	MZT2B	N4BP1	N4BP2	N4BP2L1	N4BP2L2	N4BP3	N6AMT1	NAA10	NAA11	NAA15	NAA16	NAA20	NAA25	NAA30	NAA35	NAA38	NAA40	NAA50	NAA60	NAAA	NAALAD2	NAALADL1	NAALADL2	NAB1	NAB2	NABP1	NABP2	NACA	NACA2	NACA3P	NACAD	NACAP1	NACAP3	NACC1	NACC2	NADK	NADK2	NADSYN1	NAE1	NAF1	NAGA	NAGK	NAGLU	NAGPA	NAGS	NAIF1	NAIP	NALCN	NAMPT	NAMPTP1	NANOG	NANOGNBP3	NANOGP2	NANOGP4	NANOGP5	NANOGP7	NANOGP8	NANOS1	NANOS3	NANP	NANS	NAP1L1	NAP1L1P1	NAP1L1P3	NAP1L2	NAP1L3	NAP1L4	NAP1L4P1	NAP1L4P3	NAP1L5	NAPA	NAPA-AS1	NAPB	NAPEPLD	NAPG	NAPRT	NAPSA	NAPSB	NARF	NARF-IT1	NARFL	NARS	NARS2	NARSP2	NASP	NAT1	NAT10	NAT14	NAT16	NAT6	NAT8	NAT8B	NAT8L	NAT9	NAV1	NAV2	NAV2-AS2	NAV3	NAXD	NAXE	NBAS	NBAT1	NBDY	NBEA	NBEAL1	NBEAL2	NBEAP1	NBEAP3	NBL1	NBN	NBPF1	NBPF13P	NBPF17P	NBPF20	NBPF22P	NBPF2P	NBPF3	NBPF4	NBPF5P	NBPF6	NBR1	NBR2	NCALD	NCAM1	NCAM1-AS1	NCAM2	NCAN	NCAPD2	NCAPD3	NCAPG	NCAPG2	NCAPGP1	NCAPH	NCAPH2	NCBP1	NCBP2	NCBP2-AS2	NCBP3	NCCRP1	NCDN	NCEH1	NCF1	NCF1B	NCF1C	NCF2	NCF4	NCK1	NCK2	NCKAP1	NCKAP1L	NCKAP5	NCKAP5L	NCKIPSD	NCL	NCLN	NCLP1	NCOA1	NCOA2	NCOA3	NCOA4P3	NCOA4P4	NCOA5	NCOA6	NCOA7	NCOR1	NCOR2	NCR1	NCR3	NCR3LG1	NCS1	NCSTN	NDC1	NDC80	NDE1	NDEL1	NDFIP1	NDFIP2	NDN	NDNF	NDOR1	NDP	NDRG1	NDRG2	NDRG3	NDRG4	NDST1	NDST2	NDST3	NDST4	NDUFA1	NDUFA10	NDUFA11	NDUFA12	NDUFA13	NDUFA2	NDUFA3	NDUFA4	NDUFA4L2	NDUFA5	NDUFA5P11	NDUFA5P2	NDUFA6	NDUFA7	NDUFA8	NDUFA9	NDUFA9P1	NDUFAB1	NDUFAF1	NDUFAF2	NDUFAF3	NDUFAF4	NDUFAF4P1	NDUFAF4P3	NDUFAF4P4	NDUFAF5	NDUFAF6	NDUFAF7	NDUFAF8	NDUFB1	NDUFB10	NDUFB11	NDUFB1P1	NDUFB2	NDUFB2-AS1	NDUFB3	NDUFB4	NDUFB4P1	NDUFB4P12	NDUFB4P2	NDUFB4P3	NDUFB4P6	NDUFB5	NDUFB6	NDUFB7	NDUFB8	NDUFB8P2	NDUFB9	NDUFB9P1	NDUFB9P2	NDUFC1	NDUFC2	NDUFC2-KCTD14	NDUFS1	NDUFS2	NDUFS3	NDUFS4	NDUFS5	NDUFS6	NDUFS7	NDUFS8	NDUFV1	NDUFV2	NDUFV2P1	NDUFV3	NEAT1	NEB	NEBL	NECAB1	NECAB2	NECAB3	NECAP1	NECAP2	NECTIN1	NECTIN2	NECTIN3	NECTIN4	NEDD1	NEDD4	NEDD4L	NEDD8	NEDD8-MDP1	NEDD9	NEFH	NEFM	NEGR1	NEIL1	NEIL2	NEIL3	NEK1	NEK10	NEK11	NEK2	NEK3	NEK4	NEK5	NEK6	NEK7	NEK8	NEK9	NELFA	NELFB	NELFCD	NELFE	NELL1	NELL2	NEMF	NEMP1	NEMP2	NENF	NEO1	NEPRO	NES	NET1	NETO1	NETO2	NEU1	NEU3	NEU4	NEURL1	NEURL1B	NEURL2	NEURL3	NEURL4	NEUROD2	NEXMIF	NEXN	NF1	NF2	NFAM1	NFASC	NFAT5	NFATC1	NFATC2	NFATC2IP	NFATC3	NFATC4	NFE2	NFE2L1	NFE2L2	NFE2L3	NFE2L3P1	NFIA	NFIB	NFIC	NFIL3	NFIX	NFKB1	NFKB2	NFKBIA	NFKBIB	NFKBID	NFKBIE	NFKBIL1	NFKBIZ	NFRKB	NFS1	NFU1	NFX1	NFXL1	NFYA	NFYAP1	NFYB	NFYC	NFYC-AS1	NGDN	NGEF	NGF	NGFR	NGLY1	NGRN	NHEJ1	NHLH1	NHLRC1	NHLRC2	NHLRC3	NHLRC4	NHP2	NHP2P1	NHS	NHSL1	NHSL2	NICN1	NID1	NID2	NIF3L1	NIFK	NIFK-AS1	NIFKP6	NIM1K	NIN	NINJ1	NINJ2	NINL	NIP7	NIP7P2	NIPA1	NIPA2	NIPAL1	NIPAL2	NIPAL3	NIPAL4	NIPBL	NIPSNAP1	NIPSNAP2	NIPSNAP3A	NIPSNAP3B	NISCH	NIT1	NIT2	NKAIN1	NKAIN2	NKAIN3	NKAIN4	NKAP	NKAPD1	NKAPL	NKAPP1	NKD1	NKD2	NKG7	NKIRAS1	NKIRAS2	NKPD1	NKRF	NKTR	NKX2-2	NKX2-4	NKX2-5	NKX3-1	NKX3-2	NKX6-1	NKX6-2	NLE1	NLGN1	NLGN2	NLGN3	NLGN4X	NLGN4Y	NLK	NLN	NLRC3	NLRC4	NLRC5	NLRP1	NLRP10	NLRP11	NLRP12	NLRP14	NLRP2	NLRP3	NLRP4	NLRP6	NLRP7	NLRP9	NLRX1	NMB	NMBR	NMD3	NMD3P1	NME1	NME1-NME2	NME2	NME2P1	NME3	NME4	NME5	NME6	NME7	NME8	NME9	NMI	NMNAT1	NMNAT1P1	NMNAT2	NMNAT3	NMRAL1	NMRK1	NMRK2	NMT1	NMT2	NMU	NMUR1	NMUR2	NNAT	NNMT	NNT	NNT-AS1	NOA1	NOB1	NOC2L	NOC2LP1	NOC2LP2	NOC3L	NOC4L	NOCT	NOD1	NOD2	NODAL	NOG	NOL10	NOL11	NOL3	NOL4L	NOL6	NOL7	NOL8	NOL9	NOLC1	NOM1	NOMO1	NOMO2	NOMO3	NONO	NONOP2	NOP10	NOP14	NOP14-AS1	NOP16	NOP2	NOP53	NOP56	NOP56P3	NOP58	NOP9	NORAD	NOS1	NOS1AP	NOS2	NOS3	NOSIP	NOSTRIN	NOTCH1	NOTCH2	NOTCH3	NOTCH4	NOTUM	NOV	NOVA1	NOVA2	NOX1	NOX4	NOX5	NOXA1	NOXO1	NOXRED1	NPAS1	NPAS2	NPAS3	NPAS4	NPAT	NPB	NPBWR2	NPC1	NPC1L1	NPC2	NPDC1	NPEPL1	NPEPPS	NPFF	NPFFR1	NPFFR2	NPHP1	NPHP3	NPHP3-AS1	NPHP4	NPHS1	NPIPA1	NPIPA2	NPIPA3	NPIPA5	NPIPA7	NPIPA8	NPIPB10P	NPIPB11	NPIPB12	NPIPB13	NPIPB14P	NPIPB15	NPIPB1P	NPIPB2	NPIPB3	NPIPB4	NPIPB5	NPIPB6	NPIPB7	NPIPB8	NPIPB9	NPIPP1	NPL	NPLOC4	NPM1	NPM1P11	NPM1P12	NPM1P18	NPM1P19	NPM1P21	NPM1P23	NPM1P24	NPM1P25	NPM1P26	NPM1P27	NPM1P29	NPM1P30	NPM1P32	NPM1P33	NPM1P35	NPM1P37	NPM1P39	NPM1P40	NPM1P43	NPM1P46	NPM1P5	NPM1P50	NPM1P6	NPM1P8	NPM1P9	NPM2	NPM3	NPNT	NPPA	NPPA-AS1	NPR1	NPR2	NPR3	NPRL2	NPRL3	NPTN	NPTX1	NPTX2	NPTXR	NPW	NPY1R	NPY4R	NPY5R	NPY6R	NQO1	NQO2	NR0B1	NR0B2	NR1D1	NR1D2	NR1H2	NR1H3	NR1H4	NR1I2	NR1I3	NR2C1	NR2C2	NR2C2AP	NR2E1	NR2F1	NR2F1-AS1	NR2F2	NR2F6	NR3C1	NR3C2	NR4A1	NR4A2	NR4A3	NR5A2	NR6A1	NRADDP	NRAP	NRARP	NRAS	NRAV	NRBF2	NRBF2P5	NRBP1	NRBP2	NRCAM	NRDC	NRDE2	NREP	NRF1	NRG1	NRG2	NRG3	NRG3-AS1	NRG4	NRGN	NRIP1	NRIP2	NRIP3	NRK	NRL	NRM	NRN1	NRN1L	NRP1	NRP2	NRROS	NRSN2	NRTN	NRXN1	NRXN2	NRXN3	NSA2	NSD1	NSD2	NSD3	NSDHL	NSF	NSFL1C	NSFP1	NSG1	NSG2	NSL1	NSMAF	NSMCE1	NSMCE2	NSMCE3	NSMCE4A	NSMF	NSRP1	NSRP1P1	NSUN2	NSUN3	NSUN4	NSUN5	NSUN5P1	NSUN5P2	NSUN6	NSUN7	NT5C	NT5C1A	NT5C1B	NT5C2	NT5C3A	NT5C3AP1	NT5C3B	NT5DC1	NT5DC2	NT5DC3	NT5DC4	NT5E	NT5M	NTAN1	NTAN1P2	NTF3	NTF4	NTHL1	NTM	NTMT1	NTN1	NTN3	NTN4	NTN5	NTNG1	NTNG2	NTPCR	NTRK1	NTRK2	NTRK3	NTS	NTSR1	NUAK1	NUAK2	NUB1	NUBP1	NUBP2	NUBPL	NUCB1	NUCB1-AS1	NUCB2	NUCKS1	NUDC	NUDCD1	NUDCD2	NUDCD3	NUDT1	NUDT10	NUDT11	NUDT12	NUDT13	NUDT14	NUDT15	NUDT16	NUDT16L1	NUDT17	NUDT19	NUDT2	NUDT21	NUDT22	NUDT3	NUDT4	NUDT4P1	NUDT5	NUDT6	NUDT7	NUDT8	NUDT9	NUDT9P1	NUF2	NUFIP1	NUFIP1P	NUFIP2	NUGGC	NUMA1	NUMB	NUMBL	NUP107	NUP133	NUP153	NUP155	NUP160	NUP188	NUP205	NUP210	NUP210L	NUP214	NUP35	NUP35P1	NUP37	NUP43	NUP50	NUP50-AS1	NUP54	NUP58	NUP62	NUP62CL	NUP85	NUP88	NUP93	NUP98	NUPL2	NUPR1	NUS1	NUS1P1	NUS1P2	NUSAP1	NUTF2	NUTM1	NUTM2A	NUTM2A-AS1	NUTM2B	NUTM2B-AS1	NUTM2D	NUTM2E	NUTM2F	NUTM2G	NUTM2HP	NVL	NWD1	NWD2	NXF1	NXF3	NXF5	NXN	NXNL1	NXPE1	NXPE2	NXPE3	NXPE4	NXPH1	NXPH3	NXPH4	NXT1	NXT2	NYAP1	NYAP2	NYNRIN	NYX	OACYLP	OAF	OARD1	OAS1	OAS2	OAS3	OASL	OAT	OAZ1	OAZ2	OAZ3	OBP2A	OBSCN	OBSCN-AS1	OBSL1	OC90	OCA2	OCEL1	OCIAD1	OCIAD2	OCLM	OCLN	OCM	OCRL	ODAM	ODAPH	ODC1	ODCP	ODF2	ODF2-AS1	ODF2L	ODF3	ODF3B	ODF3L1	ODF3L2	OFCC1	OFD1	OFD1P17	OGDH	OGDHL	OGFOD1	OGFOD1P1	OGFOD2	OGFOD3	OGFR	OGFRL1	OGG1	OGN	OGT	OIP5	OIP5-AS1	OIT3	OLA1	OLA1P1	OLAH	OLFM1	OLFM2	OLFM3	OLFM4	OLFML1	OLFML2A	OLFML2B	OLFML3	OLIG1	OLIG2	OLMALINC	OLR1	OMA1	OMD	OMG	OMP	ONECUT1	ONECUT2	OOEP	OPA1	OPA1-AS1	OPA3	OPCML	OPHN1	OPLAH	OPN1SW	OPN3	OPN4	OPN5	OPRD1	OPRL1	OPTC	OPTN	OR10A2	OR10A4	OR10A5	OR10AB1P	OR10AD1	OR10D1P	OR10D3	OR10V1	OR10V2P	OR11H12	OR11H13P	OR11H2	OR11H4	OR11H6	OR11H7	OR11L1	OR13A1	OR13D1	OR13D3P	OR13G1	OR13H1	OR14A2	OR14K1	OR1C1	OR1E1	OR1E2	OR1F1	OR1F2P	OR1J1	OR1J2	OR1J4	OR1K1	OR1L1	OR1L3	OR1L4	OR1L6	OR1L8	OR1N1	OR1N2	OR1Q1	OR2A1	OR2A1-AS1	OR2A12	OR2A13P	OR2A14	OR2A15P	OR2A2	OR2A25	OR2A4	OR2A42	OR2A5	OR2A7	OR2A9P	OR2AE1	OR2AG2	OR2AK2	OR2AT2P	OR2AT4	OR2B11	OR2B2	OR2B6	OR2C1	OR2C3	OR2D2	OR2D3	OR2H2	OR2L13	OR2L1P	OR2L2	OR2L3	OR2L5	OR2L6P	OR2L9P	OR2M1P	OR2M2	OR2M3	OR2M4	OR2M5	OR2T2	OR2T29	OR2T3	OR2T32P	OR2T33	OR2T5	OR2T8	OR2W3	OR3A1	OR3A2	OR3A3	OR4F13P	OR4F14P	OR4F15	OR4F17	OR4F21	OR4F28P	OR4F3	OR4F4	OR4F7P	OR4F8P	OR51A10P	OR51B4	OR51B5	OR51B6	OR51E1	OR51E2	OR51I1	OR51I2	OR51J1	OR51K1P	OR51M1	OR51Q1	OR52B1P	OR52B2	OR52B6	OR52D1	OR52E4	OR52E6	OR52E8	OR52H1	OR52I1	OR52I2	OR52K1	OR52K2	OR52K3P	OR52L1	OR52L2P	OR52N1	OR52N2	OR52N4	OR52N5	OR52W1	OR56A1	OR56A4	OR56A7P	OR56B1	OR56B3P	OR56B4	OR5AK2	OR5AU1	OR5B21	OR5C1	OR5E1P	OR5J2	OR5K2	OR5P2	OR5P3	OR6A2	OR6B1	OR6F1	OR6J1	OR6V1	OR6W1P	OR7A5	OR7C1	OR7D2	OR7E100P	OR7E102P	OR7E115P	OR7E122P	OR7E125P	OR7E126P	OR7E128P	OR7E12P	OR7E13P	OR7E14P	OR7E158P	OR7E161P	OR7E2P	OR7E38P	OR7E47P	OR7E55P	OR7E5P	OR7E7P	OR8A1	OR8B12	OR8B8	OR8D1	OR8F1P	OR8G1	OR8G2P	OR8G3P	OR8G5	OR9A2	OR9A3P	OR9A4	OR9G1	ORAI2	ORAI3	ORAOV1	ORC1	ORC2	ORC3	ORC4	ORC5	ORC6	ORM1	ORM2	ORMDL1	ORMDL2	ORMDL3	OS9	OSBP	OSBP2	OSBPL10	OSBPL11	OSBPL1A	OSBPL2	OSBPL3	OSBPL5	OSBPL6	OSBPL7	OSBPL8	OSBPL9	OSBPL9P3	OSCAR	OSCP1	OSER1	OSGEP	OSGEPL1	OSGIN1	OSGIN2	OSM	OSMR	OSR1	OSR2	OST4	OSTC	OSTCP2	OSTCP5	OSTCP6	OSTCP8	OSTF1	OSTM1	OSTN	OTC	OTOA	OTOF	OTOGL	OTUB1	OTUB2	OTUD1	OTUD3	OTUD4	OTUD4P1	OTUD5	OTUD6B	OTUD6B-AS1	OTUD7A	OTULIN	OTX1	OVCA2	OVCH1	OVCH1-AS1	OVCH2	OVGP1	OVOL1	OVOL3	OXA1L	OXCT1	OXCT1-AS1	OXCT2	OXCT2P1	OXER1	OXGR1	OXLD1	OXNAD1	OXR1	OXSM	OXSR1	OXT	OXTR	P2RX1	P2RX2	P2RX4	P2RX5	P2RX6	P2RX7	P2RY1	P2RY10	P2RY11	P2RY12	P2RY13	P2RY14	P2RY2	P2RY4	P2RY6	P2RY8	P3H1	P3H2	P3H3	P3H4	P4HA1	P4HA2	P4HA3	P4HB	P4HTM	PA2G4	PA2G4P1	PA2G4P2	PA2G4P4	PA2G4P6	PAAF1	PABPC1	PABPC1L	PABPC1P1	PABPC1P2	PABPC1P3	PABPC1P4	PABPC1P7	PABPC3	PABPC4	PABPC4L	PABPC5	PABPN1	PABPN1L	PACRG	PACRG-AS3	PACRGL	PACS1	PACS2	PACSIN1	PACSIN2	PACSIN3	PADI1	PADI2	PADI3	PADI4	PAEP	PAF1	PAFAH1B1	PAFAH1B2	PAFAH1B3	PAFAH2	PAG1	PAGE2	PAGE2B	PAGE5	PAH	PAICS	PAICSP1	PAICSP4	PAICSP5	PAIP1	PAIP1P1	PAIP2	PAIP2B	PAK1	PAK1IP1	PAK2	PAK3	PAK4	PAK6	PALB2	PALD1	PALLD	PALM	PALM2	PALM2-AKAP2	PALM3	PALMD	PAM	PAM16	PAMR1	PAN2	PAN3	PANK1	PANK2	PANK3	PANK4	PANX1	PANX2	PANX3	PAOX	PAPD4	PAPD5	PAPD7	PAPLN	PAPOLA	PAPOLB	PAPOLG	PAPPA	PAPPA2	PAPSS1	PAPSS2	PAQR3	PAQR4	PAQR5	PAQR6	PAQR7	PAQR8	PARD3	PARD3B	PARD6A	PARD6B	PARD6G	PARG	PARGP1	PARK7	PARL	PARM1	PARN	PARP1	PARP10	PARP11	PARP12	PARP14	PARP15	PARP16	PARP1P1	PARP2	PARP3	PARP4	PARP4P1	PARP4P2	PARP4P3	PARP6	PARP8	PARP9	PARPBP	PARS2	PARVA	PARVB	PARVG	PASD1	PASK	PATE1	PATE2	PATE3	PATE4	PATJ	PATL1	PATL2	PATZ1	PAWR	PAX1	PAX3	PAX5	PAX6	PAX8	PAX8-AS1	PAX9	PAXBP1	PAXBP1-AS1	PAXIP1	PAXIP1-AS2	PAXX	PBDC1	PBK	PBLD	PBOV1	PBRM1	PBX1	PBX2	PBX2P1	PBX3	PBX4	PBXIP1	PC	PCAT1	PCAT19	PCAT7	PCBD1	PCBD2	PCBP1	PCBP1-AS1	PCBP2	PCBP2P1	PCBP3	PCBP4	PCCA	PCCB	PCDH1	PCDH10	PCDH11X	PCDH11Y	PCDH12	PCDH15	PCDH17	PCDH18	PCDH19	PCDH7	PCDH9	PCDHA1	PCDHA10	PCDHA11	PCDHA12	PCDHA13	PCDHA14	PCDHA2	PCDHA3	PCDHA4	PCDHA5	PCDHA6	PCDHA7	PCDHA8	PCDHA9	PCDHAC1	PCDHAC2	PCDHB10	PCDHB11	PCDHB12	PCDHB13	PCDHB14	PCDHB15	PCDHB17P	PCDHB18P	PCDHB19P	PCDHB2	PCDHB3	PCDHB4	PCDHB5	PCDHB6	PCDHB7	PCDHB8	PCDHB9	PCDHGA1	PCDHGA10	PCDHGA11	PCDHGA12	PCDHGA2	PCDHGA3	PCDHGA4	PCDHGA5	PCDHGA6	PCDHGA7	PCDHGA8	PCDHGA9	PCDHGB1	PCDHGB2	PCDHGB3	PCDHGB4	PCDHGB6	PCDHGB7	PCDHGB8P	PCDHGC3	PCDHGC4	PCDHGC5	PCED1A	PCED1B	PCF11	PCGF1	PCGF3	PCGF5	PCGF6	PCGF7P	PCID2	PCIF1	PCK1	PCK2	PCLAF	PCLO	PCM1	PCMT1	PCMTD1	PCMTD2	PCNA	PCNP	PCNPP1	PCNPP3	PCNPP5	PCNT	PCNX1	PCNX2	PCNX3	PCNX4	PCOLCE	PCOLCE-AS1	PCOLCE2	PCOTH	PCP2	PCP4	PCP4L1	PCSK1	PCSK1N	PCSK2	PCSK4	PCSK5	PCSK6	PCSK7	PCSK9	PCTP	PCYOX1	PCYOX1L	PCYT1A	PCYT1B	PCYT2	PDAP1	PDC	PDCD1	PDCD10	PDCD11	PDCD1LG2	PDCD2	PDCD2L	PDCD4	PDCD5	PDCD5P1	PDCD6	PDCD6IP	PDCD6IPP2	PDCD7	PDCL	PDCL3	PDCL3P4	PDCL3P5	PDCL3P6	PDE10A	PDE11A	PDE12	PDE1A	PDE1B	PDE1C	PDE2A	PDE3A	PDE3B	PDE4A	PDE4B	PDE4C	PDE4D	PDE4DIP	PDE4DIPP1	PDE5A	PDE6A	PDE6B	PDE6C	PDE6D	PDE6G	PDE7A	PDE7B	PDE8A	PDE8B	PDE9A	PDF	PDGFA	PDGFB	PDGFC	PDGFD	PDGFRA	PDGFRB	PDGFRL	PDHA1	PDHA1P1	PDHB	PDHX	PDIA2	PDIA3	PDIA3P1	PDIA3P2	PDIA4	PDIA5	PDIA6	PDIK1L	PDK1	PDK2	PDK3	PDK4	PDLIM1	PDLIM1P1	PDLIM1P4	PDLIM2	PDLIM3	PDLIM4	PDLIM5	PDLIM7	PDP1	PDP2	PDPK1	PDPK2P	PDPN	PDPR	PDRG1	PDS5A	PDS5B	PDSS1	PDSS1P1	PDSS2	PDXDC1	PDXDC2P	PDXK	PDXP	PDZD11	PDZD2	PDZD3	PDZD4	PDZD7	PDZD8	PDZD9	PDZK1	PDZK1IP1	PDZK1P1	PDZRN3	PDZRN4	PEA15	PEAK1	PEAK3	PEAR1	PEBP1	PEBP1P2	PEBP1P3	PEBP4	PECR	PEF1	PEG10	PEG3	PELI1	PELI2	PELI3	PELO	PELP1	PEMT	PENK	PEPD	PER1	PER2	PER3	PERM1	PERP	PES1	PET100	PET117	PEX1	PEX10	PEX11A	PEX11B	PEX11G	PEX12	PEX13	PEX14	PEX16	PEX19	PEX2	PEX26	PEX3	PEX5	PEX5L	PEX6	PEX7	PF4	PF4V1	PFAS	PFDN1	PFDN2	PFDN4	PFDN5	PFDN6	PFKFB1	PFKFB2	PFKFB3	PFKFB4	PFKL	PFKM	PFKP	PFN1	PFN1P1	PFN1P3	PFN1P4	PFN1P6	PFN1P8	PFN2	PFN4	PGA3	PGA4	PGA5	PGAM1	PGAM1P10	PGAM1P4	PGAM1P5	PGAM1P6	PGAM1P7	PGAM1P8	PGAM2	PGAM4	PGAM5	PGAP1	PGAP2	PGAP3	PGBD1	PGBD2	PGBD4	PGBD5	PGC	PGD	PGDP1	PGF	PGGHG	PGGT1B	PGGT1BP1	PGGT1BP2	PGK1	PGK1P2	PGLS	PGLYRP1	PGLYRP2	PGM1	PGM2	PGM2L1	PGM3	PGM5	PGP	PGPEP1	PGPEP1L	PGR	PGRMC1	PGRMC2	PGS1	PHACTR1	PHACTR2	PHACTR2P1	PHACTR3	PHACTR4	PHAX	PHB	PHB2	PHBP11	PHBP12	PHBP13	PHBP19	PHBP2	PHBP20	PHBP21	PHBP7	PHBP9	PHC1	PHC1P1	PHC2	PHC3	PHEX	PHF1	PHF10	PHF11	PHF12	PHF13	PHF14	PHF19	PHF2	PHF20	PHF20L1	PHF21A	PHF21B	PHF23	PHF24	PHF2P2	PHF3	PHF5A	PHF5CP	PHF6	PHF7	PHF8	PHGDH	PHGR1	PHIP	PHKA1	PHKA1P1	PHKA2	PHKA2-AS1	PHKB	PHKG1	PHKG2	PHLDA1	PHLDA2	PHLDA3	PHLDB1	PHLDB2	PHLDB3	PHLPP1	PHLPP2	PHOSPHO1	PHOSPHO2	PHPT1	PHRF1	PHTF1	PHTF2	PHYH	PHYHD1	PHYHIP	PHYHIPL	PHYKPL	PI15	PI16	PI3	PI4K2A	PI4K2B	PI4KA	PI4KAP2	PI4KB	PIANP	PIAS1	PIAS2	PIAS3	PIAS4	PIBF1	PICALM	PICK1	PID1	PIDD1	PIEZO1	PIEZO2	PIF1	PIFO	PIGA	PIGB	PIGBOS1	PIGC	PIGCP1	PIGF	PIGFP1	PIGFP2	PIGG	PIGH	PIGHP1	PIGK	PIGL	PIGM	PIGN	PIGO	PIGP	PIGQ	PIGR	PIGS	PIGT	PIGU	PIGUP1	PIGV	PIGX	PIGY	PIGZ	PIH1D1	PIH1D2	PIK3AP1	PIK3C2A	PIK3C2B	PIK3C2G	PIK3C3	PIK3CA	PIK3CB	PIK3CD	PIK3CD-AS1	PIK3CG	PIK3IP1	PIK3R1	PIK3R2	PIK3R3	PIK3R4	PIK3R5	PIKFYVE	PILRA	PILRB	PIM1	PIM2	PIM3	PIMREG	PIN1	PIN4	PIN4P1	PINK1	PINK1-AS	PINLYP	PINX1	PIP	PIP4K2A	PIP4K2C	PIP4P1	PIP4P2	PIP5K1A	PIP5K1B	PIP5K1C	PIP5K1P1	PIP5KL1	PIPOX	PIPSL	PIR	PISD	PITHD1	PITPNA	PITPNB	PITPNC1	PITPNM1	PITPNM2	PITPNM3	PITRM1	PITRM1-AS1	PITX1	PITX2	PIWIL1	PIWIL2	PIWIL3	PIWIL4	PJA1	PJA2	PJVK	PKD1	PKD1L1	PKD1L2	PKD1P1	PKD1P5	PKD1P6	PKD2	PKD2L1	PKD2L2	PKDCC	PKDREJ	PKHD1	PKHD1L1	PKIA	PKIB	PKIG	PKLR	PKM	PKMP1	PKMP5	PKMYT1	PKN1	PKN2	PKN3	PKNOX1	PKNOX2	PKP1	PKP2	PKP3	PKP4	PKP4-AS1	PKP4P1	PLA1A	PLA2G10	PLA2G12A	PLA2G12AP1	PLA2G15	PLA2G16	PLA2G1B	PLA2G2A	PLA2G2D	PLA2G3	PLA2G4A	PLA2G4B	PLA2G4C	PLA2G4C-AS1	PLA2G4E	PLA2G4F	PLA2G5	PLA2G6	PLA2G7	PLA2R1	PLAA	PLAC1	PLAC8	PLAC8L1	PLAC9	PLAG1	PLAGL1	PLAGL2	PLAT	PLAU	PLAUR	PLB1	PLBD1	PLBD1-AS1	PLBD2	PLCB1	PLCB2	PLCB3	PLCB4	PLCD1	PLCD3	PLCD4	PLCE1	PLCE1-AS1	PLCG1	PLCG1-AS1	PLCG2	PLCH1	PLCH2	PLCL1	PLCL2	PLCXD1	PLCXD2	PLCXD3	PLD1	PLD2	PLD3	PLD4	PLD5	PLD6	PLEC	PLEK	PLEK2	PLEKHA1	PLEKHA2	PLEKHA3	PLEKHA3P1	PLEKHA4	PLEKHA5	PLEKHA6	PLEKHA7	PLEKHA8	PLEKHA8P1	PLEKHB1	PLEKHB2	PLEKHD1	PLEKHF1	PLEKHF2	PLEKHG1	PLEKHG2	PLEKHG3	PLEKHG4	PLEKHG4B	PLEKHG5	PLEKHG6	PLEKHG7	PLEKHH1	PLEKHH2	PLEKHH3	PLEKHJ1	PLEKHM1	PLEKHM1P1	PLEKHM2	PLEKHM3	PLEKHN1	PLEKHO1	PLEKHO2	PLEKHS1	PLET1	PLG	PLGLA	PLGLB1	PLGLB2	PLGRKT	PLIN1	PLIN2	PLIN3	PLIN4	PLIN5	PLK1	PLK2	PLK3	PLK4	PLK5	PLLP	PLN	PLOD1	PLOD2	PLOD3	PLP1	PLP2	PLPBP	PLPP1	PLPP2	PLPP3	PLPP4	PLPP5	PLPP6	PLPP7	PLPPR1	PLPPR2	PLPPR3	PLPPR4	PLPPR5	PLRG1	PLS1	PLS3	PLSCR1	PLSCR2	PLSCR3	PLSCR4	PLTP	PLVAP	PLXDC1	PLXDC2	PLXNA1	PLXNA2	PLXNA3	PLXNA4	PLXNB1	PLXNB2	PLXNB3	PLXNC1	PLXND1	PM20D1	PM20D2	PMAIP1	PMCH	PMEL	PMEPA1	PMF1	PMF1-BGLAP	PMFBP1	PML	PMM1	PMM2	PMP2	PMP22	PMPCA	PMPCB	PMS1	PMS2	PMS2CL	PMS2P1	PMS2P3	PMS2P4	PMS2P5	PMS2P6	PMS2P7	PMS2P9	PMVK	PNCK	PNISR	PNKD	PNKDP1	PNKP	PNLDC1	PNLIPRP3	PNMA1	PNMA2	PNMA3	PNMA5	PNMA6A	PNMA8A	PNMA8B	PNMT	PNN	PNO1	PNOC	PNP	PNPLA1	PNPLA2	PNPLA3	PNPLA4	PNPLA6	PNPLA7	PNPLA8	PNPO	PNPT1	PNPT1P1	PNRC1	PNRC2	POC1A	POC1B	POC1B-GALNT4	POC5	PODN	PODNL1	PODXL	PODXL2	POF1B	POFUT1	POFUT2	POGK	POGLUT1	POGZ	POLA1	POLA2	POLB	POLD1	POLD2	POLD2P1	POLD3	POLD4	POLDIP2	POLDIP3	POLE	POLE2	POLE3	POLE4	POLG	POLG2	POLH	POLHP1	POLI	POLK	POLL	POLM	POLN	POLQ	POLR1A	POLR1B	POLR1C	POLR1D	POLR1E	POLR2A	POLR2B	POLR2C	POLR2CP1	POLR2D	POLR2E	POLR2F	POLR2G	POLR2H	POLR2I	POLR2J	POLR2J2	POLR2J3	POLR2J4	POLR2K	POLR2KP1	POLR2L	POLR2M	POLR3A	POLR3B	POLR3C	POLR3D	POLR3DP1	POLR3E	POLR3F	POLR3G	POLR3GL	POLR3H	POLR3K	POLRMT	POLRMTP1	POM121	POM121B	POM121L10P	POM121L14P	POM121L1P	POM121L6P	POM121L7P	POM121L9P	POMC	POMGNT1	POMGNT2	POMK	POMP	POMT1	POMT2	POMZP3	PON1	PON2	PON3	POP1	POP4	POP5	POP7	POPDC2	POPDC3	POR	PORCN	POSTN	POT1	POTEE	POTEF	POTEG	POTEH	POTEJ	POTEKP	POTEM	POU1F1	POU2AF1	POU2F1	POU2F2	POU2F3	POU3F1	POU3F2	POU3F3	POU4F1	POU4F3	POU5F1	POU5F1B	POU5F1P3	POU5F1P4	POU5F1P5	POU5F1P6	POU5F2	POU6F1	POU6F2	PP2D1	PPA1	PPA2	PPAN	PPARA	PPARD	PPARG	PPARGC1A	PPARGC1B	PPAT	PPATP1	PPBP	PPCDC	PPCS	PPDPF	PPEF1	PPEF2	PPFIA1	PPFIA2	PPFIA2-AS1	PPFIA3	PPFIA4	PPFIBP1	PPFIBP2	PPHLN1	PPIA	PPIAL4G	PPIAP11	PPIAP13	PPIAP16	PPIAP19	PPIAP2	PPIAP22	PPIAP29	PPIAP3	PPIAP30	PPIAP31	PPIAP35	PPIAP36	PPIAP37	PPIAP4	PPIAP40	PPIAP41	PPIAP42	PPIAP47	PPIAP51	PPIAP52	PPIAP53	PPIAP54	PPIAP55	PPIAP6	PPIAP64	PPIAP67	PPIAP70	PPIAP71	PPIAP72	PPIAP73	PPIAP76	PPIAP77	PPIAP8	PPIAP85	PPIAP87	PPIAP9	PPIAP90	PPIAP91	PPIB	PPIC	PPID	PPIE	PPIEL	PPIF	PPIG	PPIH	PPIHP1	PPIL1	PPIL2	PPIL3	PPIL4	PPIL6	PPIP5K1	PPIP5K2	PPL	PPM1A	PPM1AP1	PPM1B	PPM1D	PPM1E	PPM1F	PPM1G	PPM1H	PPM1J	PPM1K	PPM1L	PPM1M	PPM1N	PPME1	PPOX	PPP1CA	PPP1CB	PPP1CC	PPP1R10	PPP1R11	PPP1R12A	PPP1R12B	PPP1R12C	PPP1R13B	PPP1R13L	PPP1R14A	PPP1R14B	PPP1R14BP3	PPP1R14BP5	PPP1R14C	PPP1R15A	PPP1R15B	PPP1R16A	PPP1R16B	PPP1R18	PPP1R1A	PPP1R1B	PPP1R1C	PPP1R2	PPP1R21	PPP1R26	PPP1R26P1	PPP1R27	PPP1R2P1	PPP1R2P2	PPP1R2P3	PPP1R2P6	PPP1R32	PPP1R35	PPP1R36	PPP1R37	PPP1R3B	PPP1R3C	PPP1R3D	PPP1R3E	PPP1R3F	PPP1R3G	PPP1R42	PPP1R7	PPP1R8	PPP1R8P1	PPP1R9A	PPP1R9B	PPP2CA	PPP2CB	PPP2R1A	PPP2R1B	PPP2R2A	PPP2R2B	PPP2R2C	PPP2R2D	PPP2R3A	PPP2R3B	PPP2R3C	PPP2R5A	PPP2R5B	PPP2R5C	PPP2R5D	PPP2R5E	PPP3CA	PPP3CB	PPP3CB-AS1	PPP3CC	PPP3R1	PPP4C	PPP4R1	PPP4R1L	PPP4R2	PPP4R3A	PPP4R4	PPP5C	PPP5D1	PPP6C	PPP6R1	PPP6R2	PPP6R3	PPRC1	PPT1	PPT2	PPT2-EGFL8	PPTC7	PPWD1	PPY	PQBP1	PQLC1	PQLC2	PQLC2L	PQLC3	PRADC1	PRADC1P1	PRAF2	PRAM1	PRAME	PRAP1	PRB1	PRB2	PRB3	PRB4	PRC1	PRC1-AS1	PRCC	PRCD	PRCP	PRDM1	PRDM10	PRDM11	PRDM13	PRDM15	PRDM16	PRDM2	PRDM4	PRDM5	PRDM6	PRDM7	PRDM8	PRDX1	PRDX1P1	PRDX2	PRDX2P1	PRDX2P3	PRDX3	PRDX3P1	PRDX3P2	PRDX3P4	PRDX4	PRDX5	PRDX6	PREB	PRELID1	PRELID1P1	PRELID1P3	PRELID1P4	PRELID2	PRELID3A	PRELID3B	PRELID3BP10	PRELP	PREP	PREPL	PREX1	PREX2	PRF1	PRG2	PRG4	PRH2	PRICKLE1	PRICKLE2	PRICKLE2-AS3	PRICKLE3	PRIM1	PRIM2	PRIMA1	PRIMPOL	PRKAA1	PRKAA2	PRKAB1	PRKAB2	PRKACA	PRKACB	PRKAG1	PRKAG2	PRKAG3	PRKAR1A	PRKAR1AP1	PRKAR1B	PRKAR2A	PRKAR2B	PRKCA	PRKCB	PRKCD	PRKCE	PRKCG	PRKCH	PRKCI	PRKCQ	PRKCSH	PRKCZ	PRKCZ-AS1	PRKD1	PRKD2	PRKD3	PRKDC	PRKG1	PRKG2	PRKN	PRKRA	PRKRIP1	PRKX	PRKXP1	PRKY	PRL	PRLR	PRMT1	PRMT1P1	PRMT2	PRMT3	PRMT5	PRMT5-AS1	PRMT6	PRMT7	PRMT9	PRND	PRNP	PROB1	PROC	PROCA1	PROCR	PRODH	PROK2	PROKR1	PROKR2	PROM1	PROM2	PROS1	PROSER1	PROSER2	PROSER3	PROX1	PROX2	PROZ	PRPF18	PRPF19	PRPF3	PRPF31	PRPF38A	PRPF38AP2	PRPF38B	PRPF39	PRPF4	PRPF40A	PRPF40B	PRPF4B	PRPF6	PRPF8	PRPH	PRPH2	PRPS1	PRPS1P2	PRPS2	PRPSAP1	PRPSAP2	PRR11	PRR12	PRR13	PRR13P1	PRR13P2	PRR13P3	PRR13P5	PRR14	PRR14L	PRR15	PRR15L	PRR16	PRR19	PRR22	PRR23D1	PRR23D2	PRR25	PRR26	PRR29	PRR3	PRR34	PRR34-AS1	PRR36	PRR4	PRR5	PRR5-ARHGAP8	PRR5L	PRR7	PRRC1	PRRC2A	PRRC2B	PRRC2C	PRRG1	PRRG2	PRRG3	PRRG4	PRRT1	PRRT2	PRRT3	PRRT4	PRRX1	PRRX2	PRSS1	PRSS12	PRSS16	PRSS21	PRSS22	PRSS23	PRSS27	PRSS3	PRSS30P	PRSS33	PRSS35	PRSS36	PRSS37	PRSS42	PRSS44	PRSS45	PRSS48	PRSS50	PRSS53	PRSS54	PRSS8	PRTFDC1	PRTG	PRUNE1	PRUNE2	PRX	PRYP3	PRYP4	PSAP	PSAPL1	PSAT1	PSAT1P2	PSAT1P3	PSCA	PSD	PSD2	PSD3	PSD4	PSEN1	PSEN2	PSENEN	PSG1	PSG10P	PSG11	PSG2	PSG3	PSG4	PSG5	PSG6	PSG7	PSG8	PSG9	PSIP1	PSKH1	PSMA1	PSMA2	PSMA2P3	PSMA3	PSMA3-AS1	PSMA4	PSMA5	PSMA6	PSMA6P1	PSMA6P2	PSMA7	PSMA8	PSMB1	PSMB10	PSMB2	PSMB4	PSMB5	PSMB6	PSMB7	PSMB8	PSMB8-AS1	PSMB9	PSMC1	PSMC1P1	PSMC1P2	PSMC1P4	PSMC1P5	PSMC1P9	PSMC2	PSMC3	PSMC3IP	PSMC4	PSMC5	PSMC6	PSMD1	PSMD10	PSMD10P1	PSMD10P2	PSMD10P3	PSMD11	PSMD12	PSMD12P	PSMD13	PSMD14	PSMD2	PSMD3	PSMD4	PSMD4P1	PSMD5	PSMD6	PSMD6-AS2	PSMD7	PSMD8	PSMD8P1	PSMD9	PSME1	PSME2	PSME2P2	PSME2P6	PSME3	PSME4	PSMF1	PSMG1	PSMG2	PSMG3	PSMG3-AS1	PSMG4	PSORS1C1	PSORS1C2	PSPC1	PSPH	PSPN	PSRC1	PSTK	PSTPIP1	PSTPIP2	PTAFR	PTAR1	PTBP1	PTBP1P	PTBP2	PTBP3	PTCD1	PTCD2	PTCD3	PTCH1	PTCH2	PTCHD1	PTCHD3	PTCHD4	PTCRA	PTDSS1	PTDSS2	PTEN	PTENP1	PTER	PTGDR	PTGDR2	PTGDS	PTGER1	PTGER2	PTGER3	PTGER4	PTGES	PTGES2	PTGES3	PTGES3L	PTGES3L-AARSD1	PTGES3P1	PTGES3P2	PTGES3P3	PTGFR	PTGFRN	PTGIR	PTGIS	PTGR1	PTGR2	PTGS1	PTGS2	PTH1R	PTH2R	PTHLH	PTK2	PTK2B	PTK6	PTK7	PTMA	PTMAP2	PTMAP4	PTMAP5	PTMAP8	PTMS	PTN	PTOV1	PTOV1-AS1	PTOV1-AS2	PTP4A1	PTP4A1P6	PTP4A2	PTP4A2P1	PTP4A2P2	PTP4A3	PTPA	PTPDC1	PTPMT1	PTPN1	PTPN11	PTPN12	PTPN13	PTPN14	PTPN18	PTPN2	PTPN20	PTPN21	PTPN22	PTPN23	PTPN2P1	PTPN2P2	PTPN3	PTPN4	PTPN5	PTPN6	PTPN7	PTPN9	PTPRA	PTPRB	PTPRC	PTPRCAP	PTPRD	PTPRE	PTPRF	PTPRG	PTPRG-AS1	PTPRH	PTPRJ	PTPRK	PTPRM	PTPRN	PTPRN2	PTPRO	PTPRQ	PTPRR	PTPRS	PTPRT	PTPRU	PTPRVP	PTPRZ1	PTRH1	PTRH2	PTRHD1	PTS	PTTG1	PTTG1IP	PTTG2	PTTG3P	PTX3	PTX4	PUDP	PUF60	PUM1	PUM2	PUM3	PURA	PURB	PURG	PUS1	PUS10	PUS3	PUS7	PUS7L	PUSL1	PVALB	PVALEF	PVR	PVRIG	PVRIG2P	PVT1	PWAR6	PWP1	PWP2	PWWP2A	PWWP2B	PXDC1	PXDN	PXDNL	PXK	PXMP2	PXMP4	PXN	PXN-AS1	PXT1	PXYLP1	PYCARD	PYCARD-AS1	PYCR1	PYCR2	PYCR3	PYDC2	PYGB	PYGL	PYGM	PYGO1	PYGO2	PYHIN1	PYM1	PYROXD1	PYROXD2	PYURF	PYY2	PZP	QARS	QDPR	QKI	QPCT	QPCTL	QPRT	QRFP	QRFPR	QRICH1	QRICH2	QRSL1	QRSL1P1	QRSL1P2	QRSL1P3	QSER1	QSOX1	QSOX2	QTRT1	QTRT2	R3HCC1	R3HCC1L	R3HDM1	R3HDM2	R3HDM4	R3HDML	RAB10	RAB11A	RAB11B	RAB11B-AS1	RAB11FIP1	RAB11FIP1P1	RAB11FIP2	RAB11FIP3	RAB11FIP4	RAB11FIP5	RAB12	RAB13	RAB14	RAB15	RAB17	RAB18	RAB19	RAB1A	RAB1B	RAB1C	RAB20	RAB21	RAB22A	RAB23	RAB24	RAB25	RAB26	RAB27A	RAB27B	RAB28	RAB28P5	RAB29	RAB2A	RAB2B	RAB30	RAB30-AS1	RAB31	RAB32	RAB33A	RAB33B	RAB34	RAB35	RAB36	RAB37	RAB38	RAB39A	RAB39B	RAB3A	RAB3B	RAB3C	RAB3D	RAB3GAP1	RAB3GAP2	RAB3IL1	RAB3IP	RAB40A	RAB40AL	RAB40B	RAB40C	RAB41	RAB42	RAB42P1	RAB43	RAB43P1	RAB44	RAB4A	RAB4B	RAB4B-EGLN2	RAB5A	RAB5B	RAB5C	RAB5CP1	RAB6A	RAB6B	RAB6C	RAB7A	RAB8A	RAB8B	RAB9A	RAB9B	RAB9BP1	RABAC1	RABEP1	RABEP2	RABEPK	RABGAP1	RABGAP1L	RABGEF1	RABGGTA	RABGGTB	RABIF	RABL2A	RABL2B	RABL3	RABL6	RAC1	RAC1P2	RAC2	RAC3	RACGAP1	RACGAP1P	RACK1	RAD1	RAD17	RAD17P2	RAD18	RAD1P2	RAD21	RAD21L1	RAD23A	RAD23B	RAD23BP1	RAD50	RAD51	RAD51AP1	RAD51AP1P1	RAD51AP2	RAD51B	RAD51C	RAD51D	RAD52	RAD54B	RAD54L	RAD54L2	RAD9A	RAD9B	RADIL	RAE1	RAET1E	RAET1G	RAET1K	RAF1	RAG1	RAG2	RAI1	RAI14	RAI2	RALA	RALB	RALBP1	RALGAPA1	RALGAPA1P1	RALGAPA2	RALGAPB	RALGDS	RALGPS1	RALGPS2	RALY	RALYL	RAMP1	RAMP2	RAMP2-AS1	RAMP3	RAN	RANBP1	RANBP10	RANBP17	RANBP2	RANBP20P	RANBP3	RANBP3L	RANBP6	RANBP9	RANGAP1	RANGRF	RANP1	RANP4	RANP6	RAP1A	RAP1AP	RAP1B	RAP1BP1	RAP1GAP	RAP1GAP2	RAP1GDS1	RAP2A	RAP2B	RAP2C	RAPGEF1	RAPGEF2	RAPGEF3	RAPGEF4	RAPGEF5	RAPGEF6	RAPGEFL1	RAPH1	RAPSN	RARA	RARA-AS1	RARB	RARG	RARRES1	RARRES2	RARRES3	RARS	RARS2	RASA1	RASA2	RASA3	RASA4	RASA4B	RASA4CP	RASA4DP	RASAL1	RASAL2	RASAL2-AS1	RASAL3	RASD1	RASD2	RASEF	RASGEF1A	RASGEF1B	RASGEF1C	RASGRF1	RASGRF2	RASGRP1	RASGRP2	RASGRP3	RASGRP4	RASIP1	RASL10A	RASL11A	RASL11B	RASL12	RASSF1	RASSF10	RASSF2	RASSF3	RASSF4	RASSF6	RASSF7	RASSF8	RASSF8-AS1	RASSF9	RAVER1	RAVER2	RB1	RB1CC1	RBAK	RBAK-RBAKDN	RBAKDN	RBBP4	RBBP4P1	RBBP4P2	RBBP4P4	RBBP4P5	RBBP5	RBBP6	RBBP7	RBBP8	RBBP9	RBCK1	RBFA	RBFOX1	RBFOX2	RBKS	RBL1	RBL2	RBM10	RBM11	RBM12	RBM12B	RBM14	RBM14-RBM4	RBM15	RBM17	RBM17P1	RBM17P3	RBM17P4	RBM18	RBM19	RBM20	RBM22	RBM23	RBM24	RBM25	RBM26	RBM27	RBM28	RBM3	RBM33	RBM34	RBM38	RBM39	RBM4	RBM41	RBM42	RBM43	RBM43P1	RBM44	RBM45	RBM46	RBM47	RBM48	RBM4B	RBM5	RBM6	RBM7	RBM8B	RBMS1	RBMS1P1	RBMS2	RBMS2P1	RBMS3	RBMS3-AS2	RBMX	RBMX2	RBMX2P2	RBMX2P3	RBMX2P5	RBMXL1	RBMXL2	RBMXL3	RBMXP2	RBMXP4	RBP1	RBP2	RBP4	RBP5	RBP7	RBPJ	RBPMS	RBPMS2	RBPMS2P1	RBSN	RBX1	RC3H1	RC3H2	RCAN1	RCAN2	RCAN3	RCBTB1	RCBTB2	RCC1	RCC2	RCC2P4	RCC2P6	RCCD1	RCE1	RCHY1	RCL1	RCN1	RCN1P2	RCN2	RCN3	RCOR1	RCOR2	RCOR3	RCSD1	RCVRN	RD3L	RDH10	RDH10-AS1	RDH11	RDH12	RDH13	RDH14	RDH16	RDH5	RDH8	RDX	REC114	REC8	RECK	RECQL	RECQL4	RECQL5	REELD1	REEP1	REEP2	REEP3	REEP4	REEP5	REEP6	REG1A	REG3G	REL	RELA	RELB	RELL1	RELL2	RELN	RELT	REM1	REM2	REN	RENBP	REP15	REPIN1	REPS1	REPS2	RER1	RERE	RERG	RERGL	REST	RET	RETN	RETREG1	RETREG2	RETREG3	RETSAT	REV1	REV3L	REX1BD	REXO1	REXO1L4P	REXO2	REXO4	REXO5	RFC1	RFC2	RFC3	RFC4	RFC5	RFESD	RFFL	RFK	RFLNA	RFLNB	RFNG	RFPL1	RFPL1S	RFPL2	RFPL3S	RFPL4A	RFPL4AL1	RFT1	RFTN1	RFTN2	RFWD2	RFWD2P1	RFWD3	RFX1	RFX2	RFX3	RFX4	RFX5	RFX6	RFX7	RFX8	RFXANK	RFXAP	RGCC	RGL1	RGL2	RGL3	RGL4	RGMA	RGMB	RGMB-AS1	RGN	RGP1	RGPD1	RGPD2	RGPD3	RGPD4	RGPD5	RGPD6	RGPD8	RGR	RGS1	RGS10	RGS11	RGS12	RGS13	RGS14	RGS16	RGS17	RGS17P1	RGS18	RGS19	RGS2	RGS20	RGS21	RGS22	RGS3	RGS4	RGS5	RGS6	RGS7	RGS7BP	RGS9	RGS9BP	RHAG	RHBDD1	RHBDD2	RHBDD3	RHBDF1	RHBDF2	RHBDL1	RHBDL2	RHBDL3	RHBG	RHCE	RHCG	RHD	RHEB	RHEBL1	RHEBP1	RHEBP2	RHNO1	RHOA	RHOB	RHOBTB1	RHOBTB2	RHOBTB3	RHOC	RHOD	RHOF	RHOG	RHOH	RHOJ	RHOQ	RHOQP1	RHOQP2	RHOQP3	RHOT1	RHOT1P1	RHOT1P2	RHOT1P3	RHOT2	RHOU	RHOV	RHOXF1	RHOXF2	RHOXF2B	RHPN1	RHPN2	RIBC1	RIBC2	RIC1	RIC3	RIC8A	RIC8B	RICTOR	RIDA	RIF1	RILP	RILPL1	RILPL2	RIMBP2	RIMBP3C	RIMKLA	RIMKLB	RIMKLBP1	RIMKLBP2	RIMS1	RIMS2	RIMS3	RIMS4	RIN1	RIN2	RIN3	RING1	RINL	RINT1	RIOK1	RIOK2	RIOK3	RIOX1	RIOX2	RIPK1	RIPK2	RIPK3	RIPK4	RIPOR1	RIPOR2	RIPOR3	RIPPLY1	RIPPLY3	RIT1	RITA1	RLBP1	RLF	RLIM	RLIMP1	RLN1	RLN2	RMDN1	RMDN2	RMDN2-AS1	RMDN3	RMI1	RMI2	RMND1	RMND5A	RMND5B	RMRP	RN7SKP203	RN7SKP255	RN7SKP70	RN7SKP9	RN7SL151P	RN7SL273P	RN7SL4P	RN7SL674P	RNA5-8SP6	RNA5S9	RNA5SP141	RNA5SP145	RNA5SP202	RNASE1	RNASE10	RNASE13	RNASE2	RNASE3	RNASE4	RNASE6	RNASE7	RNASE8	RNASEH1	RNASEH1P1	RNASEH1P2	RNASEH2A	RNASEH2B	RNASEH2C	RNASEK	RNASEK-C17orf49	RNASEL	RNASET2	RND1	RND2	RND3	RNF10	RNF103	RNF103-CHMP3	RNF11	RNF111	RNF112	RNF113A	RNF113B	RNF114	RNF121	RNF122	RNF123	RNF125	RNF126	RNF128	RNF13	RNF130	RNF133	RNF135	RNF138	RNF138P1	RNF139	RNF139-AS1	RNF14	RNF141	RNF144A	RNF144B	RNF145	RNF146	RNF148	RNF149	RNF150	RNF151	RNF152	RNF152P1	RNF157	RNF165	RNF166	RNF167	RNF168	RNF169	RNF17	RNF170	RNF175	RNF180	RNF181	RNF182	RNF185	RNF187	RNF19A	RNF19B	RNF2	RNF20	RNF207	RNF208	RNF212	RNF212B	RNF213	RNF214	RNF215	RNF216	RNF216P1	RNF217	RNF217-AS1	RNF219	RNF220	RNF222	RNF224	RNF225	RNF24	RNF25	RNF26	RNF2P1	RNF31	RNF32	RNF34	RNF38	RNF39	RNF4	RNF40	RNF41	RNF43	RNF44	RNF5	RNF5P1	RNF6	RNF7	RNF7P1	RNF8	RNFT1	RNFT1P3	RNFT2	RNGTT	RNH1	RNLS	RNMT	RNPC3	RNPEP	RNPEPL1	RNPS1	RNPS1P1	RNU1-1	RNU1-2	RNU2-2P	RNU2-3P	RNU2-59P	RNU2-61P	RNU2-64P	RNU2-6P	RNU4-1	RNU4-2	RNU4ATAC	RNU5A-1	RNU5B-1	RNU5E-1	RNU5E-6P	RNU6-1	RNU6-36P	RNVU1-7	RNY1	RNY3	ROBO1	ROBO2	ROBO3	ROBO4	ROCK1	ROCK1P1	ROCK2	ROGDI	ROM1	ROMO1	ROPN1	ROPN1B	ROPN1L	ROR1	ROR1-AS1	ROR2	RORA	RORB	RORC	ROS1	RP1	RP1L1	RP2	RP9	RP9P	RPA1	RPA2	RPA2P1	RPA3	RPA4	RPAIN	RPAP1	RPAP2	RPAP2P1	RPAP3	RPARP-AS1	RPE	RPE65	RPEL1	RPEP3	RPEP4	RPF1	RPF2	RPF2P1	RPGR	RPGRIP1	RPGRIP1L	RPH3A	RPH3AL	RPIA	RPL10	RPL10A	RPL10AP1	RPL10AP2	RPL10AP6	RPL10P1	RPL10P12	RPL10P13	RPL10P15	RPL10P16	RPL10P3	RPL10P6	RPL10P9	RPL11	RPL11P3	RPL11P4	RPL12	RPL12P1	RPL12P10	RPL12P11	RPL12P12	RPL12P13	RPL12P14	RPL12P15	RPL12P16	RPL12P17	RPL12P19	RPL12P2	RPL12P21	RPL12P27	RPL12P29	RPL12P31	RPL12P32	RPL12P33	RPL12P35	RPL12P38	RPL12P4	RPL12P41	RPL12P42	RPL12P44	RPL12P6	RPL12P8	RPL13	RPL13A	RPL13AP19	RPL13AP2	RPL13AP20	RPL13AP25	RPL13AP3	RPL13AP5	RPL13AP6	RPL13AP7	RPL13P12	RPL13P6	RPL14	RPL14P1	RPL14P3	RPL15	RPL15P14	RPL15P18	RPL15P2	RPL15P3	RPL17	RPL17-C18orf32	RPL17P17	RPL17P22	RPL17P25	RPL17P26	RPL17P34	RPL17P36	RPL17P50	RPL18	RPL18A	RPL18AP3	RPL18AP7	RPL18P10	RPL19	RPL19P14	RPL19P16	RPL19P21	RPL21	RPL21P1	RPL21P10	RPL21P106	RPL21P11	RPL21P116	RPL21P119	RPL21P120	RPL21P123	RPL21P132	RPL21P134	RPL21P135	RPL21P16	RPL21P18	RPL21P23	RPL21P28	RPL21P3	RPL21P32	RPL21P4	RPL21P40	RPL21P44	RPL21P5	RPL21P65	RPL21P7	RPL21P75	RPL21P8	RPL21P90	RPL21P93	RPL22	RPL22L1	RPL22P11	RPL23	RPL23A	RPL23AP1	RPL23AP11	RPL23AP12	RPL23AP14	RPL23AP15	RPL23AP17	RPL23AP18	RPL23AP2	RPL23AP23	RPL23AP24	RPL23AP25	RPL23AP3	RPL23AP30	RPL23AP31	RPL23AP32	RPL23AP34	RPL23AP35	RPL23AP37	RPL23AP4	RPL23AP42	RPL23AP43	RPL23AP47	RPL23AP49	RPL23AP50	RPL23AP52	RPL23AP53	RPL23AP55	RPL23AP57	RPL23AP58	RPL23AP63	RPL23AP64	RPL23AP65	RPL23AP67	RPL23AP7	RPL23AP74	RPL23AP75	RPL23AP77	RPL23AP81	RPL23AP82	RPL23AP83	RPL23AP86	RPL23AP87	RPL23AP88	RPL23AP95	RPL23P2	RPL23P8	RPL24	RPL24P2	RPL24P4	RPL24P8	RPL26	RPL26L1	RPL26P19	RPL26P27	RPL26P29	RPL26P30	RPL26P35	RPL26P6	RPL27	RPL27A	RPL27AP	RPL27AP5	RPL28	RPL29	RPL29P11	RPL29P12	RPL29P14	RPL29P24	RPL29P33	RPL3	RPL30	RPL30P4	RPL31	RPL31P11	RPL31P2	RPL31P49	RPL31P57	RPL31P61	RPL31P63	RPL31P7	RPL32	RPL32P1	RPL32P26	RPL32P3	RPL32P33	RPL32P34	RPL34	RPL34-AS1	RPL34P18	RPL34P20	RPL34P26	RPL34P27	RPL34P31	RPL34P33	RPL34P34	RPL34P6	RPL35	RPL35A	RPL35AP32	RPL35P1	RPL35P2	RPL35P3	RPL35P5	RPL36	RPL36A	RPL36A-HNRNPH2	RPL36AL	RPL36AP13	RPL36AP15	RPL36AP26	RPL36AP29	RPL36AP33	RPL36AP40	RPL36AP41	RPL36AP43	RPL36AP45	RPL36AP48	RPL37	RPL37A	RPL37AP1	RPL37AP8	RPL37P1	RPL37P2	RPL37P23	RPL37P6	RPL38	RPL39	RPL39L	RPL39P3	RPL39P36	RPL39P5	RPL39P6	RPL3P1	RPL3P10	RPL3P2	RPL3P3	RPL3P4	RPL3P6	RPL3P7	RPL4	RPL41	RPL41P1	RPL41P2	RPL4P1	RPL4P2	RPL4P3	RPL4P4	RPL4P5	RPL4P6	RPL5	RPL5P1	RPL5P11	RPL5P12	RPL5P14	RPL5P17	RPL5P18	RPL5P22	RPL5P23	RPL5P24	RPL5P29	RPL5P3	RPL5P30	RPL5P32	RPL5P34	RPL5P4	RPL5P5	RPL5P6	RPL5P8	RPL5P9	RPL6	RPL6P12	RPL6P2	RPL6P24	RPL6P25	RPL6P27	RPL7	RPL7A	RPL7AP10	RPL7AP11	RPL7AP15	RPL7AP2	RPL7AP26	RPL7AP3	RPL7AP30	RPL7AP31	RPL7AP34	RPL7AP4	RPL7AP49	RPL7AP50	RPL7AP53	RPL7AP6	RPL7AP60	RPL7AP66	RPL7L1	RPL7L1P12	RPL7L1P2	RPL7L1P3	RPL7L1P8	RPL7L1P9	RPL7P1	RPL7P11	RPL7P12	RPL7P14	RPL7P15	RPL7P17	RPL7P18	RPL7P19	RPL7P21	RPL7P22	RPL7P23	RPL7P24	RPL7P25	RPL7P26	RPL7P28	RPL7P32	RPL7P36	RPL7P4	RPL7P46	RPL7P47	RPL7P49	RPL7P50	RPL7P52	RPL7P56	RPL7P57	RPL7P6	RPL7P60	RPL7P7	RPL7P8	RPL7P9	RPL8	RPL9	RPL9P18	RPL9P2	RPL9P25	RPL9P28	RPL9P3	RPL9P30	RPL9P32	RPL9P7	RPL9P9	RPLP0	RPLP0P2	RPLP0P6	RPLP1	RPLP1P11	RPLP1P6	RPLP2	RPN1	RPN2	RPP14	RPP21	RPP25	RPP25L	RPP30	RPP38	RPP40	RPRD1A	RPRD1B	RPRD2	RPS10	RPS10-NUDT3	RPS10P14	RPS10P16	RPS10P2	RPS10P28	RPS10P3	RPS10P5	RPS10P7	RPS11	RPS11P5	RPS12	RPS12P16	RPS12P17	RPS12P23	RPS12P26	RPS12P27	RPS12P5	RPS13	RPS13P2	RPS14	RPS14P4	RPS14P8	RPS15	RPS15A	RPS15AP1	RPS15AP10	RPS15AP11	RPS15AP12	RPS15AP16	RPS15AP24	RPS15AP28	RPS15AP29	RPS15AP38	RPS15AP40	RPS15AP6	RPS15P5	RPS16	RPS17	RPS17P1	RPS17P2	RPS17P5	RPS18	RPS18P12	RPS18P13	RPS18P9	RPS19	RPS19BP1	RPS19P1	RPS19P3	RPS2	RPS20	RPS20P10	RPS20P14	RPS20P15	RPS20P22	RPS20P24	RPS20P31	RPS20P35	RPS20P4	RPS21	RPS21P1	RPS23	RPS23P1	RPS23P8	RPS24	RPS24P16	RPS24P17	RPS24P8	RPS25	RPS26	RPS26P11	RPS26P13	RPS26P15	RPS26P21	RPS26P28	RPS26P3	RPS26P31	RPS26P39	RPS26P47	RPS26P52	RPS26P56	RPS26P6	RPS26P8	RPS27	RPS27A	RPS27AP1	RPS27AP11	RPS27AP12	RPS27AP16	RPS27AP2	RPS27AP3	RPS27AP7	RPS27AP8	RPS27AP9	RPS27L	RPS27P21	RPS27P29	RPS28	RPS28P7	RPS29	RPS29P16	RPS29P17	RPS29P5	RPS2P28	RPS2P32	RPS2P35	RPS2P4	RPS2P44	RPS2P46	RPS2P5	RPS2P55	RPS2P7	RPS3	RPS3A	RPS3AP12	RPS3AP14	RPS3AP15	RPS3AP22	RPS3AP25	RPS3AP26	RPS3AP29	RPS3AP32	RPS3AP33	RPS3AP34	RPS3AP35	RPS3AP36	RPS3AP37	RPS3AP38	RPS3AP43	RPS3AP44	RPS3AP47	RPS3AP49	RPS3AP5	RPS3AP6	RPS3P2	RPS3P6	RPS3P7	RPS4X	RPS4XP1	RPS4XP10	RPS4XP11	RPS4XP13	RPS4XP14	RPS4XP16	RPS4XP17	RPS4XP2	RPS4XP20	RPS4XP22	RPS4XP3	RPS4XP5	RPS4XP6	RPS4XP7	RPS4XP8	RPS4Y1	RPS5	RPS5P2	RPS5P3	RPS6	RPS6KA1	RPS6KA2	RPS6KA3	RPS6KA4	RPS6KA5	RPS6KA6	RPS6KB1	RPS6KB2	RPS6KC1	RPS6KL1	RPS6P25	RPS7	RPS7P10	RPS7P11	RPS7P14	RPS7P15	RPS7P3	RPS7P4	RPS7P7	RPS8	RPS8P10	RPS9	RPS9P1	RPSA	RPSAP11	RPSAP12	RPSAP13	RPSAP14	RPSAP15	RPSAP16	RPSAP17	RPSAP18	RPSAP19	RPSAP21	RPSAP26	RPSAP29	RPSAP3	RPSAP36	RPSAP39	RPSAP4	RPSAP41	RPSAP43	RPSAP44	RPSAP45	RPSAP46	RPSAP47	RPSAP49	RPSAP5	RPSAP50	RPSAP52	RPSAP53	RPSAP54	RPSAP55	RPSAP58	RPSAP6	RPSAP61	RPSAP69	RPSAP70	RPSAP74	RPSAP76	RPSAP8	RPSAP9	RPTN	RPTOR	RPUSD1	RPUSD2	RPUSD3	RPUSD4	RRAD	RRAGA	RRAGB	RRAGC	RRAGD	RRAS	RRAS2	RRBP1	RREB1	RRH	RRM1	RRM2	RRM2B	RRM2P2	RRM2P3	RRN3	RRN3P1	RRN3P2	RRN3P3	RRNAD1	RRP1	RRP12	RRP15	RRP1B	RRP36	RRP7A	RRP7BP	RRP8	RRP9	RRS1	RS1	RSAD1	RSAD2	RSBN1	RSBN1L	RSC1A1	RSF1	RSG1	RSL1D1	RSL24D1	RSL24D1P1	RSL24D1P11	RSL24D1P2	RSL24D1P6	RSL24D1P8	RSPH1	RSPH10B	RSPH10B2	RSPH14	RSPH3	RSPH4A	RSPH6A	RSPH9	RSPO1	RSPO3	RSPO4	RSPRY1	RSRC1	RSRC2	RSRP1	RSU1	RSU1P3	RTBDN	RTCA	RTCB	RTEL1	RTEL1-TNFRSF6B	RTEL1P1	RTF1	RTFDC1	RTKN	RTKN2	RTL1	RTL10	RTL3	RTL5	RTL6	RTL8A	RTL8B	RTL8C	RTL9	RTN1	RTN2	RTN3	RTN3P1	RTN4	RTN4IP1	RTN4R	RTN4RL1	RTN4RL2	RTP3	RTP4	RTP5	RTRAF	RTTN	RUBCN	RUBCNL	RUFY1	RUFY2	RUFY3	RUFY4	RUNDC1	RUNDC3A	RUNDC3B	RUNX1	RUNX1T1	RUNX2	RUNX3	RUSC1	RUSC1-AS1	RUSC2	RUVBL1	RUVBL2	RWDD1	RWDD2A	RWDD2B	RWDD3	RWDD4	RWDD4P1	RWDD4P2	RXFP1	RXFP3	RXFP4	RXRA	RXRB	RXRG	RYBP	RYK	RYKP1	RYR1	RYR2	RYR3	S100A1	S100A10	S100A11	S100A12	S100A13	S100A14	S100A16	S100A2	S100A3	S100A4	S100A5	S100A6	S100A7	S100A8	S100A9	S100B	S100G	S100P	S100PBP	S100Z	S1PR1	S1PR2	S1PR3	S1PR4	S1PR5	SAA1	SAA2	SAAL1	SAC3D1	SACM1L	SACS	SAE1	SAFB	SAFB2	SAGE1	SALL1	SALL2	SALL4	SALL4P1	SAMD1	SAMD10	SAMD11	SAMD11P1	SAMD12	SAMD13	SAMD14	SAMD15	SAMD3	SAMD4A	SAMD4B	SAMD5	SAMD8	SAMD9	SAMD9L	SAMHD1	SAMM50	SAMSN1	SAP130	SAP18	SAP25	SAP30	SAP30BP	SAP30L	SAPCD1	SAPCD2	SAPCD2P3	SAR1A	SAR1B	SARAF	SARDH	SARM1	SARNP	SARS	SARS2	SART1	SART3	SASH1	SASH3	SASS6	SAT1	SAT2	SATB1	SATB2	SATL1	SAV1	SAXO1	SAXO2	SAYSD1	SBDS	SBDSP1	SBF1	SBF2	SBF2-AS1	SBK1	SBK3	SBNO1	SBNO2	SBSN	SBSPON	SC5D	SCAF1	SCAF11	SCAF4	SCAF8	SCAI	SCAMP1	SCAMP2	SCAMP3	SCAMP4	SCAMP5	SCAND1	SCAND2P	SCAP	SCAPER	SCARA3	SCARA5	SCARB1	SCARB2	SCARF1	SCARF2	SCARNA1	SCARNA11	SCARNA13	SCARNA14	SCARNA15	SCARNA17	SCARNA20	SCARNA21	SCARNA22	SCARNA23	SCARNA3	SCARNA5	SCARNA6	SCARNA7	SCARNA8	SCARNA9	SCART1	SCCPDH	SCD	SCD5	SCDP1	SCEL	SCFD1	SCFD2	SCG2	SCG3	SCG5	SCGB1D2	SCGB2A2	SCGB2B2	SCGB2B3P	SCGB3A1	SCGB3A2	SCGN	SCHIP1	SCIMP	SCIN	SCLT1	SCLY	SCMH1	SCML1	SCML2	SCML4	SCN11A	SCN1A	SCN1B	SCN2A	SCN2B	SCN3A	SCN3B	SCN4A	SCN4B	SCN5A	SCN7A	SCN8A	SCN9A	SCNM1	SCNN1A	SCNN1B	SCNN1D	SCNN1G	SCO1	SCO2	SCOC	SCOC-AS1	SCOCP1	SCP2	SCPEP1	SCRG1	SCRIB	SCRN1	SCRN2	SCRN3	SCTR	SCUBE1	SCUBE2	SCUBE3	SCYL1	SCYL2	SCYL3	SDAD1	SDAD1P1	SDAD1P2	SDC1	SDC2	SDC3	SDC4	SDCBP	SDCBP2	SDCBP2-AS1	SDCBPP1	SDCBPP2	SDCBPP3	SDCCAG3	SDCCAG3P2	SDCCAG8	SDE2	SDF2	SDF2L1	SDF4	SDHA	SDHAF1	SDHAF2	SDHAF3	SDHAF4	SDHAP1	SDHAP2	SDHAP3	SDHB	SDHC	SDHCP1	SDHCP2	SDHCP3	SDHCP4	SDHD	SDHDP2	SDHDP6	SDK1	SDK2	SDR16C5	SDR39U1	SDR42E1	SDR9C7	SDS	SDSL	SEC11A	SEC11B	SEC11C	SEC13	SEC13P1	SEC14L1	SEC14L1P1	SEC14L2	SEC14L4	SEC14L5	SEC14L6	SEC16A	SEC16B	SEC1P	SEC22A	SEC22C	SEC23A	SEC23B	SEC23IP	SEC24A	SEC24B	SEC24B-AS1	SEC24C	SEC24D	SEC31A	SEC31B	SEC61A1	SEC61A2	SEC61B	SEC61G	SEC62	SEC63	SEC63P1	SECISBP2	SECISBP2L	SECTM1	SEH1L	SEL1L	SEL1L2	SEL1L3	SELE	SELENBP1	SELENOF	SELENOH	SELENOI	SELENOK	SELENOKP2	SELENOM	SELENON	SELENOO	SELENOP	SELENOS	SELENOT	SELENOTP1	SELENOV	SELENOW	SELL	SELP	SELPLG	SEM1	SEMA3A	SEMA3B	SEMA3C	SEMA3D	SEMA3E	SEMA3F	SEMA3F-AS1	SEMA3G	SEMA4A	SEMA4B	SEMA4C	SEMA4D	SEMA4F	SEMA4G	SEMA5A	SEMA5B	SEMA6A	SEMA6A-AS1	SEMA6B	SEMA6C	SEMA6D	SEMA7A	SENP1	SENP2	SENP3	SENP5	SENP6	SENP7	SENP8	SEPHS1	SEPHS1P1	SEPHS1P4	SEPHS1P6	SEPHS2	SEPSECS	SEPT1	SEPT10	SEPT10P1	SEPT11	SEPT14P12	SEPT14P2	SEPT14P4	SEPT14P8	SEPT2	SEPT2P1	SEPT3	SEPT4	SEPT4-AS1	SEPT5	SEPT6	SEPT7	SEPT7P1	SEPT7P2	SEPT7P3	SEPT7P6	SEPT7P7	SEPT7P9	SEPT8	SEPT9	SERAC1	SERBP1	SERBP1P1	SERBP1P3	SERBP1P5	SERBP1P6	SERF1A	SERF1B	SERF2	SERGEF	SERHL	SERHL2	SERINC1	SERINC2	SERINC3	SERINC4	SERINC5	SERP1	SERP2	SERPINA1	SERPINA10	SERPINA12	SERPINA3	SERPINA5	SERPINA9	SERPINB1	SERPINB10	SERPINB12	SERPINB13	SERPINB2	SERPINB3	SERPINB4	SERPINB5	SERPINB6	SERPINB7	SERPINB8	SERPINB9	SERPINC1	SERPIND1	SERPINE1	SERPINE2	SERPINE3	SERPINF1	SERPINF2	SERPING1	SERPINH1	SERPINH1P1	SERPINI1	SERPINI2	SERTAD1	SERTAD2	SERTAD3	SERTAD4	SERTAD4-AS1	SESN1	SESN2	SESN3	SESTD1	SET	SETBP1	SETD1A	SETD1B	SETD2	SETD3	SETD4	SETD5	SETD6	SETD7	SETD9	SETDB1	SETDB2	SETMAR	SETP10	SETP11	SETP14	SETP17	SETP20	SETP21	SETP22	SETP3	SETP4	SETP5	SETP6	SETP8	SETP9	SETSIP	SETX	SEZ6	SEZ6L	SEZ6L2	SF1	SF3A1	SF3A2	SF3A3	SF3A3P1	SF3A3P2	SF3B1	SF3B2	SF3B3	SF3B4	SF3B5	SF3B6	SFI1	SFMBT1	SFMBT2	SFN	SFPQ	SFR1	SFR1P1	SFRP1	SFRP2	SFRP4	SFRP5	SFSWAP	SFT2D1	SFT2D2	SFTPA1	SFTPB	SFTPC	SFTPD	SFXN1	SFXN2	SFXN3	SFXN4	SFXN5	SGCA	SGCB	SGCD	SGCE	SGCG	SGF29	SGIP1	SGK1	SGK2	SGK3	SGMS1	SGMS1-AS1	SGMS2	SGO1	SGO2	SGPL1	SGPP1	SGPP2	SGSH	SGSM1	SGSM2	SGSM3	SGTA	SGTB	SH2B1	SH2B2	SH2B3	SH2D1A	SH2D1B	SH2D2A	SH2D3A	SH2D3C	SH2D4A	SH2D4B	SH2D5	SH2D6	SH2D7	SH3BGR	SH3BGRL	SH3BGRL2	SH3BGRL3	SH3BP1	SH3BP2	SH3BP4	SH3BP5	SH3BP5-AS1	SH3BP5L	SH3D19	SH3D21	SH3GL1	SH3GL1P1	SH3GL1P2	SH3GL1P3	SH3GL2	SH3GL3	SH3GLB1	SH3GLB2	SH3KBP1	SH3PXD2A	SH3PXD2B	SH3RF1	SH3RF2	SH3RF3	SH3TC1	SH3TC2	SH3YL1	SHANK1	SHANK2	SHANK3	SHARPIN	SHB	SHBG	SHC1	SHC1P2	SHC2	SHC3	SHC4	SHCBP1	SHD	SHE	SHF	SHH	SHISA2	SHISA3	SHISA4	SHISA5	SHISA6	SHKBP1	SHMT1	SHMT1P1	SHMT2	SHOC2	SHOX	SHOX2	SHPK	SHPRH	SHQ1	SHQ1P1	SHROOM1	SHROOM2	SHROOM3	SHROOM4	SHTN1	SIAE	SIAH1	SIAH2	SIAH2-AS1	SIDT1	SIDT2	SIGIRR	SIGLEC1	SIGLEC10	SIGLEC11	SIGLEC12	SIGLEC14	SIGLEC15	SIGLEC16	SIGLEC17P	SIGLEC22P	SIGLEC5	SIGLEC6	SIGLEC7	SIGLEC8	SIGLEC9	SIGMAR1	SIK1	SIK2	SIK3	SIKE1	SIL1	SIM1	SIM2	SIMC1	SIN3A	SIN3B	SINHCAF	SIPA1	SIPA1L1	SIPA1L2	SIPA1L3	SIRPA	SIRPAP1	SIRPB1	SIRPB2	SIRPD	SIRPG	SIRT1	SIRT2	SIRT3	SIRT4	SIRT5	SIRT6	SIRT7	SIT1	SIVA1	SIX1	SIX2	SIX3	SIX4	SIX5	SIX6	SKA1	SKA2	SKA2P1	SKA3	SKAP1	SKAP2	SKI	SKIDA1	SKIL	SKIV2L	SKIV2L2	SKOR1	SKP1	SKP1P1	SKP2	SLA	SLA2	SLAIN1	SLAIN2	SLAMF1	SLAMF6	SLAMF7	SLAMF8	SLAMF9	SLBP	SLC10A1	SLC10A3	SLC10A4	SLC10A5	SLC10A5P1	SLC10A6	SLC10A7	SLC11A1	SLC11A2	SLC12A1	SLC12A2	SLC12A3	SLC12A4	SLC12A5	SLC12A5-AS1	SLC12A6	SLC12A7	SLC12A8	SLC12A9	SLC13A3	SLC13A4	SLC13A5	SLC14A1	SLC14A2	SLC15A1	SLC15A2	SLC15A3	SLC15A4	SLC15A5	SLC16A1	SLC16A10	SLC16A11	SLC16A12	SLC16A13	SLC16A14	SLC16A2	SLC16A3	SLC16A4	SLC16A5	SLC16A6	SLC16A6P1	SLC16A7	SLC16A8	SLC16A9	SLC17A3	SLC17A5	SLC17A7	SLC17A8	SLC17A9	SLC18A1	SLC18A2	SLC18B1	SLC19A1	SLC19A2	SLC19A3	SLC1A1	SLC1A2	SLC1A3	SLC1A4	SLC1A5	SLC1A7	SLC20A1	SLC20A2	SLC22A1	SLC22A10	SLC22A11	SLC22A13	SLC22A14	SLC22A15	SLC22A16	SLC22A17	SLC22A18	SLC22A18AS	SLC22A20P	SLC22A23	SLC22A25	SLC22A3	SLC22A31	SLC22A4	SLC22A5	SLC22A8	SLC23A1	SLC23A2	SLC23A3	SLC24A1	SLC24A2	SLC24A3	SLC24A4	SLC24A5	SLC25A1	SLC25A10	SLC25A11	SLC25A12	SLC25A13	SLC25A14	SLC25A14P1	SLC25A15	SLC25A15P3	SLC25A16	SLC25A17	SLC25A18	SLC25A19	SLC25A1P1	SLC25A1P5	SLC25A2	SLC25A20	SLC25A21	SLC25A21-AS1	SLC25A22	SLC25A23	SLC25A24	SLC25A25	SLC25A25-AS1	SLC25A26	SLC25A27	SLC25A28	SLC25A29	SLC25A3	SLC25A30	SLC25A32	SLC25A33	SLC25A34	SLC25A35	SLC25A36	SLC25A37	SLC25A38	SLC25A38P1	SLC25A39	SLC25A39P1	SLC25A3P2	SLC25A4	SLC25A40	SLC25A41	SLC25A42	SLC25A43	SLC25A44	SLC25A45	SLC25A46	SLC25A47	SLC25A48	SLC25A5	SLC25A5-AS1	SLC25A51	SLC25A51P3	SLC25A52	SLC25A5P1	SLC25A5P2	SLC25A6	SLC26A1	SLC26A10	SLC26A11	SLC26A2	SLC26A3	SLC26A4	SLC26A4-AS1	SLC26A5	SLC26A6	SLC26A7	SLC26A8	SLC26A9	SLC27A1	SLC27A2	SLC27A3	SLC27A4	SLC27A5	SLC27A6	SLC28A1	SLC28A2	SLC28A3	SLC29A1	SLC29A2	SLC29A3	SLC29A4	SLC2A1	SLC2A10	SLC2A11	SLC2A12	SLC2A13	SLC2A14	SLC2A2	SLC2A3	SLC2A3P2	SLC2A3P4	SLC2A4	SLC2A4RG	SLC2A5	SLC2A6	SLC2A8	SLC2A9	SLC30A1	SLC30A2	SLC30A3	SLC30A4	SLC30A5	SLC30A6	SLC30A7	SLC30A8	SLC30A9	SLC31A1	SLC31A1P1	SLC31A2	SLC33A1	SLC34A1	SLC34A2	SLC34A3	SLC35A1	SLC35A2	SLC35A3	SLC35A4	SLC35A5	SLC35B1	SLC35B2	SLC35B3	SLC35B4	SLC35C1	SLC35C2	SLC35D1	SLC35D2	SLC35D3	SLC35E1	SLC35E1P1	SLC35E2	SLC35E2B	SLC35E3	SLC35E4	SLC35F1	SLC35F2	SLC35F3	SLC35F4	SLC35F5	SLC35F6	SLC35G1	SLC35G2	SLC35G5	SLC35G6	SLC36A1	SLC36A3	SLC36A4	SLC37A1	SLC37A2	SLC37A3	SLC37A4	SLC38A1	SLC38A10	SLC38A11	SLC38A2	SLC38A3	SLC38A4	SLC38A5	SLC38A6	SLC38A7	SLC38A8	SLC38A9	SLC39A1	SLC39A10	SLC39A11	SLC39A12	SLC39A13	SLC39A14	SLC39A2	SLC39A3	SLC39A4	SLC39A5	SLC39A6	SLC39A7	SLC39A8	SLC39A9	SLC3A1	SLC3A2	SLC40A1	SLC41A1	SLC41A2	SLC41A3	SLC43A1	SLC43A2	SLC43A3	SLC44A1	SLC44A2	SLC44A3	SLC44A3-AS1	SLC44A4	SLC44A5	SLC45A1	SLC45A2	SLC45A3	SLC45A4	SLC46A1	SLC46A2	SLC46A3	SLC47A1	SLC47A2	SLC48A1	SLC4A1	SLC4A10	SLC4A11	SLC4A1AP	SLC4A1APP1	SLC4A2	SLC4A3	SLC4A4	SLC4A5	SLC4A7	SLC4A8	SLC4A9	SLC50A1	SLC51A	SLC51B	SLC52A1	SLC52A2	SLC52A3	SLC5A1	SLC5A10	SLC5A11	SLC5A12	SLC5A2	SLC5A3	SLC5A4	SLC5A5	SLC5A6	SLC5A9	SLC6A1	SLC6A10P	SLC6A11	SLC6A12	SLC6A13	SLC6A15	SLC6A16	SLC6A17	SLC6A2	SLC6A20	SLC6A3	SLC6A4	SLC6A6	SLC6A7	SLC6A8	SLC6A9	SLC7A1	SLC7A10	SLC7A11	SLC7A14	SLC7A2	SLC7A3	SLC7A4	SLC7A5	SLC7A5P1	SLC7A6	SLC7A6OS	SLC7A7	SLC7A8	SLC7A9	SLC8A1	SLC8A1-AS1	SLC8A2	SLC8A3	SLC8B1	SLC9A1	SLC9A2	SLC9A3	SLC9A3-AS1	SLC9A3R1	SLC9A3R2	SLC9A4	SLC9A5	SLC9A6	SLC9A7	SLC9A7P1	SLC9A8	SLC9A9	SLC9B1	SLC9B2	SLC9C1	SLC9C2	SLCO1A2	SLCO1B1	SLCO1C1	SLCO2A1	SLCO2B1	SLCO3A1	SLCO4A1	SLCO4A1-AS1	SLCO4C1	SLCO5A1	SLCO6A1	SLF1	SLF2	SLFN11	SLFN12	SLFN12L	SLFN13	SLFN14	SLFN5	SLFNL1	SLIRP	SLIT1	SLIT2	SLIT3	SLITRK1	SLITRK2	SLITRK4	SLITRK5	SLITRK6	SLK	SLMAP	SLPI	SLTM	SLU7	SLURP1	SLX1A	SLX1A-SULT1A3	SLX1B	SLX4	SLX4IP	SMAD1	SMAD2	SMAD3	SMAD4	SMAD5	SMAD6	SMAD7	SMAD9	SMAGP	SMAP1	SMAP2	SMARCA1	SMARCA2	SMARCA4	SMARCA5	SMARCA5-AS1	SMARCAD1	SMARCAL1	SMARCB1	SMARCC1	SMARCC2	SMARCD1	SMARCD2	SMARCD3	SMARCE1	SMARCE1P1	SMARCE1P2	SMARCE1P3	SMARCE1P5	SMARCE1P6	SMC1A	SMC1B	SMC2	SMC3	SMC4	SMC5	SMC5-AS1	SMC6	SMCHD1	SMCO2	SMCO3	SMCO4	SMCR5	SMCR8	SMDT1	SMG1	SMG1P1	SMG1P2	SMG1P3	SMG1P4	SMG1P5	SMG1P6	SMG1P7	SMG5	SMG6	SMG7	SMG8	SMG9	SMIM1	SMIM10	SMIM11A	SMIM11P1	SMIM12	SMIM13	SMIM14	SMIM15	SMIM17	SMIM18	SMIM19	SMIM2	SMIM20	SMIM22	SMIM24	SMIM25	SMIM26	SMIM27	SMIM29	SMIM30	SMIM32	SMIM34A	SMIM4	SMIM5	SMIM6	SMIM7	SMIM8	SMKR1	SMLR1	SMN1	SMN2	SMNDC1	SMO	SMOC1	SMOC2	SMOX	SMPD1	SMPD2	SMPD3	SMPD4	SMPD5	SMPDL3A	SMPDL3B	SMPX	SMS	SMTN	SMTNL1	SMTNL2	SMU1	SMUG1	SMURF1	SMURF2	SMYD1	SMYD2	SMYD3	SMYD4	SMYD5	SNAI1	SNAI2	SNAI3	SNAI3-AS1	SNAP23	SNAP25	SNAP29	SNAP47	SNAP91	SNAPC1	SNAPC2	SNAPC3	SNAPC4	SNAPC5	SNAPIN	SNCA	SNCAIP	SNCB	SNCG	SND1	SNED1	SNF8	SNHG1	SNHG11	SNHG12	SNHG14	SNHG15	SNHG16	SNHG17	SNHG20	SNHG25	SNHG28	SNHG3	SNHG5	SNHG6	SNHG7	SNHG8	SNHG9	SNIP1	SNN	SNPH	SNRK	SNRNP200	SNRNP25	SNRNP27	SNRNP35	SNRNP40	SNRNP48	SNRNP70	SNRPA	SNRPA1	SNRPB	SNRPB2	SNRPC	SNRPCP4	SNRPD1	SNRPD2	SNRPD3	SNRPE	SNRPEP2	SNRPEP4	SNRPF	SNRPFP1	SNRPG	SNRPGP1	SNRPGP10	SNRPGP15	SNRPGP17	SNRPGP2	SNRPGP3	SNRPGP4	SNRPGP5	SNRPGP9	SNRPN	SNTA1	SNTB1	SNTB2	SNTG1	SNTG2	SNU13	SNUPN	SNURF	SNW1	SNX1	SNX10	SNX11	SNX12	SNX13	SNX14	SNX15	SNX16	SNX17	SNX18	SNX18P13	SNX18P26	SNX19	SNX19P3	SNX2	SNX20	SNX21	SNX22	SNX24	SNX25	SNX25P1	SNX27	SNX29	SNX29P1	SNX29P2	SNX3	SNX30	SNX31	SNX32	SNX33	SNX4	SNX5	SNX5P1	SNX6	SNX6P1	SNX7	SNX8	SNX9	SOAT1	SOAT2	SOBP	SOCS1	SOCS2	SOCS3	SOCS4	SOCS5	SOCS5P4	SOCS6	SOD1	SOD1P3	SOD2	SOD3	SOGA1	SOGA3	SOHLH2	SON	SORBS1	SORBS2	SORBS3	SORCS1	SORCS2	SORCS3	SORD	SORD2P	SORL1	SORT1	SOS1	SOS1-IT1	SOS2	SOSTDC1	SOWAHA	SOWAHB	SOWAHC	SOWAHD	SOX1	SOX10	SOX11	SOX12	SOX13	SOX15	SOX17	SOX18	SOX2	SOX21	SOX30	SOX4	SOX5	SOX5P1	SOX6	SOX7	SOX8	SOX9	SP1	SP100	SP110	SP140	SP140L	SP2	SP3	SP4	SP5	SP6	SP7	SP8	SPA17	SPAAR	SPACA3	SPACA5	SPACA6	SPACA6P-AS	SPACA9	SPAG1	SPAG16	SPAG17	SPAG4	SPAG5	SPAG5-AS1	SPAG6	SPAG7	SPAG8	SPAG9	SPANXC	SPARC	SPARCL1	SPART	SPART-AS1	SPAST	SPATA1	SPATA12	SPATA13	SPATA17	SPATA18	SPATA2	SPATA20	SPATA20P1	SPATA21	SPATA22	SPATA24	SPATA25	SPATA2L	SPATA31A1	SPATA31A6	SPATA31B1P	SPATA31C1	SPATA31C2	SPATA31E1	SPATA32	SPATA33	SPATA4	SPATA45	SPATA46	SPATA5	SPATA5L1	SPATA6	SPATA6L	SPATA7	SPATA9	SPATC1	SPATC1L	SPATS1	SPATS2	SPATS2L	SPC24	SPC25	SPCS1	SPCS2	SPCS2P4	SPCS3	SPDEF	SPDL1	SPDYA	SPDYE1	SPDYE12P	SPDYE16	SPDYE17	SPDYE18	SPDYE2	SPDYE21P	SPDYE22P	SPDYE2B	SPDYE3	SPDYE5	SPDYE7P	SPECC1	SPECC1L	SPECC1L-ADORA2A	SPEF1	SPEF2	SPEG	SPEN	SPESP1	SPG11	SPG21	SPG7	SPHK1	SPHK2	SPI1	SPIB	SPIC	SPICE1	SPIDR	SPIN1	SPIN2A	SPIN2B	SPIN3	SPIN4	SPINK1	SPINK2	SPINK5	SPINK6	SPINK7	SPINK9	SPINT1	SPINT2	SPIRE1	SPIRE2	SPN	SPNS1	SPNS2	SPNS3	SPOCD1	SPOCK1	SPOCK2	SPOCK3	SPON2	SPOP	SPOPL	SPOUT1	SPP1	SPPL2A	SPPL2B	SPPL3	SPR	SPRED1	SPRED2	SPRED3	SPRN	SPRR1A	SPRR1B	SPRR2D	SPRR2E	SPRR2G	SPRTN	SPRY1	SPRY2	SPRY3	SPRY4	SPRYD3	SPRYD4	SPRYD7	SPSB1	SPSB2	SPSB3	SPSB4	SPTA1	SPTAN1	SPTB	SPTBN1	SPTBN2	SPTBN4	SPTBN5	SPTLC1	SPTLC1P1	SPTLC2	SPTLC3	SPTSSA	SPTSSB	SPTY2D1	SPTY2D1OS	SPX	SPZ1	SQLE	SQOR	SQSTM1	SRA1	SRBD1	SRC	SRCAP	SRD5A1	SRD5A3	SRD5A3-AS1	SRD5A3P1	SREBF1	SREBF2	SREK1	SREK1IP1	SRF	SRFBP1	SRGAP1	SRGAP2-AS1	SRGAP2B	SRGAP2C	SRGAP3	SRGN	SRI	SRL	SRM	SRMS	SRP14	SRP19	SRP54	SRP68	SRP68P2	SRP68P3	SRP72	SRP72P2	SRP9	SRP9P1	SRPK1	SRPK2	SRPK2P	SRPK3	SRPRA	SRPRB	SRPX	SRPX2	SRR	SRRD	SRRM1	SRRM1P3	SRRM2	SRRM2-AS1	SRRM3	SRRM5	SRRT	SRSF1	SRSF10	SRSF11	SRSF12	SRSF2	SRSF3	SRSF4	SRSF5	SRSF6	SRSF7	SRSF9	SRSF9P1	SRXN1	SRY	SS18	SS18L1	SS18L2	SSB	SSBP1	SSBP2	SSBP3	SSBP3-AS1	SSBP4	SSC4D	SSC5D	SSFA2	SSH1	SSH2	SSH3	SSMEM1	SSNA1	SSPN	SSPO	SSR1	SSR2	SSR3	SSR4	SSRP1	SSSCA1	SSSCA1-AS1	SSTR2	SSU72	SSUH2	SSX1	SSX2	SSX2IP	SSX5	SSXP10	ST13	ST13P10	ST13P11	ST13P12	ST13P13	ST13P15	ST13P16	ST13P18	ST13P19	ST13P20	ST13P3	ST13P4	ST13P5	ST13P6	ST14	ST18	ST20	ST20-AS1	ST20-MTHFS	ST3GAL1	ST3GAL1P1	ST3GAL2	ST3GAL3	ST3GAL4	ST3GAL5	ST3GAL6	ST5	ST6GAL1	ST6GAL2	ST6GALNAC1	ST6GALNAC2	ST6GALNAC3	ST6GALNAC4	ST6GALNAC5	ST6GALNAC6	ST7	ST7-AS1	ST7-AS2	ST7-OT4	ST7L	ST8SIA1	ST8SIA2	ST8SIA4	ST8SIA5	ST8SIA6	STAB1	STAB2	STAC	STAC2	STAC3	STAG1	STAG2	STAG3	STAG3L1	STAG3L3	STAG3L4	STAG3L5P	STAG3L5P-PVRIG2P-PILRB	STAM	STAM2	STAMBP	STAMBPL1	STAP1	STAP2	STAR	STARD10	STARD13	STARD13-AS	STARD3	STARD3NL	STARD4	STARD4-AS1	STARD5	STARD6	STARD7	STARD7-AS1	STARD8	STARD9	STAT1	STAT2	STAT3	STAT4	STAT5A	STAT5B	STAT6	STAU1	STAU2	STAU2-AS1	STBD1	STC1	STC2	STEAP1	STEAP1B	STEAP2	STEAP3	STEAP4	STH	STIL	STIM1	STIM2	STIP1	STIP1P3	STK10	STK11	STK11IP	STK16	STK17A	STK17B	STK19	STK24	STK25	STK26	STK3	STK31	STK32A	STK32B	STK32C	STK33	STK35	STK36	STK38	STK38L	STK39	STK4	STK40	STKLD1	STMN1	STMN2	STMN3	STMN4	STMP1	STN1	STOM	STOML1	STOML2	STOML3	STON1	STON1-GTF2A1L	STON2	STOX1	STOX2	STPG1	STPG2	STPG3	STPG4	STRA6	STRADA	STRADB	STRAP	STRBP	STRC	STRCP1	STRIP1	STRIP2	STRN	STRN3	STRN4	STS	STT3A	STT3B	STUB1	STUM	STX10	STX11	STX12	STX16	STX16-NPEPL1	STX17	STX18	STX19	STX1A	STX1B	STX2	STX3	STX4	STX5	STX6	STX7	STX8	STX8P1	STXBP1	STXBP2	STXBP3	STXBP4	STXBP5	STXBP5-AS1	STXBP5L	STXBP6	STYK1	STYX	STYXL1	SUB1	SUB1P1	SUB1P3	SUCLA2	SUCLA2P1	SUCLA2P3	SUCLG1	SUCLG2	SUCLG2P2	SUCLG2P4	SUCNR1	SUCO	SUDS3	SUDS3P1	SUFU	SUGCT	SUGP1	SUGP2	SUGT1	SUGT1P2	SUGT1P3	SULF1	SULF2	SULT1A1	SULT1A2	SULT1A3	SULT1A4	SULT1B1	SULT1C2	SULT1C4	SULT1E1	SULT2B1	SULT4A1	SUMF1	SUMF2	SUMO1	SUMO1P3	SUMO2	SUMO2P1	SUMO2P10	SUMO2P17	SUMO2P6	SUMO2P8	SUMO3	SUMO4	SUN1	SUN2	SUN3	SUOX	SUPT16H	SUPT16HP1	SUPT20H	SUPT20HL1	SUPT20HL2	SUPT3H	SUPT4H1	SUPT4H1P1	SUPT4H1P2	SUPT5H	SUPT6H	SUPT7L	SUPV3L1	SURF1	SURF2	SURF4	SURF6	SUSD1	SUSD2	SUSD3	SUSD4	SUSD5	SUSD6	SUV39H1	SUV39H2	SUZ12	SUZ12P1	SV2A	SV2B	SV2C	SVBP	SVEP1	SVIL	SVIL-AS1	SVILP1	SVIP	SVOPL	SWAP70	SWI5	SWSAP1	SWT1	SYAP1	SYBU	SYCE1	SYCE1L	SYCE2	SYCE3	SYCP1	SYCP2	SYCP2L	SYCP3	SYDE1	SYDE2	SYF2	SYK	SYMPK	SYN1	SYN2	SYN3	SYNC	SYNCRIP	SYNDIG1	SYNDIG1L	SYNE1	SYNE1-AS1	SYNE2	SYNE3	SYNE4	SYNGAP1	SYNGR1	SYNGR2	SYNGR3	SYNGR4	SYNJ1	SYNJ2	SYNJ2BP	SYNJ2BP-COX16	SYNM	SYNPO	SYNPO2	SYNPO2L	SYNPR	SYP	SYPL1	SYPL2	SYS1	SYS1-DBNDD2	SYT1	SYT11	SYT12	SYT14	SYT14P1	SYT15	SYT16	SYT17	SYT2	SYT3	SYT5	SYT6	SYT7	SYT8	SYT9	SYTL1	SYTL2	SYTL3	SYTL4	SYTL5	SYVN1	SZRD1	SZT2	SZT2-AS1	TAAR3P	TAAR9	TAB1	TAB2	TAB3	TAC1	TAC3	TAC4	TACC1	TACC2	TACC3	TACO1	TACR1	TACR2	TACSTD2	TADA1	TADA2B	TADA3	TAF1	TAF10	TAF11	TAF12	TAF13	TAF1A	TAF1B	TAF1C	TAF1D	TAF1L	TAF2	TAF3	TAF4	TAF4B	TAF5	TAF5L	TAF6	TAF6L	TAF7	TAF7L	TAF8	TAF9B	TAF9BP1	TAGAP	TAGLN	TAGLN2	TAGLN2P1	TAGLN3	TAL1	TAL2	TALDO1	TAMM41	TANC1	TANC2	TANGO2	TANGO6	TANK	TAOK1	TAOK2	TAOK3	TAP1	TAP2	TAPBP	TAPBPL	TAPT1	TAPT1-AS1	TARBP1	TARBP2	TARDBP	TARID	TARS	TARS2	TARSL2	TAS1R1	TAS1R3	TAS2R10	TAS2R13	TAS2R14	TAS2R15P	TAS2R19	TAS2R20	TAS2R3	TAS2R30	TAS2R31	TAS2R38	TAS2R39	TAS2R4	TAS2R40	TAS2R41	TAS2R42	TAS2R43	TAS2R46	TAS2R5	TAS2R50	TAS2R60	TAS2R63P	TAS2R64P	TAS2R7	TAS2R8	TAS2R9	TASP1	TAT	TAT-AS1	TATDN1	TATDN1P1	TATDN2	TATDN2P2	TATDN3	TAX1BP1	TAX1BP3	TAZ	TBATA	TBC1D1	TBC1D10A	TBC1D10B	TBC1D10C	TBC1D12	TBC1D13	TBC1D14	TBC1D15	TBC1D16	TBC1D17	TBC1D19	TBC1D2	TBC1D20	TBC1D22A	TBC1D22B	TBC1D23	TBC1D24	TBC1D25	TBC1D26	TBC1D29	TBC1D2B	TBC1D30	TBC1D31	TBC1D32	TBC1D3P1	TBC1D3P1-DHX40P1	TBC1D4	TBC1D5	TBC1D7	TBC1D8	TBC1D8B	TBC1D9	TBC1D9B	TBCA	TBCAP1	TBCAP3	TBCB	TBCC	TBCCD1	TBCD	TBCE	TBCEL	TBCK	TBK1	TBKBP1	TBL1X	TBL1XR1	TBL1Y	TBL2	TBL3	TBP	TBPL1	TBPL2	TBR1	TBRG1	TBRG4	TBX1	TBX10	TBX15	TBX18	TBX19	TBX2	TBX20	TBX21	TBX22	TBX3	TBX4	TBX5	TBX6	TBXA2R	TBXAS1	TC2N	TCAF1	TCAF1P1	TCAF2	TCAF2P1	TCAIM	TCAP	TCEA1	TCEA1P2	TCEA1P4	TCEA2	TCEA3	TCEAL1	TCEAL2	TCEAL3	TCEAL4	TCEAL5	TCEAL6	TCEAL7	TCEAL8	TCEAL9	TCEANC	TCEANC2	TCERG1	TCERG1L	TCF12	TCF15	TCF19	TCF20	TCF21	TCF23	TCF24	TCF25	TCF3	TCF3P1	TCF4	TCF7	TCF7L1	TCF7L2	TCFL5	TCHH	TCHHL1	TCHP	TCIM	TCIRG1	TCL1A	TCL6	TCN1	TCN2	TCOF1	TCP1	TCP10L	TCP11	TCP11L1	TCP11L2	TCP1P1	TCP1P3	TCTA	TCTE1	TCTE3	TCTEX1D1	TCTEX1D2	TCTEX1D4	TCTN1	TCTN2	TCTN3	TDG	TDGF1	TDGF1P5	TDGF1P6	TDGP1	TDO2	TDP1	TDP2	TDRD1	TDRD10	TDRD12	TDRD15	TDRD3	TDRD5	TDRD6	TDRD7	TDRD9	TDRKH	TDRP	TEAD1	TEAD2	TEAD3	TEAD4	TEC	TECPR1	TECPR2	TECR	TECRP1	TECRP2	TECTA	TEDC1	TEDC2	TEDDM1	TEF	TEFM	TEK	TEKT2	TEKT3	TEKT4	TEKT4P2	TEKT5	TELO2	TEN1	TEN1-CDK3	TENM1	TENM2	TENM3	TENM4	TEP1	TEPP	TEPSIN	TERB1	TERC	TERF1	TERF1P1	TERF1P2	TERF1P3	TERF1P4	TERF1P5	TERF2	TERF2IP	TERT	TES	TESC	TESK1	TESK2	TESMIN	TESPA1	TET1	TET2	TET3	TEX10	TEX11	TEX12	TEX13B	TEX14	TEX15	TEX2	TEX21P	TEX22	TEX261	TEX264	TEX29	TEX30	TEX35	TEX38	TEX41	TEX44	TEX45	TEX46	TEX47	TEX50	TEX9	TF	TFAM	TFAP2A	TFAP2A-AS1	TFAP2B	TFAP2C	TFAP2E	TFAP4	TFB1M	TFB2M	TFCP2	TFCP2L1	TFDP1	TFDP2	TFDP3	TFE3	TFEB	TFEC	TFF2	TFF3	TFG	TFIP11	TFPI	TFPI2	TFPT	TFR2	TFRC	TG	TGDS	TGFA	TGFB1	TGFB1I1	TGFB2	TGFB3	TGFB3-AS1	TGFBI	TGFBR1	TGFBR2	TGFBR3	TGFBR3L	TGFBRAP1	TGIF1	TGIF1P1	TGIF2	TGIF2-C20orf24	TGIF2P1	TGM1	TGM2	TGM3	TGM4	TGM5	TGOLN2	TGS1	TH	TH2LCRR	THADA	THAP1	THAP10	THAP11	THAP12	THAP12P1	THAP12P3	THAP12P7	THAP2	THAP3	THAP4	THAP5	THAP5P1	THAP6	THAP7	THAP7-AS1	THAP8	THAP9	THAP9-AS1	THBD	THBS1	THBS2	THBS3	THBS4	THEGL	THEM4	THEM5	THEM6	THEMIS	THEMIS2	THG1L	THNSL1	THNSL2	THOC1	THOC2	THOC3	THOC5	THOC6	THOC7	THOP1	THPO	THRA	THRAP3	THRAP3P1	THRB	THRSP	THSD1	THSD4	THSD7A	THSD7B	THTPA	THUMPD1	THUMPD2	THUMPD3	THUMPD3-AS1	THUMPD3P1	THY1	THYN1	TIA1	TIAF1	TIAL1	TIAM1	TIAM2	TICAM1	TICAM2	TICRR	TIE1	TIFA	TIFAB	TIGAR	TIGD1	TIGD2	TIGD3	TIGD4	TIGD5	TIGD6	TIGD7	TIGIT	TIMD4	TIMELESS	TIMM10	TIMM10B	TIMM13	TIMM17A	TIMM17B	TIMM21	TIMM22	TIMM23B	TIMM29	TIMM44	TIMM50	TIMM8A	TIMM8AP1	TIMM8B	TIMM9	TIMM9P2	TIMMDC1	TIMP1	TIMP2	TIMP3	TIMP4	TINAGL1	TINF2	TIPARP	TIPIN	TIPRL	TIRAP	TJAP1	TJP1	TJP2	TJP3	TK1	TK2	TKFC	TKT	TKTL1	TKTL2	TLCD1	TLCD2	TLDC1	TLDC2	TLE1	TLE1P1	TLE2	TLE3	TLE4	TLE6	TLK1	TLK1P1	TLK2	TLK2P1	TLK2P2	TLL1	TLL2	TLN1	TLN2	TLNRD1	TLR1	TLR10	TLR2	TLR3	TLR4	TLR5	TLR6	TLR7	TLR8	TLR9	TLX2	TLX3	TM2D1	TM2D2	TM2D3	TM4SF1	TM4SF18	TM4SF19	TM4SF19-AS1	TM4SF19-TCTEX1D2	TM4SF20	TM6SF1	TM6SF2	TM7SF2	TM7SF3	TM9SF1	TM9SF2	TM9SF3	TM9SF4	TMA16	TMA16P2	TMA7	TMBIM1	TMBIM4	TMBIM6	TMC1	TMC2	TMC3	TMC3-AS1	TMC4	TMC5	TMC6	TMC7	TMC8	TMCC1	TMCC1-AS1	TMCC2	TMCC3	TMCO1	TMCO2	TMCO3	TMCO4	TMCO6	TMED1	TMED10	TMED10P1	TMED2	TMED3	TMED4	TMED5	TMED6	TMED7	TMED7-TICAM2	TMED8	TMED9	TMEFF1	TMEFF2	TMEM100	TMEM101	TMEM102	TMEM104	TMEM106A	TMEM106B	TMEM106C	TMEM107	TMEM108	TMEM109	TMEM11	TMEM110	TMEM110-MUSTN1	TMEM115	TMEM116	TMEM117	TMEM119	TMEM120A	TMEM120B	TMEM121	TMEM121B	TMEM123	TMEM125	TMEM126A	TMEM126B	TMEM127	TMEM128	TMEM129	TMEM130	TMEM131	TMEM131L	TMEM132A	TMEM132B	TMEM132C	TMEM132D	TMEM132E	TMEM133	TMEM134	TMEM135	TMEM136	TMEM138	TMEM139	TMEM140	TMEM141	TMEM143	TMEM144	TMEM145	TMEM147	TMEM147-AS1	TMEM14A	TMEM14B	TMEM14C	TMEM14DP	TMEM14EP	TMEM150A	TMEM150B	TMEM150C	TMEM151A	TMEM151B	TMEM154	TMEM155	TMEM156	TMEM158	TMEM159	TMEM160	TMEM161A	TMEM161B	TMEM161B-AS1	TMEM161BP1	TMEM163	TMEM164	TMEM165	TMEM167A	TMEM167B	TMEM168	TMEM169	TMEM17	TMEM170A	TMEM170B	TMEM171	TMEM173	TMEM175	TMEM176A	TMEM176B	TMEM177	TMEM178A	TMEM178B	TMEM179B	TMEM18	TMEM181	TMEM182	TMEM183A	TMEM184A	TMEM184B	TMEM184C	TMEM185AP1	TMEM185B	TMEM186	TMEM187	TMEM189	TMEM189-UBE2V1	TMEM19	TMEM191A	TMEM191C	TMEM192	TMEM198	TMEM198B	TMEM199	TMEM2	TMEM200A	TMEM200B	TMEM200C	TMEM201	TMEM202-AS1	TMEM203	TMEM204	TMEM205	TMEM206	TMEM208	TMEM209	TMEM213	TMEM214	TMEM215	TMEM216	TMEM217	TMEM218	TMEM219	TMEM220	TMEM221	TMEM222	TMEM223	TMEM225B	TMEM229A	TMEM229B	TMEM230	TMEM231	TMEM232	TMEM233	TMEM234	TMEM236	TMEM237	TMEM238	TMEM240	TMEM241	TMEM242	TMEM243	TMEM244	TMEM245	TMEM246	TMEM247	TMEM248	TMEM25	TMEM250	TMEM251	TMEM253	TMEM254	TMEM254-AS1	TMEM255A	TMEM255B	TMEM256	TMEM258	TMEM259	TMEM26	TMEM26-AS1	TMEM260	TMEM262	TMEM263	TMEM266	TMEM267	TMEM268	TMEM27	TMEM30A	TMEM30B	TMEM30CP	TMEM31	TMEM33	TMEM35A	TMEM35B	TMEM37	TMEM38A	TMEM38B	TMEM39A	TMEM39B	TMEM40	TMEM41A	TMEM41B	TMEM42	TMEM43	TMEM44	TMEM45A	TMEM45B	TMEM47	TMEM5	TMEM50A	TMEM50B	TMEM51	TMEM52	TMEM52B	TMEM53	TMEM54	TMEM56	TMEM56-RWDD3	TMEM57	TMEM59	TMEM59L	TMEM60	TMEM62	TMEM63A	TMEM63B	TMEM63C	TMEM64	TMEM65	TMEM67	TMEM68	TMEM69	TMEM70	TMEM71	TMEM72	TMEM74	TMEM74B	TMEM78	TMEM79	TMEM80	TMEM81	TMEM86A	TMEM86B	TMEM87A	TMEM87B	TMEM88	TMEM89	TMEM8A	TMEM8B	TMEM9	TMEM91	TMEM92	TMEM94	TMEM97	TMEM98	TMEM99	TMEM9B	TMF1	TMIE	TMIGD2	TMIGD3	TMLHE	TMOD1	TMOD2	TMOD3	TMOD4	TMPO	TMPO-AS1	TMPOP2	TMPPE	TMPRSS11A	TMPRSS11D	TMPRSS11E	TMPRSS11F	TMPRSS12	TMPRSS13	TMPRSS15	TMPRSS2	TMPRSS3	TMPRSS4	TMPRSS5	TMPRSS6	TMPRSS9	TMSB10	TMSB10P1	TMSB15A	TMSB15B	TMSB4X	TMSB4XP1	TMSB4XP2	TMSB4XP4	TMSB4XP6	TMSB4XP8	TMSB4Y	TMTC1	TMTC2	TMTC3	TMTC4	TMUB1	TMUB2	TMX1	TMX2	TMX2-CTNND1	TMX2P1	TMX3	TMX4	TNC	TNF	TNFAIP1	TNFAIP2	TNFAIP3	TNFAIP6	TNFAIP8	TNFAIP8L1	TNFAIP8L2	TNFAIP8L3	TNFRSF10A	TNFRSF10B	TNFRSF10C	TNFRSF10D	TNFRSF11A	TNFRSF11B	TNFRSF12A	TNFRSF13B	TNFRSF13C	TNFRSF14	TNFRSF14-AS1	TNFRSF17	TNFRSF18	TNFRSF19	TNFRSF1A	TNFRSF1B	TNFRSF21	TNFRSF25	TNFRSF4	TNFRSF6B	TNFRSF8	TNFRSF9	TNFSF10	TNFSF11	TNFSF12	TNFSF12-TNFSF13	TNFSF13	TNFSF13B	TNFSF14	TNFSF15	TNFSF18	TNFSF4	TNFSF8	TNFSF9	TNIK	TNIP1	TNIP2	TNIP3	TNK1	TNK2	TNKS	TNKS1BP1	TNKS2	TNMD	TNN	TNNC1	TNNC2	TNNI1	TNNI2	TNNI3	TNNI3K	TNNT1	TNNT2	TNNT3	TNPO1	TNPO1P1	TNPO1P2	TNPO1P3	TNPO2	TNPO3	TNR	TNRC18	TNRC18P1	TNRC18P2	TNRC18P3	TNRC6A	TNRC6B	TNRC6C	TNRC6C-AS1	TNS1	TNS2	TNS3	TNS4	TNXA	TNXB	TOB1	TOB2	TOB2P1	TOE1	TOGARAM1	TOGARAM2	TOLLIP	TOM1	TOM1L1	TOM1L2	TOMM20	TOMM20L	TOMM20P2	TOMM20P4	TOMM22	TOMM34	TOMM40	TOMM40L	TOMM5	TOMM6	TOMM7	TOMM70	TONSL	TONSL-AS1	TOP1	TOP1MT	TOP2A	TOP2B	TOP3A	TOP3B	TOP3BP1	TOPBP1	TOPORS	TOR1A	TOR1AIP1	TOR1AIP2	TOR1B	TOR2A	TOR3A	TOR4A	TOX	TOX2	TOX3	TOX4	TOX4P1	TP53	TP53AIP1	TP53BP1	TP53BP2	TP53I11	TP53I13	TP53I3	TP53INP1	TP53INP2	TP53RK	TP53TG3	TP53TG3B	TP53TG3C	TP53TG3D	TP53TG5	TP63	TP73	TP73-AS1	TPBG	TPBGL	TPCN1	TPCN2	TPD52	TPD52L1	TPD52L2	TPGS1	TPGS2	TPH1	TPH2	TPI1	TPI1P1	TPI1P2	TPI1P3	TPK1	TPM1	TPM1-AS	TPM2	TPM3	TPM3P1	TPM3P6	TPM3P7	TPM3P8	TPM3P9	TPM4	TPMT	TPMTP1	TPMTP2	TPO	TPP1	TPP2	TPPP	TPPP3	TPR	TPRA1	TPRG1	TPRG1L	TPRKB	TPRN	TPRXL	TPSAB1	TPSB2	TPSD1	TPSG1	TPST1	TPST2	TPT1	TPT1-AS1	TPT1P10	TPT1P12	TPT1P4	TPT1P5	TPT1P6	TPT1P9	TPTE2	TPTE2P1	TPTE2P5	TPTE2P6	TPTEP1	TPX2	TRA2A	TRA2B	TRABD	TRABD2A	TRABD2B	TRADD	TRAF1	TRAF2	TRAF3	TRAF3IP1	TRAF3IP2	TRAF3IP2-AS1	TRAF3IP3	TRAF4	TRAF5	TRAF6	TRAF6P1	TRAF7	TRAFD1	TRAIP	TRAK1	TRAK2	TRAM1	TRAM1L1	TRAM2	TRANK1	TRAP1	TRAPPC1	TRAPPC10	TRAPPC11	TRAPPC12	TRAPPC13	TRAPPC2	TRAPPC2B	TRAPPC2L	TRAPPC3	TRAPPC3L	TRAPPC4	TRAPPC5	TRAPPC6A	TRAPPC6B	TRAPPC8	TRAPPC9	TRAT1	TRAV1-1	TRAV1-2	TRAV10	TRAV12-1	TRAV12-2	TRAV12-3	TRAV13-1	TRAV13-2	TRAV14DV4	TRAV16	TRAV17	TRAV19	TRAV2	TRAV20	TRAV21	TRAV22	TRAV23DV6	TRAV24	TRAV25	TRAV26-1	TRAV26-2	TRAV27	TRAV29DV5	TRAV3	TRAV30	TRAV34	TRAV35	TRAV36DV7	TRAV38-1	TRAV38-2DV8	TRAV39	TRAV4	TRAV41	TRAV5	TRAV6	TRAV8-1	TRAV8-2	TRAV8-3	TRAV8-4	TRAV8-6	TRAV9-2	TRBC1	TRBC2	TRBV10-2	TRBV11-1	TRBV11-2	TRBV19	TRBV2	TRBV20-1	TRBV23-1	TRBV24-1	TRBV27	TRBV28	TRBV29-1	TRBV3-1	TRBV30	TRBV4-1	TRBV4-2	TRBV5-1	TRBV5-4	TRBV5-5	TRBV5-6	TRBV6-1	TRBV6-5	TRBV6-6	TRBV7-3	TRBV7-6	TRBV9	TRDC	TRDMT1	TRDN	TRDV1	TRDV2	TREH	TREM1	TREM2	TREML1	TREML2	TREML4	TRERF1	TREX1	TREX2	TRGC1	TRGC2	TRGV1	TRGV10	TRGV2	TRGV3	TRGV4	TRGV5	TRGV5P	TRGV6	TRGV7	TRGV8	TRGV9	TRH	TRHDE	TRHDE-AS1	TRHR	TRIAP1	TRIB1	TRIB2	TRIB3	TRIM11	TRIM13	TRIM14	TRIM16	TRIM16L	TRIM17	TRIM2	TRIM21	TRIM22	TRIM23	TRIM24	TRIM25	TRIM26	TRIM27	TRIM28	TRIM29	TRIM3	TRIM31	TRIM32	TRIM33	TRIM34	TRIM35	TRIM36	TRIM37	TRIM38	TRIM39	TRIM39-RPP21	TRIM4	TRIM41	TRIM42	TRIM43B	TRIM44	TRIM45	TRIM46	TRIM47	TRIM48	TRIM5	TRIM50	TRIM51	TRIM51BP	TRIM51CP	TRIM51EP	TRIM51GP	TRIM51HP	TRIM52	TRIM52-AS1	TRIM54	TRIM55	TRIM56	TRIM58	TRIM59	TRIM6	TRIM6-TRIM34	TRIM61	TRIM62	TRIM63	TRIM65	TRIM66	TRIM67	TRIM68	TRIM69	TRIM7	TRIM71	TRIM72	TRIM73	TRIM74	TRIM75P	TRIM8	TRIM9	TRIML2	TRIO	TRIOBP	TRIP10	TRIP11	TRIP12	TRIP13	TRIP4	TRIP6	TRIQK	TRIR	TRIT1	TRMO	TRMT1	TRMT10A	TRMT10B	TRMT10C	TRMT11	TRMT112	TRMT112P6	TRMT12	TRMT13	TRMT1L	TRMT2A	TRMT2B	TRMT44	TRMT5	TRMT6	TRMT61A	TRMT61B	TRMU	TRNAU1AP	TRNP1	TRNT1	TRO	TROAP	TROVE2	TRPA1	TRPC1	TRPC3	TRPC4	TRPC4AP	TRPC5	TRPC6	TRPC6P	TRPM1	TRPM2	TRPM3	TRPM4	TRPM6	TRPM7	TRPM8	TRPS1	TRPT1	TRPV1	TRPV2	TRPV3	TRPV4	TRPV5	TRPV6	TRRAP	TRUB1	TRUB2	TSACC	TSC1	TSC2	TSC22D1	TSC22D2	TSC22D3	TSC22D4	TSEN15	TSEN15P2	TSEN2	TSEN34	TSEN54	TSFM	TSG101	TSGA10	TSGA10IP	TSGA13	TSHR	TSHZ1	TSHZ2	TSHZ3	TSIX	TSKS	TSKU	TSLP	TSN	TSNARE1	TSNAX	TSNAX-DISC1	TSNAXIP1	TSPAN1	TSPAN10	TSPAN11	TSPAN12	TSPAN13	TSPAN14	TSPAN15	TSPAN17	TSPAN18	TSPAN19	TSPAN2	TSPAN3	TSPAN31	TSPAN32	TSPAN33	TSPAN4	TSPAN5	TSPAN6	TSPAN7	TSPAN8	TSPAN9	TSPEAR	TSPEAR-AS1	TSPEAR-AS2	TSPO	TSPO2	TSPOAP1	TSPOAP1-AS1	TSPY26P	TSPYL1	TSPYL2	TSPYL4	TSPYL5	TSPYL6	TSR1	TSR2	TSR3	TSSC2	TSSC4	TSSK2	TSSK3	TSSK4	TSSK6	TST	TSTA3	TSTD1	TSTD2	TSTD3	TTBK1	TTBK2	TTC1	TTC12	TTC13	TTC14	TTC16	TTC17	TTC19	TTC21A	TTC21B	TTC21B-AS1	TTC22	TTC23	TTC23L	TTC24	TTC25	TTC26	TTC27	TTC28	TTC28-AS1	TTC29	TTC3	TTC3-AS1	TTC30A	TTC30B	TTC31	TTC32	TTC33	TTC34	TTC36	TTC37	TTC38	TTC39A	TTC39B	TTC39C	TTC3P1	TTC4	TTC41P	TTC4P1	TTC5	TTC6	TTC7A	TTC7B	TTC8	TTC9	TTC9B	TTC9C	TTF1	TTF2	TTI1	TTI2	TTK	TTL	TTLL1	TTLL10	TTLL10-AS1	TTLL11	TTLL12	TTLL13P	TTLL2	TTLL3	TTLL4	TTLL5	TTLL6	TTLL7	TTLL9	TTN	TTN-AS1	TTPA	TTPAL	TTR	TTYH1	TTYH2	TTYH3	TUB	TUBA1A	TUBA1B	TUBA1C	TUBA3D	TUBA3E	TUBA3FP	TUBA4A	TUBA4B	TUBA8	TUBAP2	TUBB	TUBB1	TUBB2A	TUBB2B	TUBB2BP1	TUBB3	TUBB3P1	TUBB4A	TUBB4AP1	TUBB4B	TUBB4BP2	TUBB6	TUBB7P	TUBB8P1	TUBB8P11	TUBB8P12	TUBB8P2	TUBB8P7	TUBB8P8	TUBBP1	TUBBP10	TUBBP5	TUBBP6	TUBD1	TUBE1	TUBG1	TUBG1P	TUBG2	TUBGCP2	TUBGCP3	TUBGCP4	TUBGCP6	TUFM	TUFMP1	TUFT1	TUG1	TULP1	TULP2	TULP3	TULP4	TUSC1	TUSC2	TUSC3	TUSC5	TUT1	TVP23A	TVP23B	TVP23C	TVP23C-CDRT4	TVP23CP1	TVP23CP2	TWF1	TWF1P1	TWF2	TWIST1	TWIST2	TWISTNB	TWNK	TWSG1	TXK	TXLNA	TXLNB	TXLNG	TXLNGY	TXN	TXN2	TXNDC11	TXNDC12	TXNDC15	TXNDC16	TXNDC17	TXNDC2	TXNDC5	TXNDC9	TXNL1	TXNL4A	TXNL4B	TXNP1	TXNP6	TXNRD1	TXNRD2	TXNRD3	TXNRD3NB	TYK2	TYMP	TYMS	TYMSOS	TYR	TYRL	TYRO3	TYRO3P	TYROBP	TYRP1	TYSND1	TYW1	TYW3	TYW5	U2AF1	U2AF1L4	U2AF2	U2SURP	UACA	UAP1	UAP1L1	UBA1	UBA2	UBA3	UBA5	UBA52	UBA52P5	UBA52P6	UBA52P8	UBA6	UBA6-AS1	UBA7	UBAC1	UBAC2	UBALD1	UBALD2	UBAP1	UBAP1L	UBAP2	UBAP2L	UBASH3A	UBASH3B	UBB	UBC	UBD	UBE2A	UBE2B	UBE2C	UBE2CP1	UBE2CP3	UBE2D1	UBE2D2	UBE2D3	UBE2D3P1	UBE2D3P2	UBE2D4	UBE2E1	UBE2E2	UBE2E3	UBE2F	UBE2F-SCLY	UBE2FP1	UBE2G1	UBE2G2	UBE2H	UBE2HP1	UBE2I	UBE2J1	UBE2J2	UBE2K	UBE2L2	UBE2L3	UBE2L4	UBE2L5	UBE2L6	UBE2M	UBE2MP1	UBE2N	UBE2O	UBE2Q1	UBE2Q1-AS1	UBE2Q2	UBE2Q2L	UBE2Q2P1	UBE2Q2P2	UBE2QL1	UBE2R2	UBE2S	UBE2SP1	UBE2SP2	UBE2T	UBE2U	UBE2V1	UBE2V1P1	UBE2V1P13	UBE2V1P15	UBE2V1P2	UBE2V2	UBE2V2P3	UBE2W	UBE2Z	UBE3A	UBE3AP2	UBE3B	UBE3C	UBE3D	UBE4A	UBE4B	UBFD1	UBIAD1	UBL3	UBL4A	UBL4B	UBL5	UBL5P2	UBL7	UBL7-AS1	UBLCP1	UBN1	UBN2	UBOX5	UBP1	UBQLN1	UBQLN2	UBQLN3	UBQLN4	UBQLN4P1	UBQLNL	UBR1	UBR2	UBR3	UBR4	UBR5	UBR7	UBTD1	UBTD2	UBTF	UBTFL6	UBXN1	UBXN10	UBXN11	UBXN2A	UBXN2B	UBXN4	UBXN6	UBXN7	UBXN7-AS1	UBXN8	UCHL1	UCHL3	UCHL5	UCK1	UCK2	UCKL1	UCN	UCN2	UCP1	UCP2	UCP3	UEVLD	UFC1	UFD1	UFL1	UFM1	UFSP1	UFSP2	UGCG	UGDH	UGGT1	UGGT2	UGP2	UGT1A1	UGT1A6	UGT2B17	UGT2B7	UGT3A2	UGT8	UHMK1	UHRF1BP1	UHRF1BP1L	UHRF2	UHRF2P1	UIMC1	ULBP1	ULBP2	ULBP3	ULK1	ULK2	ULK3	ULK4	ULK4P2	ULK4P3	UMAD1	UMODL1	UMPS	UNC119	UNC119B	UNC13A	UNC13B	UNC13C	UNC13D	UNC45A	UNC45B	UNC50	UNC5A	UNC5B	UNC5C	UNC5CL	UNC5D	UNC79	UNC80	UNC93B1	UNC93B3	UNC93B7	UNG	UNGP3	UNK	UNKL	UPB1	UPF1	UPF2	UPF3A	UPF3AP1	UPF3AP2	UPF3AP3	UPF3B	UPK1A	UPK1A-AS1	UPK1B	UPK2	UPK3A	UPK3B	UPK3BL1	UPK3BP1	UPP1	UPP2	UPRT	UQCC1	UQCC2	UQCC3	UQCR10	UQCR11	UQCRB	UQCRBP1	UQCRC1	UQCRC2	UQCRFS1	UQCRFS1P1	UQCRH	UQCRHL	UQCRQ	URAHP	URB1	URB1-AS1	URB2	URGCP	URI1	URM1	UROD	UROS	USB1	USE1	USF1	USF1P1	USF2	USF3	USH1C	USH2A	USHBP1	USMG5	USMG5P1	USO1	USP1	USP10	USP11	USP12	USP12PX	USP13	USP14	USP15	USP16	USP17L1	USP17L14P	USP17L15	USP17L2	USP17L4	USP17L7	USP18	USP19	USP2	USP2-AS1	USP20	USP21	USP22	USP24	USP25	USP27X-AS1	USP28	USP3	USP3-AS1	USP30	USP31	USP32	USP32P1	USP32P2	USP32P3	USP33	USP34	USP35	USP36	USP37	USP38	USP39	USP4	USP40	USP41	USP42	USP43	USP44	USP45	USP46	USP47	USP48	USP49	USP5	USP50	USP51	USP53	USP54	USP6	USP6NL	USP7	USP8	USP8P1	USP9X	USP9Y	USPL1	UST	UTP11	UTP14A	UTP14C	UTP15	UTP18	UTP20	UTP23	UTP3	UTP4	UTP6	UTRN	UTS2	UTS2B	UTS2R	UTY	UVRAG	UVSSA	UXS1	UXT	UXT-AS1	VAC14	VAC14-AS1	VAMP1	VAMP2	VAMP3	VAMP4	VAMP5	VAMP7	VAMP8	VANGL1	VANGL2	VAPA	VAPB	VARS	VARS2	VASH1	VASH1-AS1	VASH2	VASN	VASP	VAT1	VAT1L	VAV1	VAV2	VAV3	VAX1	VAX2	VBP1	VCAM1	VCAN	VCL	VCP	VCPIP1	VCPKMT	VCX	VCX2	VCX3A	VCX3B	VCY	VCY1B	VDAC1	VDAC1P1	VDAC1P11	VDAC1P2	VDAC1P3	VDAC1P4	VDAC1P6	VDAC1P7	VDAC1P8	VDAC2	VDAC2P2	VDAC3	VDR	VEGFA	VEGFB	VEGFC	VEGFD	VENTX	VENTXP5	VENTXP6	VEPH1	VEZF1	VEZF1P1	VEZT	VGF	VGLL3	VGLL4	VHL	VHLL	VIL1	VILL	VIM	VIM-AS1	VIP	VIPAS39	VIPR1	VIPR2	VIRMA	VIT	VKORC1	VKORC1L1	VLDLR	VLDLR-AS1	VMA21	VMAC	VMO1	VMP1	VN1R1	VN1R5	VNN1	VNN2	VNN3	VOPP1	VPREB3	VPS11	VPS13A	VPS13A-AS1	VPS13B	VPS13C	VPS13D	VPS16	VPS18	VPS25	VPS26A	VPS26AP1	VPS26B	VPS26BP1	VPS28	VPS29	VPS33A	VPS33B	VPS35	VPS35P1	VPS36	VPS37A	VPS37B	VPS37C	VPS37D	VPS39	VPS41	VPS45	VPS4A	VPS4B	VPS50	VPS51	VPS52	VPS53	VPS54	VPS72	VPS8	VPS9D1	VPS9D1-AS1	VRK1	VRK2	VRK3	VSIG1	VSIG10	VSIG10L	VSIG2	VSIG4	VSIG8	VSIR	VSNL1	VSTM1	VSTM2B	VSTM2L	VSTM4	VSTM5	VSX1	VTA1	VTCN1	VTI1A	VTI1B	VTI1BP1	VTI1BP2	VTN	VTRNA2-1	VWA1	VWA2	VWA3A	VWA3B	VWA5A	VWA5B1	VWA5B2	VWA7	VWA8	VWC2L	VWCE	VWDE	VWF	VWFP1	WAC	WAC-AS1	WAPL	WARS	WARS2	WAS	WASF1	WASF2	WASF3	WASF4P	WASH2P	WASH3P	WASH4P	WASH6P	WASH7P	WASHC1	WASHC2A	WASHC2C	WASHC3	WASHC4	WASHC5	WASHC5-AS1	WASL	WBP1	WBP11	WBP1L	WBP1LP2	WBP2	WBP2NL	WBP4	WDCP	WDFY1	WDFY2	WDFY3	WDFY3-AS1	WDFY4	WDHD1	WDPCP	WDR1	WDR11	WDR12	WDR13	WDR17	WDR18	WDR19	WDR20	WDR24	WDR25	WDR26	WDR27	WDR3	WDR31	WDR33	WDR34	WDR35	WDR36	WDR37	WDR38	WDR4	WDR41	WDR43	WDR44	WDR45	WDR45B	WDR45BP1	WDR45P1	WDR46	WDR47	WDR48	WDR49	WDR5	WDR53	WDR54	WDR55	WDR59	WDR5B	WDR6	WDR60	WDR61	WDR62	WDR63	WDR64	WDR66	WDR7	WDR70	WDR72	WDR73	WDR74	WDR75	WDR76	WDR77	WDR78	WDR81	WDR82	WDR82P1	WDR82P2	WDR83	WDR83OS	WDR86	WDR86-AS1	WDR87	WDR88	WDR89	WDR90	WDR91	WDR92	WDR93	WDR97	WDSUB1	WDTC1	WDYHV1	WEE1	WEE2	WEE2-AS1	WFDC1	WFDC2	WFDC3	WFDC5	WFIKKN1	WFS1	WHAMM	WHAMMP2	WHRN	WIF1	WIPF1	WIPF2	WIPF3	WIPI1	WIPI2	WISP1	WISP2	WISP3	WIZ	WLS	WNK1	WNK2	WNK3	WNK4	WNT1	WNT10A	WNT10B	WNT11	WNT16	WNT2	WNT2B	WNT3	WNT3A	WNT4	WNT5A	WNT5B	WNT6	WNT7B	WNT8B	WNT9A	WRAP53	WRAP73	WRB	WRN	WRNIP1	WSB1	WSB2	WSCD1	WSCD2	WT1	WT1-AS	WTAP	WTAPP1	WTIP	WWC1	WWC2	WWC3	WWOX	WWP1	WWP1P1	WWP2	WWTR1	WWTR1-AS1	XAB2	XAF1	XAGE1A	XAGE1B	XAGE2	XBP1	XBP1P1	XCL1	XCL2	XCR1	XDH	XG	XIAP	XIAPP1	XIAPP2	XIAPP3	XIRP1	XIRP2	XIST	XK	XKR4	XKR6	XKR8	XKR9	XKRX	XPA	XPC	XPNPEP1	XPNPEP2	XPNPEP3	XPO1	XPO4	XPO5	XPO6	XPO7	XPOT	XPOTP1	XPR1	XRCC1	XRCC2	XRCC3	XRCC4	XRCC5	XRCC6	XRCC6P2	XRCC6P4	XRN1	XRN2	XRRA1	XXYLT1	XYLB	XYLT1	XYLT2	YAE1D1	YAF2	YAP1	YAP1P1	YARS	YARS2	YBEY	YBX1	YBX1P1	YBX1P10	YBX1P2	YBX1P3	YBX1P4	YBX2	YBX2P1	YBX3	YDJC	YEATS2	YEATS2-AS1	YEATS4	YES1	YES1P1	YIF1A	YIF1B	YIPF1	YIPF2	YIPF3	YIPF4	YIPF5	YIPF6	YIPF7	YJEFN3	YKT6	YLPM1	YME1L1	YOD1	YPEL1	YPEL2	YPEL3	YPEL4	YPEL5	YPEL5P2	YRDC	YRDCP2	YTHDC1	YTHDC2	YTHDF1	YTHDF2	YTHDF2P1	YTHDF3	YWHAB	YWHABP2	YWHAE	YWHAEP1	YWHAEP5	YWHAG	YWHAH	YWHAQ	YWHAQP5	YWHAQP6	YWHAZ	YWHAZP2	YWHAZP3	YWHAZP4	YWHAZP5	YWHAZP6	YY1	YY1AP1	YY2	ZACN	ZADH2	ZAN	ZAP70	ZAR1	ZAR1L	ZBBX	ZBED1	ZBED2	ZBED3	ZBED3-AS1	ZBED4	ZBED5	ZBED6	ZBED6CL	ZBED8	ZBED9	ZBP1	ZBTB1	ZBTB10	ZBTB11	ZBTB11-AS1	ZBTB12	ZBTB12BP	ZBTB14	ZBTB16	ZBTB17	ZBTB18	ZBTB2	ZBTB20	ZBTB21	ZBTB22	ZBTB24	ZBTB25	ZBTB26	ZBTB3	ZBTB32	ZBTB33	ZBTB34	ZBTB37	ZBTB38	ZBTB39	ZBTB4	ZBTB40	ZBTB41	ZBTB42	ZBTB43	ZBTB44	ZBTB45	ZBTB45P1	ZBTB45P2	ZBTB46	ZBTB47	ZBTB48	ZBTB49	ZBTB5	ZBTB6	ZBTB7A	ZBTB7B	ZBTB7C	ZBTB8A	ZBTB8B	ZBTB8OS	ZBTB8OSP1	ZBTB8OSP2	ZBTB9	ZC2HC1A	ZC2HC1B	ZC2HC1C	ZC3H10	ZC3H11A	ZC3H11B	ZC3H12A	ZC3H12B	ZC3H12C	ZC3H12D	ZC3H13	ZC3H14	ZC3H15	ZC3H18	ZC3H3	ZC3H4	ZC3H6	ZC3H7A	ZC3H7B	ZC3H8	ZC3HAV1	ZC3HAV1L	ZC3HC1	ZC4H2	ZCCHC10	ZCCHC11	ZCCHC12	ZCCHC14	ZCCHC17	ZCCHC18	ZCCHC2	ZCCHC24	ZCCHC3	ZCCHC4	ZCCHC6	ZCCHC7	ZCCHC8	ZCCHC9	ZCRB1	ZCWPW1	ZCWPW2	ZDBF2	ZDHHC1	ZDHHC11	ZDHHC11B	ZDHHC12	ZDHHC13	ZDHHC14	ZDHHC15	ZDHHC16	ZDHHC17	ZDHHC18	ZDHHC19	ZDHHC2	ZDHHC20	ZDHHC20P4	ZDHHC21	ZDHHC23	ZDHHC24	ZDHHC3	ZDHHC4	ZDHHC4P1	ZDHHC5	ZDHHC6	ZDHHC7	ZDHHC8	ZDHHC8P1	ZDHHC9	ZEB1	ZEB2	ZEB2-AS1	ZEB2P1	ZER1	ZFAND1	ZFAND2A	ZFAND2B	ZFAND3	ZFAND4	ZFAND5	ZFAND6	ZFAND6P1	ZFAS1	ZFAT	ZFAT-AS1	ZFC3H1	ZFHX2	ZFHX2-AS1	ZFHX3	ZFHX4	ZFP1	ZFP14	ZFP2	ZFP28	ZFP3	ZFP30	ZFP36	ZFP36L1	ZFP36L2	ZFP37	ZFP41	ZFP57	ZFP62	ZFP64	ZFP69	ZFP69B	ZFP82	ZFP90	ZFP91	ZFP91-CNTF	ZFP92	ZFPL1	ZFPM1	ZFPM2	ZFR	ZFR2	ZFX	ZFY	ZFYVE1	ZFYVE16	ZFYVE19	ZFYVE21	ZFYVE26	ZFYVE27	ZFYVE28	ZFYVE9	ZFYVE9P1	ZG16B	ZGLP1	ZGPAT	ZGRF1	ZHX1	ZHX1-C8orf76	ZHX2	ZHX3	ZIC1	ZIC2	ZIC4	ZIK1	ZIM2	ZKSCAN1	ZKSCAN2	ZKSCAN3	ZKSCAN4	ZKSCAN5	ZKSCAN7	ZKSCAN8	ZMAT1	ZMAT2	ZMAT3	ZMAT5	ZMIZ1	ZMIZ2	ZMPSTE24	ZMYM1	ZMYM2	ZMYM3	ZMYM4	ZMYM4-AS1	ZMYM5	ZMYM6	ZMYND10	ZMYND11	ZMYND12	ZMYND15	ZMYND19	ZMYND8	ZNF10	ZNF100	ZNF101	ZNF101P2	ZNF106	ZNF107	ZNF112	ZNF114	ZNF117	ZNF12	ZNF121	ZNF124	ZNF131	ZNF132	ZNF133	ZNF134	ZNF135	ZNF136	ZNF137P	ZNF138	ZNF14	ZNF140	ZNF141	ZNF142	ZNF143	ZNF146	ZNF148	ZNF154	ZNF155	ZNF157	ZNF16	ZNF160	ZNF165	ZNF169	ZNF17	ZNF174	ZNF175	ZNF177	ZNF18	ZNF180	ZNF181	ZNF182	ZNF184	ZNF185	ZNF189	ZNF19	ZNF192P1	ZNF195	ZNF197	ZNF20	ZNF200	ZNF202	ZNF204P	ZNF205	ZNF207	ZNF208	ZNF211	ZNF212	ZNF213	ZNF213-AS1	ZNF214	ZNF215	ZNF217	ZNF219	ZNF22	ZNF221	ZNF222	ZNF223	ZNF224	ZNF225	ZNF226	ZNF227	ZNF23	ZNF230	ZNF232	ZNF233	ZNF234	ZNF235	ZNF236	ZNF239	ZNF24	ZNF248	ZNF25	ZNF250	ZNF251	ZNF252P	ZNF252P-AS1	ZNF253	ZNF254	ZNF256	ZNF257	ZNF259P1	ZNF26	ZNF260	ZNF263	ZNF264	ZNF266	ZNF267	ZNF268	ZNF271P	ZNF273	ZNF274	ZNF275	ZNF276	ZNF277	ZNF28	ZNF280A	ZNF280C	ZNF280D	ZNF281	ZNF282	ZNF283	ZNF284	ZNF285	ZNF285B	ZNF286A	ZNF286B	ZNF287	ZNF292	ZNF296	ZNF3	ZNF30	ZNF300	ZNF300P1	ZNF302	ZNF304	ZNF311	ZNF316	ZNF317	ZNF318	ZNF319	ZNF32	ZNF320	ZNF321P	ZNF322	ZNF322P1	ZNF324	ZNF324B	ZNF326	ZNF329	ZNF330	ZNF331	ZNF333	ZNF334	ZNF335	ZNF337	ZNF337-AS1	ZNF33A	ZNF33B	ZNF34	ZNF341	ZNF343	ZNF345	ZNF346	ZNF347	ZNF35	ZNF350	ZNF354A	ZNF354B	ZNF354C	ZNF358	ZNF362	ZNF365	ZNF366	ZNF367	ZNF37A	ZNF37BP	ZNF382	ZNF383	ZNF384	ZNF385A	ZNF385B	ZNF385C	ZNF385D	ZNF391	ZNF394	ZNF395	ZNF396	ZNF397	ZNF398	ZNF404	ZNF407	ZNF408	ZNF41	ZNF410	ZNF414	ZNF415	ZNF416	ZNF417	ZNF418	ZNF419	ZNF420	ZNF423	ZNF425	ZNF426	ZNF428	ZNF429	ZNF43	ZNF430	ZNF431	ZNF432	ZNF433	ZNF436	ZNF436-AS1	ZNF438	ZNF439	ZNF44	ZNF440	ZNF441	ZNF442	ZNF443	ZNF444	ZNF445	ZNF446	ZNF449	ZNF45	ZNF451	ZNF454	ZNF460	ZNF461	ZNF462	ZNF467	ZNF468	ZNF469	ZNF470	ZNF471	ZNF473	ZNF474	ZNF48	ZNF480	ZNF483	ZNF484	ZNF485	ZNF486	ZNF487	ZNF490	ZNF491	ZNF492	ZNF493	ZNF496	ZNF497	ZNF500	ZNF501	ZNF502	ZNF503	ZNF503-AS2	ZNF506	ZNF507	ZNF510	ZNF511	ZNF512	ZNF512B	ZNF513	ZNF514	ZNF516	ZNF517	ZNF518A	ZNF518B	ZNF519	ZNF521	ZNF524	ZNF525	ZNF526	ZNF527	ZNF528	ZNF528-AS1	ZNF529	ZNF529-AS1	ZNF530	ZNF532	ZNF534	ZNF536	ZNF540	ZNF541	ZNF542P	ZNF543	ZNF544	ZNF546	ZNF547	ZNF548	ZNF549	ZNF550	ZNF551	ZNF552	ZNF554	ZNF555	ZNF556	ZNF557	ZNF558	ZNF559	ZNF559-ZNF177	ZNF560	ZNF561	ZNF561-AS1	ZNF562	ZNF563	ZNF564	ZNF565	ZNF566	ZNF567	ZNF568	ZNF569	ZNF57	ZNF570	ZNF571	ZNF571-AS1	ZNF572	ZNF573	ZNF574	ZNF575	ZNF576	ZNF577	ZNF578	ZNF579	ZNF580	ZNF581	ZNF582	ZNF583	ZNF584	ZNF585A	ZNF585B	ZNF586	ZNF587	ZNF587B	ZNF587P1	ZNF589	ZNF592	ZNF593	ZNF594	ZNF596	ZNF597	ZNF598	ZNF599	ZNF600	ZNF605	ZNF606	ZNF607	ZNF608	ZNF609	ZNF610	ZNF611	ZNF613	ZNF614	ZNF615	ZNF616	ZNF618	ZNF619	ZNF620	ZNF621	ZNF622	ZNF623	ZNF624	ZNF625	ZNF625-ZNF20	ZNF626	ZNF627	ZNF628	ZNF629	ZNF630	ZNF638	ZNF639	ZNF641	ZNF644	ZNF645	ZNF646	ZNF648	ZNF649	ZNF652	ZNF652P1	ZNF653	ZNF654	ZNF655	ZNF658B	ZNF66	ZNF660	ZNF662	ZNF664	ZNF665	ZNF667	ZNF667-AS1	ZNF668	ZNF669	ZNF670-ZNF695	ZNF671	ZNF672	ZNF674	ZNF675	ZNF676	ZNF677	ZNF678	ZNF680	ZNF680P1	ZNF681	ZNF682	ZNF683	ZNF684	ZNF687	ZNF688	ZNF689	ZNF69	ZNF691	ZNF692	ZNF695	ZNF696	ZNF697	ZNF699	ZNF7	ZNF70	ZNF700	ZNF701	ZNF702P	ZNF703	ZNF704	ZNF705A	ZNF705E	ZNF706	ZNF707	ZNF708	ZNF709	ZNF71	ZNF710	ZNF711	ZNF713	ZNF714	ZNF716	ZNF717	ZNF718	ZNF720	ZNF721	ZNF724	ZNF726	ZNF727	ZNF728	ZNF730	ZNF732	ZNF736	ZNF737	ZNF738	ZNF74	ZNF740	ZNF746	ZNF747	ZNF749	ZNF750	ZNF75A	ZNF75BP	ZNF75D	ZNF76	ZNF761	ZNF763	ZNF764	ZNF765	ZNF766	ZNF767P	ZNF768	ZNF77	ZNF770	ZNF771	ZNF772	ZNF773	ZNF774	ZNF775	ZNF776	ZNF777	ZNF778	ZNF780A	ZNF780B	ZNF781	ZNF782	ZNF783	ZNF784	ZNF785	ZNF786	ZNF787	ZNF788	ZNF789	ZNF79	ZNF790	ZNF791	ZNF792	ZNF793	ZNF799	ZNF80	ZNF800	ZNF804A	ZNF804B	ZNF805	ZNF806	ZNF807	ZNF808	ZNF81	ZNF812P	ZNF813	ZNF814	ZNF815P	ZNF816	ZNF816-ZNF321P	ZNF821	ZNF823	ZNF826P	ZNF827	ZNF829	ZNF83	ZNF830	ZNF831	ZNF835	ZNF836	ZNF837	ZNF839	ZNF84	ZNF841	ZNF843	ZNF844	ZNF845	ZNF846	ZNF849P	ZNF85	ZNF850	ZNF852	ZNF853	ZNF859P	ZNF860	ZNF862	ZNF865	ZNF876P	ZNF878	ZNF879	ZNF880	ZNF883	ZNF887P	ZNF888	ZNF890P	ZNF891	ZNF90	ZNF90P1	ZNF91	ZNF92	ZNF92P3	ZNF93	ZNF98	ZNF99	ZNFX1	ZNHIT1	ZNHIT2	ZNHIT6	ZNRD1	ZNRD1ASP	ZNRF1	ZNRF2	ZNRF2P1	ZNRF2P2	ZNRF3	ZP1	ZP3	ZPLD1	ZPR1	ZRANB1	ZRANB2	ZRANB3	ZRSR1	ZRSR2	ZSCAN1	ZSCAN12	ZSCAN12P1	ZSCAN16	ZSCAN16-AS1	ZSCAN18	ZSCAN2	ZSCAN20	ZSCAN21	ZSCAN22	ZSCAN23	ZSCAN25	ZSCAN26	ZSCAN29	ZSCAN30	ZSCAN31	ZSCAN32	ZSCAN4	ZSCAN5A	ZSCAN5B	ZSCAN5DP	ZSCAN9	ZSWIM1	ZSWIM3	ZSWIM4	ZSWIM5	ZSWIM6	ZSWIM7	ZSWIM8	ZSWIM8-AS1	ZSWIM9	ZUFSP	ZW10	ZWILCH	ZWINT	ZXDA	ZXDB	ZXDC	ZYG11A	ZYG11B	ZYX	ZZEF1	ZZZ3
Patient100	19.6142415226	0.826788656108	0.0351824960046	504.95677390599997	0.84437990411	0.22868622403	0.35182496004600006	8.21511281707	0.84437990411	48.3407495103	7.740149121010001	0.0	0.22868622403	0.0	6.895769216900001	8.4262077931	35.1824960046	53.371846438999995	13.773947185799999	72.9333142175	0.932336144122	18.4708104024	0.299051216039	71.4732406333	7.51146289698	25.3841708673	10.2205150893	14.6183270899	11.7333624175	2.14613225628	13.369348481700001	169.262988278	3.9932132965199996	0.949927392124	0.052773744006900006	0.40459870405299997	92.8114244601	2.2692709923	0.422189952055	7.21241168094	21.8659212669	69.028057161	7.159637936930001	6.104163056799999	28.005266819699997	11.1352599855	0.105547488014	11.7157711695	3.1664246404100003	14.7238745779	17.819934226300003	16.8524155862	2.33963598431	74.1471103297	39.984906709200004	0.140729984018	0.0	2.60350470434	31.6642464041	6.438396768840001	50.8738892226	1.8470810402400002	0.0	0.193503728025	16.0784006741	17.2921967863	3.27197212843	24.9795721633	54.427321319099995	50.4868817666	89.1700361236	13.4748959698	0.0	70.0131670491	56.1864461193	0.598102432078	0.052773744006900006	0.08795624001150001	0.0	2.8849646723799998	14.1961371379	7.95124409704	70.7344082172	0.105547488014	3.94043955251	7.018907952919999	0.105547488014	4.30985576056	1.93503728025	47.5667345982	2.92014716838	73.6897378816	2.3044534883	1.5480298242	7.687375377	9.516865169239999	12.3842385936	115.908733087	14.759057073900001	21.5316875548	9.28817894521	6.54394425685	3.1840158884200003	50.979436710600005	30.696727764000002	38.9997968211	118.14282158299999	23.730593555100004	17.3273792823	21.7955562748	1.1082486241399998	19.3503728025	0.527737440069	162.525540293	0.36941620804799996	16.9051893302	6.24489304081	10.994530001400001	3.50065835246	0.299051216039	34.9186272846	1.42489108819	29.2014716838	27.6886243556	36.959212052800005	25.278623379299997	24.627747203200002	26.897018195500003	63.90900399229999	0.0	46.388120982	10.9593475054	17.6440217463	665.2834081990001	14.2489108819	146.88692081899998	100.938581037	29.5884791399	62.378565416099995	5.066279424659999	17.6967954903	0.61569368008	12.947158529700001	25.665630835300004	1.6008035682100001	0.0	31.4355601801	0.0351824960046	16.183948162100002	49.9063705825	0.0	0.0	1.6359860642100001	31.558698916100003	0.510146192067	164.091161365	7.230002928939999	1.5480298242	18.5587666424	7.159637936930001	53.846810135	0.316642464041	13.721173441800001	61.72768924	4.784819456619999	7.687375377	7.14204668893	0.0	5.78752059275	34.3381161005	0.7212411680940001	0.17591248002300003	24.416652227199997	7.687375377	37.944321940900004	60.8481268399	5.76992934475	32.5086263082	3.28956337643	55.7994386633	50.6803854946	0.0	174.399632695	21.4613225628	0.0	8.39102529709	0.598102432078	8.461390289099999	0.22868622403	11.1176687374	0.527737440069	33.2826412203	75.5016364258	35.411182228600005	45.842792294	19.2448253145	43.5911125497	1.91744603225	0.299051216039	3.9932132965199996	0.105547488014	4.73204571262	0.299051216039	8.918762737160002	21.848330018800002	6.790221728890001	0.0703649920092	195.227670329	8.127156577060001	4837.34692316	0.0	0.0	0.15832123202099999	1.1082486241399998	1.31934360017	0.0703649920092	0.0	1613.09985056	0.0703649920092	3.39511086444	4.34503825657	0.545328688071	0.22868622403	0.0	1.5304385762000001	0.0	0.0	0.22868622403	7.52905414498	0.263868720034	50.71556799060001	0.0	0.0	88.81821116360001	0.45737244806	0.105547488014	476.82836835	0.0	39.0877530611	39.1757093011	18.2069416824	165.691964934	255.741563457	4.97832318465	0.0	5.347739392699999	5.857885584759999	20.458621426700002	19.5966502746	0.510146192067	13.2462097457	15.691393218	0.545328688071	9.00671897717	8.4086165451	50.979436710600005	16.5709556182	0.36941620804799996	7.42350665697	2.63868720034	39.7210379892	155.119624884	0.439781200057	5.20700940868	66.0727274966	0.35182496004600006	104.61515187	51.9117728548	21.4613225628	29.5884791399	5.73474684875	0.897153648117	0.15832123202099999	0.6332849280830001	0.35182496004600006	3.2191983844200003	2.70905219235	66.8643336567	0.052773744006900006	0.6860586720890001	0.949927392124	0.105547488014	28.9551942118	76.08214760989999	17.309788034300002	80.1809083945	24.5573822112	14.7766483219	3.02569465639	3.46547585645	1.21379611216	1.12583987215	3.50065835246	2.93773841638	0.0	40.7765128693	2.48036596832	0.7036499200920001	12.014822385599999	1.65357731222	14.407232113900001	9.041901473180001	0.36941620804799996	0.052773744006900006	17.9430729623	0.22868622403	16.0432181781	1.68875980822	8.10956532906	25.489718355300003	1.6359860642100001	0.105547488014	14.97015205	136.13866829	243.973018544	27.0201569315	0.6332849280830001	22.657527426999998	7.93365284903	3.13124214441	4.5913157286	18.5763578904	5.8754768327699995	2.4100009763099997	0.756423664099	0.140729984018	0.123138736016	73.1971829375	12.0324136336	1.05547488014	11.4519024495	45.930748533999996	0.0	3.2016071364200003	0.6860586720890001	2.4100009763099997	254.158351137	2.62109595234	114.395885759	0.38700745605	0.193503728025	32.754903780300005	4.92554944064	19.649424018599998	3.0432859044	1.24897860816	18.7698616184	0.0	4.76722820862	87.58682380340001	0.6332849280830001	2.2692709923	269.568284387	0.0	0.0	4.32744700856	0.0	16.3422693941	0.0	247.825501856	0.84437990411	1.9702197762599998	0.0703649920092	13.0878885137	20.5465776667	19.649424018599998	15.7265757141	12.4370123376	3.5534320964599995	12.1027786256	0.40459870405299997	0.299051216039	6.68467424087	0.299051216039	3.25438088042	37.6100882289	0.0	1.7767160482299997	11.1704424815	3.0608771524000002	0.0703649920092	1.0202923841299998	37.6804532209	23.7481848031	12.4194210896	0.123138736016	24.3814697312	21.5316875548	0.211094976028	0.422189952055	35.8333721807	8.39102529709	1.88226353625	0.598102432078	1.07306612814	2.2868622403	52.4746927908	0.052773744006900006	6.80781297689	0.61569368008	6.3680317768300005	4.94314068864	0.15832123202099999	0.22868622403	0.0351824960046	0.6508761760849999	0.580511184076	0.316642464041	6.3328492808300005	0.0	69.151195897	53.2311164549	19.2448253145	2.1285410082799996	2.02299352026	428.628348824	36.783299572800004	6.895769216900001	183.75817663200002	17.1514668022	0.140729984018	25.6128570913	23.466724835100003	38.384103141	0.474963696062	188.402266105	2.55073096033	6.3680317768300005	43.1337401016	9.675186401260001	9.64000390526	25.911908307399997	0.0	19.4031465465	24.416652227199997	11.3111724655	27.758989347600004	2.60350470434	0.492554944064	11.2583987215	4.50335948859	47.5843258462	41.8847614935	43.5735213017	71.2797369053	15.58584573	2.58591345634	0.791606160103	0.08795624001150001	12.1027786256	18.4532191544	92.142957036	35.4287734766	19.9484752346	0.0351824960046	0.0	35.5343209646	0.0	13.6156259538	1.5128473282	5.31255689669	18.5939491384	68.764188441	69.4326558651	16.3774518901	32.0864363562	9.64000390526	118.230777823	12.9647497777	10.361245073400001	25.3841708673	0.15832123202099999	27.7062156036	0.8091974081059999	2.02299352026	22.991761139	1.3897085921799999	26.3340982594	0.0	27.9524930756	22.3408849629	81.5530257386	15.8321232021	0.0	3.88766580851	35.710233444699995	214.648408124	7.88087910503	67.1985673688	1.09065737614	108.83705139	53.2311164549	4.64408947261	0.474963696062	34.7075323085	235.370898271	12.296282353599999	29.5005228998	3.3071546244300003	5.101461920669999	8.725259009139998	20.2475264506	27.1960694115	0.0	15.67380197	38.9997968211	0.0703649920092	0.299051216039	2.46277472032	36.9768033008	127.888372977	1.61839481621	25.6304483393	0.0	5.89306808077	11.627814929500001	3.0432859044	0.84437990411	7.51146289698	18.4180366584	0.140729984018	0.334233712044	6.1217543048000005	37.5749057329	44.189214981800006	15.67380197	10.361245073400001	184.14518408799998	0.0	32.3503050762	62.2906091761	0.15832123202099999	10.5195663054	12.4370123376	11.2056249775	26.2989157634	87.4988675634	100.111792381	9.65759515326	29.852347859899997	0.0	12.050004881600001	96.0482140925	0.6332849280830001	226.29381430200002	93.5854393722	0.052773744006900006	0.36941620804799996	0.0	0.08795624001150001	0.0	4.67927196861	2.4979572163299997	3.3071546244300003	4.73204571262	22.622344930900002	1.9526285282499998	1.21379611216	0.914744896119	99.812741165	9.65759515326	119.53253017600001	32.0688451082	30.890231491999998	15.67380197	56.7493660554	9.481682673239998	0.0	17.819934226300003	30.0986253319	30.239355315900003	49.5721368705	12.4546035856	123.385013488	5.8754768327699995	0.263868720034	19.1216865785	40.2839579253	0.0	34.5843935725	8.514164033110001	0.0	1.03788363214	14.407232113900001	8.61971152112	33.1067287403	0.15832123202099999	3.50065835246	22.921396147	646.3376341	0.0351824960046	6.1393455528	29.7468003719	25.261032131300002	13.1934360017	13.6508084498	11.6102236815	99.830332413	2.72664344036	0.15832123202099999	0.246277472032	1.49525608019	0.0	0.439781200057	0.492554944064	1.12583987215	20.265117698599997	42.2893601975	0.0703649920092	25.9294995554	15.533071986	33.405779956399996	23.642637315100004	4.837593200630001	0.0	3.37751961644	4.76722820862	37.381402004899996	2.6738696963499997	15.14606453	16.5533643702	11.5574499375	3.8348920645	0.0	30.520815284	0.861971152112	1.6711685602200002	6.17452804881	0.0351824960046	1.4776648321899999	3.5710233444699995	45.860383542	76.55711130600001	0.0	16.7996418422	5.29496564869	3.9052570565099995	10.4843838094	18.8578178585	4.0987607845300005	2.55073096033	1.00270113613	0.0	0.0703649920092	30.99577898	2.5331397123299997	0.105547488014	0.246277472032	20.370665186700002	33.0539549963	0.0	0.334233712044	0.7388324160959999	40.0552717012	0.36941620804799996	2.51554846433	0.0703649920092	36.3435183727	0.562919936073	0.0	0.7212411680940001	7.054090448919999	5.59401686473	3.50065835246	3.60620584047	0.22868622403	6.209710544809999	1.98781102426	31.0661439721	6.790221728890001	0.492554944064	104.896611838	39.0349793171	5.27737440069	64.8237488885	0.281459968037	0.45737244806	28.128405555700002	1.4776648321899999	77.7005424261	8.267886561080001	0.22868622403	28.5505955077	14.301684625899998	0.474963696062	22.938987395	13.8970859218	19.1920515705	15.67380197	4.2394907685500005	15.9904444341	29.394975411799997	71.9306130814	45.631697318	8.32066030509	14.495188353900001	24.416652227199997	1.7767160482299997	10.009420113300001	0.0	3.5534320964599995	12.2786911056	1.9702197762599998	14.741465825899999	0.0	2.44518347232	3.3423371204400003	0.38700745605	1.49525608019	31.4355601801	5.29496564869	8.58452902512	10.7482525294	0.36941620804799996	1.05547488014	0.0703649920092	23.871323539099997	75.7127314019	126.16443067200001	19.3151903065	44.840091157799996	0.0351824960046	1.46007358419	57.5937459595	27.1432956675	4.32744700856	13.527669713800002	0.193503728025	100.991354781	113.25245463899999	95.0806954524	63.926595240299996	4.96073193665	10.361245073400001	57.06600851939999	3.02569465639	65.1403913525	0.826788656108	1.17861361615	0.052773744006900006	0.0	0.0	0.38700745605	0.0703649920092	12.982341025699998	0.791606160103	0.879562400115	1.07306612814	1.74153355223	1.74153355223	0.36941620804799996	0.0351824960046	0.140729984018	37.1703070288	7.4059154089699994	2.02299352026	10.8713912654	25.1027108993	27.7941718436	1.30175235217	0.0	0.246277472032	0.0	0.0703649920092	0.299051216039	1.0202923841299998	0.0351824960046	0.0	0.6332849280830001	96.43522154860001	54.990241255200004	33.071546244299995	9.58723016125	77.6477686821	5.646790608740001	7.845696609019999	12.824019793699998	6.3328492808300005	180.08160579900002	1.00270113613	9.46409142523	18.4356279064	11.399128705499999	23.9240972831	1.28416110417	9.675186401260001	0.299051216039	7.08927294492	1.9526285282499998	0.0	0.0	0.38700745605	0.123138736016	0.492554944064	18.1013941944	0.6332849280830001	7.95124409704	0.0175912480023	3.48306710445	0.545328688071	74.7979865058	20.6345339067	31.7346113961	13.4045309777	2.00540227226	2.83219092837	8.35584280109	0.193503728025	43.1337401016	1.65357731222	2.46277472032	6.596718000859999	12.665698561700001	4.257082016559999	0.0	255.389738497	3.97562204852	410.562137126	0.123138736016	0.0	0.510146192067	186.097812616	24.8564334272	92.74105946809999	22.1825637309	214.437313148	0.17591248002300003	69.8372545691	0.105547488014	443.967917082	1.33693484817	7.21241168094	0.0	1.21379611216	0.38700745605	78.4569660902	226.75118675	165.832694918	58.9658633037	0.211094976028	94.3770455323	0.35182496004600006	1.31934360017	4.74963696062	1.49525608019	17.2570142903	9.05949272118	69.9252108091	39.5803080052	99.16186498889999	92.4771907481	0.246277472032	18.5939491384	67.3041148568	3.5710233444699995	92.142957036	68.4651372249	69.8372545691	225.220748173	58.8779070637	49.60731936649999	0.22868622403	52.773744006899996	23.5194985791	38.401694389	61.8156454801	51.1201666947	37.0471682928	0.756423664099	13.0527060177	22.4816149469	3.50065835246	5.347739392699999	24.9443896673	4.784819456619999	24.1703747552	23.8361410431	0.299051216039	16.4126343861	11.3815374575	11.0648949934	79.2485722503	33.405779956399996	23.238038611	32.4910350602	0.7036499200920001	8.4437990411	0.580511184076	83.1538293068	128.891074113	7.775331617010001	36.9064383088	13.914677169800001	45.0863686299	0.052773744006900006	0.0	8.95394523317	3.7821183204900004	23.6954110591	6.73744798488	1.98781102426	247.755136864	35.7278246927	0.08795624001150001	2.33963598431	0.0175912480023	1.86467228824	4.32744700856	23.343586099	28.990376707800003	53.565350167	26.3868720034	75.0618552258	14.7062833299	0.492554944064	12.718472305699999	869.271520033	13.4573047218	165.392913718	1.0202923841299998	79.4244847304	936.505269898	0.510146192067	80.9197408106	58.3853521196	84.314851675	43.679068789700004	0.052773744006900006	15.216429522	0.6332849280830001	2.19890600029	11.1000774894	10.9417562574	14.1785458898	303.237933064	25.1378933953	24.7684771872	47.1621358942	42.5004551735	0.0	19.2624165625	46.282573494	0.246277472032	3.02569465639	0.0	0.0	0.123138736016	0.949927392124	1.91744603225	0.0	0.0	8.35584280109	26.9673831875	1.3721173441799999	66.1255012406	184.954381496	1.07306612814	43.8373900217	8.90117148916	0.246277472032	51.48958290270001	1.23138736016	25.489718355300003	97.4555139327	0.0	77.8236811621	63.6627265203	0.0	65.17557384850001	42.4300901815	159.341524405	49.431406886400005	27.0377481795	25.3138058753	33.2122762283	0.08795624001150001	21.0567238587	12.1907348656	36.2027883887	3.51824960046	3.8348920645	1.24897860816	230.234253854	61.604550503999995	22.0418337469	20.5993514107	67.6735310648	17.2394230422	72.8981317215	76.43397257	24.416652227199997	12.6129248176	12.824019793699998	1.17861361615	44.488266197799994	6.68467424087	0.08795624001150001	14.460005857899999	92.7938332121	122.50545108799999	43.960528757700004	13.1582535057	16.0608094261	10.2381063373	89.0820798836	31.2068739561	19.0865040825	30.344902804	40.1256366932	2.07576726427	92.318869516	0.211094976028	10.994530001400001	3.88766580851	94.0076293243	42.236586453499996	2.7442346883599997	1.3721173441799999	155.629771076	158.250867029	294.53026530200003	0.140729984018	892.0521861960001	27.530303123600003	27.3895731396	42.6587764056	50.6452029986	8.70766776114	1.35452609618	24.961980915300003	17.5384742583	3.0960596484	64.6830189044	15.49788949	4.30985576056	6.895769216900001	48.6046182303	0.61569368008	27.2488431556	34.9889922766	0.299051216039	0.36941620804799996	0.914744896119	3.14883339241	22.2529287229	11.891683649600001	34.4260723405	88.7302549236	8.602120273119999	119.65566891200001	40.143227941199996	61.604550503999995	26.580375731500002	8.90117148916	0.0	43.679068789700004	61.8508279761	32.3327138282	36.4314746128	87.78032753139999	92.037409548	1.74153355223	0.052773744006900006	57.0132347754	7.5466453929799995	0.6508761760849999	0.492554944064	8.09197408106	15.357159505999999	19.8605189946	6.561535504859999	8.61971152112	43.87257251770001	18.3124891704	0.0	32.8252687723	1.4776648321899999	7.4410979049699995	0.897153648117	0.0	3.23678963242	1.40729984018	10.150150097300001	0.985109888128	23.7833672991	1.5128473282	0.0	0.9675186401260001	102.73288833299999	0.0	85.1240490831	119.989902624	34.2853423565	78.4745573382	50.1174655585	0.0703649920092	7.071681696919999	9.32336144122	0.0	0.914744896119	13.1230710097	0.0	0.35182496004600006	0.140729984018	7.4059154089699994	25.3313971233	6.719856736880001	45.403011093900005	23.062126131	8.267886561080001	2.81459968037	5.4005131367	4.38022075257	4.1339432805400005	4.97832318465	2.9025559203799998	0.316642464041	4.714454464609999	70.0131670491	27.530303123600003	28.920011715799998	7.687375377	72.1768905534	342.484007357	384.98446253	352.05364627	6.42080552084	0.17591248002300003	138.935676722	33.5816924364	53.2311164549	24.4342434752	8.338251553089998	99.372959965	0.08795624001150001	1.42489108819	48.481479494300004	284.819896405	70.5409044892	3.65897958448	17.5560655063	41.5681190294	9.83350763328	13.369348481700001	15.638619474	40.1784104372	9.34095268922	1.19620486416	1.0202923841299998	0.0	6.1393455528	0.0	3.23678963242	2.83219092837	3.00810340839	0.0703649920092	4.46817699258	1.5656210722	0.0	0.281459968037	8.21511281707	4.53854198459	0.0	1.3721173441799999	110.71931492600001	5.20700940868	2.25167974429	109.69902254200001	13.5100784658	14.8997870579	26.4220544994	0.0351824960046	2.42759222432	4.15153452854	0.0	0.756423664099	2.33963598431	0.0	0.0	5.68197310474	9.763142641269999	0.299051216039	3.58861459247	12.8592022897	18.9105916025	0.6860586720890001	1.1082486241399998	25.0675284033	37.3110370129	28.5857780037	0.0	0.422189952055	0.299051216039	23.3963598431	5.857885584759999	6.0865718087900005	1.21379611216	53.829218886999996	13.4573047218	34.7427148045	1.05547488014	0.0	4.45058574458	0.7388324160959999	0.193503728025	0.6508761760849999	29.307019171799997	0.45737244806	20.458621426700002	12.8592022897	26.8442444515	11.680588673499999	15.32197701	1.93503728025	3.5534320964599995	0.510146192067	98.49339756479999	1.86467228824	2.16372350428	21.426140066800002	51.4544004067	0.35182496004600006	31.8049763881	4.5737244806	23.6074548191	3.23678963242	0.0703649920092	0.598102432078	0.334233712044	0.0703649920092	6.966134208910001	1.14343112015	0.0	11.4519024495	110.12121249399999	50.029509318500004	0.22868622403	23.7833672991	18.5059928984	14.1961371379	37.1175332848	34.3557073485	2.09335851227	6.24489304081	26.281324515399998	16.4478168821	0.0	31.4179689321	48.076880790299995	22.727892419	214.15585318	0.0	1.5304385762000001	0.0	38.630380613	18.787452866400002	79.84667468239999	56.3975410954	86.7952176433	22.956578643	8.21511281707	12.7008810577	18.2069416824	0.0	51.8589991108	3.1664246404100003	67.05783738470001	85.5286477872	15.691393218	19.6670152666	91.0874821559	20.616942658699998	97.2971927007	5.822703088759999	19.8077452506	9.39372643322	140.835531506	22.551979938899997	0.38700745605	129.893775249	5.29496564869	22.833439907	30.64395402	217.33986906799998	18.3124891704	83.1890118028	0.7036499200920001	109.48792756600001	9.42890892923	2.86737342437	18.6291316344	72.7574017375	122.698954816	16.0608094261	0.0	97.2444189567	88.90616740360001	81.95762444270001	1.31934360017	0.0	0.0	259.734776754	1.5304385762000001	8.4262077931	7.47628040097	0.316642464041	27.5654856196	0.474963696062	10.2205150893	48.4638882463	0.0	4.66168072061	2.11094976028	0.0	192.888034345	62.51929540020001	34.0038823884	0.052773744006900006	0.0175912480023	79.19579850630001	60.390754391899996	1.46007358419	0.36941620804799996	0.0351824960046	0.211094976028	102.46901961299999	0.0	288.953839686	103.22544327700001	0.0	46.5640334621	126.322751904	0.580511184076	82.4325881387	0.22868622403	0.0	51.5423566467	139.516187906	1.75912480023	0.0	53.1079777189	107.07792659	65.0172526165	212.34395463599998	36.009284660700004	178.304889751	1.86467228824	1.6711685602200002	0.562919936073	180.468613256	0.879562400115	0.422189952055	102.451428365	10.3084713293	123.61369971200001	1.03788363214	214.4197219	105.371575534	54.1810438471	0.0	60.637031863900006	71.8426568414	0.0	59.3000970157	1.03788363214	131.107571361	0.0	14.4248233619	76.43397257	9.868690129289998	195.438765305	39.5451255092	1.82948979224	43.116148853599995	46.6871721981	0.0	0.263868720034	63.750682760299995	39.1581180531	0.0	1.17861361615	0.0	22.235337474899996	5.50606062472	2.4100009763099997	33.3002324683	0.211094976028	1.1082486241399998	10.8538000174	57.9103884236	3.14883339241	11.592632433499999	6.3328492808300005	87.6747800434	14.2840933779	18.8402266105	90.1023722677	25.0675284033	72.8629492255	9.692777649260002	20.3882564347	1.65357731222	69.080830905	71.1390069213	79.9522221704	11.1704424815	119.444573936	186.783871288	26.8794269475	130.527060177	26.984974435500003	6.983725456910001	47.9537420543	0.7740149121009999	15.374750754	2.37481848031	77.7005424261	15.9024881941	12.208326113599998	2.16372350428	12.7888372977	3.8524833125	97.8601126368	7.669784129	9.92146387329	22.1825637309	1.86467228824	4.22189952055	3.7117533284800004	0.334233712044	0.38700745605	10.572340049400001	2.1285410082799996	73.1092266975	2.25167974429	30.784684004000002	26.281324515399998	0.826788656108	18.3124891704	0.45737244806	10999.2444559	5.822703088759999	14.389640865899999	0.36941620804799996	2.84978217637	6.75503923288	0.0	0.439781200057	1.16102236815	0.123138736016	13.4045309777	3.14883339241	17.1338755542	0.0351824960046	5.4005131367	4.1339432805400005	4.94314068864	3.0784684004000002	0.492554944064	13.263800993699999	0.7388324160959999	4.94314068864	26.6331494755	78.19309737020001	18.8578178585	30.168990323899997	6.73744798488	10.2205150893	4.96073193665	20.7752638907	1.05547488014	5.18941816068	1.05547488014	17.5032917623	0.510146192067	0.0351824960046	101.184858509	62.501704152200006	17.8902992183	47.6546908382	65.52739880850001	3.1840158884200003	1.05547488014	4.30985576056	33.6696486764	2.42759222432	25.0147546593	31.576290164099998	14.6359183379	115.24026566299999	0.0	7.21241168094	15.198838274000002	1.3721173441799999	4.1339432805400005	2.3044534883	1.8118985442400002	9.9566463693	2.18131475228	3.00810340839	153.30772634	2.2868622403	21.426140066800002	1.61839481621	1.6008035682100001	49.5193631265	32.9132250123	9.569638913250001	0.140729984018	0.0	0.123138736016	0.052773744006900006	34.7075323085	29.0959241958	8.28547780908	2.2692709923	40.4422791573	59.388053255699994	47.5667345982	285.242086357	92.5651469881	1.16102236815	42.0430827255	0.510146192067	13.8619034258	0.897153648117	35.1121310126	1.9702197762599998	1.5128473282	80.7262370825	29.1135154438	3.97562204852	10.2908800813	17.1338755542	45.42060234189999	6.24489304081	0.510146192067	40.0200892052	62.9238941042	11.4167199535	8.77803275314	0.0	1.42489108819	25.1378933953	6.63190049686	49.5017718785	8.267886561080001	38.9470230771	10.572340049400001	48.411114502299995	2.25167974429	0.668467424087	0.8091974081059999	26.9673831875	17.2218317942	43.8197987737	5.9106593287699996	1.30175235217	4.89036694464	7.51146289698	35.2880434926	20.5641689147	0.105547488014	44.1188499898	23.7481848031	23.9065060351	2.16372350428	2.42759222432	13.879494673800002	4.6089069766	219.802643789	24.803659683200003	12.6305160656	5.822703088759999	44.2595799738	11.399128705499999	28.744099235700002	102.891209565	136.648814482	0.0	7.634601633	0.0351824960046	2.9729209123900002	29.6060703879	11.346354961500001	0.0	52.5450577829	0.61569368008	37.6804532209	0.0	5.96343307278	17.4505180183	0.0	0.510146192067	0.211094976028	0.211094976028	0.932336144122	30.116216579899998	5.15423566467	41.409797797399996	0.246277472032	0.562919936073	0.15832123202099999	0.0175912480023	3.28956337643	9.72796014527	0.985109888128	7.986426593039999	0.140729984018	0.0	0.0703649920092	7.26518542495	24.645338451199997	3.0784684004000002	0.0351824960046	1.07306612814	34.1446123725	5.9458418247800005	0.8091974081059999	54.990241255200004	0.492554944064	0.281459968037	1.0202923841299998	352.22955875	5.4884693767199995	0.510146192067	0.0	0.580511184076	107.65843777399999	0.474963696062	48.8684869504	0.0	2.63868720034	13.9674509138	51.8414078628	7.6170103849899995	43.1337401016	0.0	18.1365766904	14.97015205	13.5100784658	0.17591248002300003	35.0769485166	71.3852843933	0.0	33.2122762283	37.2934457649	16.3070868981	12.1203698736	152.51612018	4.2394907685500005	3.0960596484	31.8225676361	33.3354149643	0.40459870405299997	3.7117533284800004	18.0662116984	32.6669475403	22.710301170999998	97.5962439167	12.313873601600001	7.054090448919999	2.93773841638	6.63190049686	0.439781200057	57.2946947435	91.33375962790001	22.4464324509	11.5398586895	0.0	23.132491123	69.90761956109999	46.6343984541	0.510146192067	106.70851038200001	4.6089069766	0.0	0.562919936073	0.0351824960046	1.42489108819	0.598102432078	2.3220447363	2.21649724829	2.51554846433	7.740149121010001	0.334233712044	6.17452804881	0.932336144122	16.0432181781	15.656210722	0.0	10.713070033400001	7.159637936930001	0.0	0.0	1.35452609618	0.22868622403	1.86467228824	0.0	0.0	0.439781200057	6.64949174487	10.1853325933	1.3897085921799999	0.439781200057	28.9727854598	4.4154032485800006	54.110678855100005	17.4329267703	144.406554851	0.0	2.60350470434	0.9675186401260001	6.702265488869999	7.93365284903	41.1635203254	0.756423664099	0.7212411680940001	4.85518444863	75.7127314019	266.03244353900004	0.6332849280830001	0.0	14.4248233619	0.17591248002300003	6.280075536819999	18.9809565945	2.46277472032	3.4302933604500003	4.485768240580001	5.101461920669999	9.692777649260002	4.50335948859	3.5710233444699995	0.791606160103	1.31934360017	0.0351824960046	0.0	13.6332172018	163.844883893	24.8740246752	26.7386969635	0.0	10.8538000174	8.725259009139998	14.6183270899	19.8077452506	20.018840226600002	1.5128473282	40.4246879093	265.76857481900004	16.5533643702	0.0	82.48536188279999	124.106254656	0.281459968037	2.4100009763099997	0.0351824960046	54.550460055100004	63.9793689843	0.0	28.9727854598	3.94043955251	184.83124276	1.23138736016	1.19620486416	4.34503825657	0.0	0.0703649920092	0.052773744006900006	5.4532868807099995	26.9322006915	0.0	36.660160836799996	18.8226353625	5.78752059275	54.6735987911	16.9931455702	34.0038823884	17.9078904663	0.35182496004600006	27.213660659499997	0.422189952055	28.5681867557	58.6844033357	27.1432956675	119.110340224	0.439781200057	0.527737440069	16.1135831701	80.1105434024	59.845425703800004	43.9077550137	12.595333569600001	0.0	0.140729984018	1.68875980822	0.123138736016	4.0635782885300005	21.848330018800002	18.9457740985	58.5260821036	23.572272323099998	0.510146192067	22.006651250900003	0.492554944064	22.534388690900002	0.0	7.17722918494	249.426305425	22.3760674589	0.0	29.465340403800003	0.211094976028	0.0	1.9702197762599998	0.0	0.0	0.0	0.193503728025	0.211094976028	0.0	43.7494337817	24.0120535231	14.5127796019	30.2745378119	3.46547585645	0.36941620804799996	41.0931553334	61.534185512	13.6332172018	95.1862429404	166.131746134	103.454129501	0.15832123202099999	0.15832123202099999	0.15832123202099999	0.7388324160959999	5.066279424659999	19.4559202905	9.763142641269999	36.1324233967	0.0	81.7817119627	0.0	13.2110272497	38.683154357	68.2364510009	1.8118985442400002	0.316642464041	16.922780578199998	119.462165184	0.0	1.98781102426	23.026943635	21.9538775069	0.140729984018	0.0	0.6508761760849999	0.0	17.5912480023	0.0	3.6765708324800004	0.0	0.0	27.2488431556	0.35182496004600006	5.13664441667	14.072998401800001	0.0	0.45737244806	0.0	6.75503923288	0.123138736016	3.1840158884200003	14.1785458898	0.211094976028	2.9729209123900002	16.5533643702	0.6332849280830001	18.242124178399997	244.166522272	2.3572272323099996	2.84978217637	1.07306612814	3.1840158884200003	0.0	5.4005131367	11.2583987215	25.7184045794	0.0	0.0175912480023	0.17591248002300003	0.7036499200920001	19.297599058499998	18.2597154264	11.5222674415	18.2597154264	0.052773744006900006	0.6508761760849999	7.89847035303	4.69686321661	6.104163056799999	0.052773744006900006	0.0	91.6152195959	0.193503728025	20.5289864187	3.13124214441	0.9675186401260001	3.7821183204900004	0.08795624001150001	28.4978217637	3.8173008165	29.2190629318	3.7821183204900004	0.0	26.439645747399997	0.791606160103	3.25438088042	0.0351824960046	2.7794171843599997	7.91606160103	25.6128570913	14.5127796019	5.31255689669	56.204037367299996	6.983725456910001	0.45737244806	0.35182496004600006	0.7212411680940001	4.257082016559999	2.19890600029	0.932336144122	19.0337303385	0.7388324160959999	13.6332172018	1.9526285282499998	32.631765044299996	47.918559558199995	24.5221997152	0.439781200057	27.442346883600003	0.45737244806	4.081169536530001	8.49657278511	0.492554944064	2.69146094435	0.7036499200920001	0.7036499200920001	0.562919936073	0.052773744006900006	3.6237970884699995	0.36941620804799996	220.189651245	2.44518347232	5.3829218887	0.6332849280830001	94.16595055629999	0.08795624001150001	1.3721173441799999	8.84839774515	15.357159505999999	0.15832123202099999	12.7712460497	0.6508761760849999	19.0689128345	32.7900862763	6.508761760850001	6.47357926484	47.760238326199996	23.8361410431	0.7388324160959999	83.2241942989	3.37751961644	0.40459870405299997	10.7482525294	3.74693582449	8.79562400115	3.3423371204400003	16.6765031062	6.2273017928100005	0.84437990411	47.0038146621	0.281459968037	10.713070033400001	6.03379806479	0.0	0.0	0.756423664099	11.592632433499999	5.76992934475	20.7400813947	3.25438088042	0.17591248002300003	0.0703649920092	0.0	831.43274558	1340.84010523	57.38265098350001	1.4776648321899999	785.273310822	0.562919936073	1.42489108819	0.105547488014	7.37073291296	0.562919936073	0.0351824960046	15.093290785999999	2.14613225628	0.0	9.71036889727	22.639936179	1.28416110417	0.0703649920092	0.36941620804799996	203.74183436299998	22.639936179	0.0351824960046	358.01707934300003	0.211094976028	0.8091974081059999	4.0283957925300005	12.7008810577	0.15832123202099999	0.0175912480023	13.105479761700002	17.731977986300002	0.334233712044	9.79832513728	3.3071546244300003	0.211094976028	2.6738696963499997	6.45598801684	101.99405591700001	0.334233712044	11.856501153499998	0.08795624001150001	38.155416917	17.9606642103	10.0270113613	0.0	1.3721173441799999	0.439781200057	0.545328688071	12.313873601600001	0.0	15.269203266	8.83080649715	61.041630568	7.37073291296	13.527669713800002	1.6008035682100001	48.4462969983	0.6332849280830001	2.56832220833	0.0	0.7036499200920001	321.603195978	1.21379611216	0.580511184076	18.6467228824	2.4979572163299997	0.140729984018	0.052773744006900006	0.052773744006900006	74.4109790497	6.82540422489	7.687375377	6.561535504859999	5.15423566467	66.6884211767	3.00810340839	5.59401686473	0.949927392124	0.949927392124	9.53445641724	1.23138736016	1.82948979224	0.105547488014	0.84437990411	7.26518542495	1.42489108819	0.052773744006900006	0.45737244806	14.037815905799999	25.8591345634	45.2095073659	0.0703649920092	0.052773744006900006	0.0	0.263868720034	49.4841806305	1.4776648321899999	0.211094976028	0.562919936073	3.48306710445	0.474963696062	5.4005131367	2.23408849629	9.07708396918	0.0	0.0	0.193503728025	7.018907952919999	3.48306710445	1.7239423042200002	0.299051216039	0.474963696062	0.0	10.0446026093	5.76992934475	0.0	1.7063510562200002	4.34503825657	0.299051216039	631.666533266	22.235337474899996	4.55613323259	0.932336144122	0.791606160103	0.0	0.263868720034	0.36941620804799996	1.14343112015	0.0	27.459938131599998	0.193503728025	4.96073193665	26.510010739499997	33.2826412203	0.932336144122	0.826788656108	0.052773744006900006	0.140729984018	0.0	200.15321977	0.38700745605	133.552754833	0.0	0.299051216039	1.23138736016	0.40459870405299997	23.6074548191	4.67927196861	0.7740149121009999	0.897153648117	1.03788363214	1.58321232021	4.82000195263	0.6332849280830001	2.8849646723799998	14.8997870579	2.7794171843599997	31.4531514281	0.0	17.7671604823	36.6777520848	2.37481848031	4.0283957925300005	1.24897860816	28.8496467238	2.65627844835	0.0	11.962048641600001	33.4761449484	14.7766483219	0.40459870405299997	1.46007358419	0.474963696062	18.4708104024	0.0	0.580511184076	1.35452609618	43.397608821700004	0.0	13.3165747377	0.949927392124	32.0512538602	3.3423371204400003	4.67927196861	3.0960596484	15.621028225999998	0.0175912480023	1.75912480023	0.0	6.315258032819999	89.0293061396	0.985109888128	0.281459968037	118.52982903899999	50.1526480545	0.439781200057	7.8281053610199995	0.6860586720890001	15.9200794421	2.9905121603900002	0.123138736016	14.5655533459	23.7657760511	12.3314648496	41.0051990933	0.17591248002300003	4.2394907685500005	0.0	0.527737440069	0.6860586720890001	0.15832123202099999	2.2868622403	28.9727854598	0.17591248002300003	0.299051216039	6.104163056799999	11.5574499375	1.3897085921799999	0.334233712044	0.0	7.12445544093	39.2988480371	0.0	15.779349458099999	4.485768240580001	0.0	2.19890600029	0.0351824960046	0.527737440069	3.0784684004000002	0.281459968037	7.687375377	0.8091974081059999	0.0	0.105547488014	0.0	9.92146387329	0.0	0.0703649920092	2.51554846433	0.598102432078	52.562649030900005	0.6332849280830001	0.299051216039	2.9729209123900002	0.052773744006900006	5.29496564869	0.914744896119	15.374750754	53.1079777189	4.46817699258	4.2394907685500005	7.071681696919999	0.0703649920092	14.5127796019	4.92554944064	1.7767160482299997	3.51824960046	13.9674509138	0.140729984018	0.8091974081059999	15.568254482	14.8997870579	0.0	0.0	0.38700745605	0.38700745605	12.7008810577	25.2258496353	2.2868622403	0.334233712044	105.63544425399999	9.569638913250001	3.39511086444	0.140729984018	3.14883339241	0.193503728025	8.918762737160002	1.79430729623	2.00540227226	0.985109888128	0.140729984018	15.427524498	0.105547488014	4.6264982246	2.7794171843599997	0.6860586720890001	0.140729984018	2.60350470434	0.246277472032	0.0	7.986426593039999	0.15832123202099999	0.7740149121009999	9.39372643322	13.5100784658	1.5656210722	18.9985478425	1.3897085921799999	0.0703649920092	3.00810340839	0.0	0.105547488014	11.3111724655	0.6508761760849999	36.3611096207	79.7939009384	3.4478846084500003	0.299051216039	45.227098613900004	49.3786331424	0.052773744006900006	4.837593200630001	0.052773744006900006	4.90795819264	10.8362087694	5.03109692866	0.0	0.263868720034	0.38700745605	0.334233712044	39.597899253200005	153.624368804	0.052773744006900006	7.56423664099	226.87432548599998	0.052773744006900006	9.305770193210002	0.527737440069	54.3569563271	253.032511265	137.84501934600002	33.5289186924	2.3220447363	232.925714798	12.2259173616	0.0	0.0351824960046	0.140729984018	1072.04583576	0.0	205.44818541900003	0.17591248002300003	13.7387646898	24.803659683200003	1.0202923841299998	1.16102236815	1.3721173441799999	64.7885663924	22.1297899869	2.1285410082799996	0.0	29.1135154438	2.55073096033	14.143363393800001	5.11905316867	4.20430827255	7.687375377	0.246277472032	24.029644771100003	28.5857780037	0.0703649920092	43.5735213017	41.1107465814	55.2189274792	2.46277472032	17.731977986300002	719.8162770060001	330.099768763	0.17591248002300003	2.19890600029	0.861971152112	189.756792201	74.34061405770001	17.7495692343	1.00270113613	2.9729209123900002	0.0	0.17591248002300003	17.6616129943	139.357866674	32.631765044299996	10.7834350254	0.0	34.7603060525	0.0	0.45737244806	283.324640325	1.8998547842500002	216.477897916	31.6642464041	6.75503923288	3.13124214441	219.644322557	85.2999615631	189.932704681	3.32474587243	15.269203266	0.545328688071	31.013370228000003	0.22868622403	28.779281731799998	11.328763713499999	71.1390069213	7.001316704910001	14.3720496179	19.4031465465	44.189214981800006	15.603436978	47.725055830200006	2.7794171843599997	0.527737440069	11.5574499375	1.28416110417	32.1568013482	0.316642464041	38.032278181	0.246277472032	0.15832123202099999	0.299051216039	111.335008607	122.435086096	0.6860586720890001	10.5195663054	34.4084810925	0.211094976028	2.79700843236	83.40010677890001	20.5993514107	0.36941620804799996	0.105547488014	0.0351824960046	63.152580328199996	24.592564707199998	200.170811018	5.20700940868	14.5831445939	18.1365766904	71.7019268574	10.6075225454	7.10686419293	1.91744603225	0.0351824960046	3.65897958448	292.61281927	0.84437990411	4.76722820862	70.92791194520001	0.7212411680940001	0.15832123202099999	0.826788656108	9.14744896119	14.336867121900001	1.3721173441799999	2.58591345634	0.0	1.6359860642100001	10.1853325933	0.281459968037	77.8412724102	13.4045309777	19.385555298499998	1.4776648321899999	2.04058476827	0.527737440069	2.9729209123900002	24.4342434752	4.0635782885300005	167.292768502	19.2624165625	113.463549615	0.0	42.1134477175	0.123138736016	0.0	7.335550416960001	0.0	14.055407153800001	4.714454464609999	0.0	9.2178139532	20.704898898699998	83.25937679489999	61.235134296000005	22.2529287229	2.33963598431	124.704357088	6.17452804881	23.431542339099998	0.246277472032	0.22868622403	1.26656985617	53.706080151	0.492554944064	0.0	0.36941620804799996	0.0	0.7212411680940001	10.2029238413	68.0605385209	2.9025559203799998	4.43299449658	9.2178139532	3.4302933604500003	19.649424018599998	1.12583987215	40.2311841812	75.1146289698	12.982341025699998	1.6359860642100001	68.1836772569	182.63233676	2.86737342437	3.51824960046	35.6574597006	0.84437990411	15.339568258	18.8402266105	1.21379611216	8.725259009139998	0.879562400115	0.052773744006900006	5.8754768327699995	0.6508761760849999	22.798257410999998	44.013302501700004	3.5534320964599995	2.3924097283099997	1.8470810402400002	34.461254836500004	8.30306905708	5.59401686473	5.99861556878	0.0	0.791606160103	0.0	25.1027108993	15.005334545999998	5.822703088759999	27.5654856196	5.31255689669	43.555930053699996	0.0	14.1961371379	12.753654801700002	4.90795819264	20.6697164027	2.19890600029	0.0	17.4681092663	0.38700745605	8.989127729169999	2.04058476827	9.00671897717	0.15832123202099999	1.28416110417	0.6860586720890001	1.8998547842500002	0.0	4.04598704053	0.0351824960046	54.603233799099996	0.439781200057	0.826788656108	28.005266819699997	0.0175912480023	0.0	0.0	3.32474587243	6.1393455528	2.21649724829	0.598102432078	37.0295770448	0.193503728025	0.105547488014	0.0	18.6467228824	0.0	12.5777423216	0.84437990411	2.3572272323099996	0.598102432078	0.15832123202099999	16.6413206102	0.84437990411	1.82948979224	0.0	6.1393455528	0.914744896119	0.334233712044	18.2948979224	3.6413883364699995	68.79937093699999	0.0	9.88628137729	4.784819456619999	0.334233712044	1.58321232021	19.561467778599997	2.16372350428	6.54394425685	3.3599283684400003	3.37751961644	1.21379611216	6.948542960910001	0.17591248002300003	9.9390551213	51.0849841987	49.6776843585	1.98781102426	0.0	24.9443896673	24.8740246752	0.0	30.55599778	9.675186401260001	0.105547488014	5.99861556878	0.9675186401260001	6.54394425685	37.9091394449	1.05547488014	45.772427302	33.6696486764	0.0	9.90387262529	0.598102432078	3.0960596484	3.6413883364699995	0.7212411680940001	0.439781200057	12.1907348656	4.99591443265	2.79700843236	258.608936882	3.11365089641	49.6425018625	0.15832123202099999	51.999729094799996	0.0351824960046	4.90795819264	3.0784684004000002	6.614309248860001	0.0	43.8197987737	42.1134477175	72.79258423350001	0.545328688071	26.773879459499998	24.3111047392	63.7858652563	11.750953665499999	56.309584855299995	13.791538433800001	0.316642464041	13.9674509138	0.0	11.0121212494	1.33693484817	0.0	2.69146094435	2.63868720034	0.0	14.407232113900001	141.046626482	0.105547488014	10.2556975853	0.334233712044	2.60350470434	0.45737244806	0.193503728025	0.0	1.1082486241399998	1.61839481621	19.7197890106	59.9157906958	1.35452609618	0.0	8.19752156907	22.1297899869	8.02160908905	0.316642464041	10.6251137934	0.140729984018	0.211094976028	22.411249954899997	80.8669670665	30.890231491999998	52.1228678308	42.7995063896	4.66168072061	3.48306710445	8.76044150514	49.0619906784	47.2325008862	41.8143965015	158.461962005	1.4776648321899999	5.03109692866	4.4154032485800006	0.7036499200920001	39.8617679732	179.02613091900002	110.209168734	0.0	18.2245329304	36.0444671567	0.439781200057	63.9441864883	13.5452609618	0.0	8.88358024116	36.2907446287	7.28277667295	1.00270113613	28.620960499699997	1.09065737614	1.91744603225	29.8699391079	0.0	2.70905219235	1.3721173441799999	1.42489108819	0.40459870405299997	14.1961371379	18.083802946400002	4.784819456619999	4.04598704053	59.8102432078	86.0036114832	62.9063028562	36.8360733168	119.180705216	0.052773744006900006	0.0	41.8495789975	1.1082486241399998	1.35452609618	0.0	0.7036499200920001	93.3215706522	0.0	64.1728727124	0.334233712044	2.14613225628	38.665563109000004	208.737748795	4.20430827255	4.6264982246	123.877568432	46.335347238000004	10.4140188174	283.746830277	6.3328492808300005	138.970859218	0.0	1.58321232021	0.0	7.810514113019999	4.67927196861	0.105547488014	0.45737244806	1.93503728025	3.2016071364200003	0.7212411680940001	179.97605831099997	23.343586099	13.3869397297	0.17591248002300003	23.079717379	17.1338755542	24.9971634113	21.6196437948	23.079717379	30.415267796	6.0865718087900005	72.1592993054	3.94043955251	56.5734535754	70.9630944413	20.2827089466	21.426140066800002	46.106661014	27.495120627600002	2.18131475228	3.3071546244300003	0.510146192067	13.2813922417	1.09065737614	20.5817601627	9.763142641269999	25.964682051399997	14.407232113900001	76.1173301059	189.387375993	159.306341909	232.151699886	178.621532215	6.9309517129	96.9805502366	67.23374986479999	65.1579826005	1.16102236815	588.409654429	0.316642464041	168.401017126	57.7168846955	64.15528146439999	26.2461420194	287.335444869	523.4803580519999	32.1568013482	16.3598606421	239.69834527900002	0.8091974081059999	74.21747532170001	1162.72871921	1591.65611925	22.780666163000003	19.4383290425	2.25167974429	39.9321329652	1578.49786574	24.8740246752	9.9918288653	10.0973763533	673.586477256	142.68261254700002	9.00671897717	87.74514503540001	32.0864363562	153.430865076	32.7373125323	42.078265221500004	4.99591443265	80.0929521544	1099.85759885	43.4503825657	0.052773744006900006	0.7036499200920001	16.4829993781	12.313873601600001	65.7209025366	17.0811018102	6.24489304081	0.0	43.87257251770001	16.500590626199998	0.0	1.5656210722	12.8943847857	3.4478846084500003	81.37711325859999	3.48306710445	17.010736818199998	63.6627265203	0.0	95.71398038049999	84.191712939	8.54934652911	0.0	1.86467228824	20.9335851227	221.684907325	23.308403603000002	27.7062156036	0.36941620804799996	15.9024881941	4.5737244806	5.20700940868	1.26656985617	0.791606160103	1.79430729623	4.5913157286	0.0	0.140729984018	0.0	7.159637936930001	2.79700843236	61.516594264	13.422122225799999	21.936286258899997	14.9525608019	11.9972311376	16.0959919221	35.8333721807	13.0351147697	5.89306808077	3.8524833125	5.4884693767199995	24.5573822112	10.8010262734	11.2583987215	13.6508084498	0.193503728025	1.3721173441799999	0.281459968037	90.2079197558	0.0	31.9984801162	0.0	31.9984801162	12.9647497777	0.08795624001150001	0.36941620804799996	0.0	20.265117698599997	20.6697164027	0.246277472032	0.08795624001150001	10.8362087694	6.561535504859999	2.55073096033	4.15153452854	0.35182496004600006	31.101326468099998	2.69146094435	0.0	0.492554944064	1.68875980822	0.668467424087	1.6711685602200002	0.0351824960046	1.05547488014	6.1569368008000005	28.533004259699997	0.0	6.8781779689	65.6857200406	76.328425082	41.3922065494	60.162068167799994	31.030961475999998	52.8265177509	0.7740149121009999	148.962688083	62.536886648199996	42.8170976376	19.1744603225	43.3800175737	2.4100009763099997	49.5721368705	14.5831445939	7.47628040097	100.111792381	8.79562400115	11.9796398896	0.0	20.6873076507	52.8089265029	222.247827261	24.3111047392	24.3814697312	0.0	18.0662116984	50.2757867906	16.9051893302	13.2989834897	0.15832123202099999	2.44518347232	0.211094976028	25.0323459073	17.5912480023	61.58695925600001	2.05817601627	14.4248233619	0.316642464041	6.966134208910001	2.00540227226	5.857885584759999	0.580511184076	7.6170103849899995	3.37751961644	12.753654801700002	2.23408849629	0.123138736016	7.8281053610199995	2.9905121603900002	238.150315455	28.6561429957	1.42489108819	2.69146094435	3.00810340839	2.7618259363599997	10.4316100654	0.211094976028	94.7640529884	0.6860586720890001	3.88766580851	117.368806671	0.052773744006900006	0.0	127.65968675299999	17.4857005143	12.8592022897	0.0	1.86467228824	6.491170512849999	1.0202923841299998	0.474963696062	0.0	0.0	0.0703649920092	0.84437990411	55.9225773993	4.94314068864	0.15832123202099999	2.09335851227	19.2096428185	6.8781779689	6.0513893127900005	0.7212411680940001	2.7618259363599997	0.193503728025	0.0	68.992874665	88.2904737235	3.9052570565099995	0.0	0.281459968037	0.0	1.79430729623	3.7821183204900004	4.485768240580001	7.10686419293	0.9675186401260001	28.5505955077	8.76044150514	0.193503728025	8.67248526513	13.3165747377	0.474963696062	21.7076000348	22.323293714899997	1.19620486416	12.6305160656	39.5803080052	6.52635300885	3.3071546244300003	26.439645747399997	20.6873076507	2.51554846433	7.159637936930001	12.4721948336	11.627814929500001	2.3924097283099997	2.3220447363	2.84978217637	0.61569368008	42.7115501496	13.6683996978	9.64000390526	12.1203698736	2.37481848031	43.5383388057	9.85109888128	21.074315106700002	3.5710233444699995	29.2014716838	7.845696609019999	10.2029238413	19.3679640505	7.49387164898	23.6954110591	3.8173008165	108.960190126	8.83080649715	0.8091974081059999	1.00270113613	31.5235164201	45.5085585819	8.56693777712	14.8646045619	5.171826912669999	81.2891570186	9.09467521719	11.2056249775	8.14474782506	47.9537420543	14.301684625899998	0.0	19.649424018599998	10.9593475054	4.66168072061	6.29766678482	3.9932132965199996	11.7685449135	15.14606453	11.2056249775	30.0458515879	10.6427050414	33.8631524044	9.9566463693	47.918559558199995	0.334233712044	34.4260723405	27.459938131599998	8.67248526513	0.0	0.0	69.151195897	0.0175912480023	15.7441669621	25.823952067399997	7.17722918494	2.8849646723799998	0.0	24.0120535231	0.791606160103	2.86737342437	6.40321427283	16.5709556182	8.74285025714	0.6860586720890001	8.54934652911	2.33963598431	0.246277472032	34.5140285805	0.0351824960046	0.334233712044	26.1581857794	0.791606160103	11.6454061775	1.30175235217	0.0	0.0175912480023	0.0	0.598102432078	2.1285410082799996	0.0351824960046	0.36941620804799996	0.9675186401260001	0.0	2.93773841638	0.6508761760849999	0.0	0.545328688071	0.0	15.9376706901	0.0	83.1010555628	21.1270888508	73.2675479296	49.0619906784	5.9458418247800005	0.0	0.0	32.1568013482	593.088926397	2.8849646723799998	0.211094976028	19.4383290425	203.35482690700002	0.861971152112	6.03379806479	0.140729984018	6.82540422489	0.0	0.193503728025	15.357159505999999	1.6711685602200002	3.9228483045099996	1.9702197762599998	10.2908800813	1.28416110417	1.28416110417	2.46277472032	7.30036792095	1.12583987215	35.780598436700004	4.18671702455	34.3732985965	8.03920033705	112.77749094299999	59.2297320237	0.22868622403	0.38700745605	0.949927392124	0.0	32.7900862763	0.299051216039	2.09335851227	0.263868720034	1.14343112015	7.652192881	7.4059154089699994	26.9673831875	46.7927196861	40.0024979572	359.95211662300005	128.011511713	263.340982594	0.052773744006900006	44.96322989390001	123.050779776	78.9847035303	65.0348438645	0.15832123202099999	15.040517042000001	14.759057073900001	14.0202246578	86.7776263953	1.88226353625	0.211094976028	21.9714687549	3.97562204852	4.76722820862	15.9552619381	37.205489524899996	16.7116856022	12.3490560976	132.110272497	0.281459968037	12.366647345599999	0.193503728025	18.3828541624	2.7794171843599997	48.6046182303	6.895769216900001	47.7954208222	24.2583309952	69.4678383611	27.7765805956	83.1890118028	8.37343404909	0.246277472032	55.3068837192	33.7048311724	51.2257141827	22.5695711869	27.1432956675	0.123138736016	40.4422791573	95.8195278685	0.0	12.050004881600001	19.561467778599997	32.367896324200004	7.845696609019999	4.0987607845300005	8.54934652911	0.545328688071	2.63868720034	0.052773744006900006	0.0	3.23678963242	0.15832123202099999	0.281459968037	2.65627844835	0.6860586720890001	0.0351824960046	0.422189952055	0.0	1.3897085921799999	0.246277472032	0.105547488014	0.105547488014	2.92014716838	0.17591248002300003	0.052773744006900006	0.6860586720890001	0.562919936073	2.56832220833	1.09065737614	4.43299449658	96.4176303006	16.9051893302	0.0	6.790221728890001	11.1000774894	2.72664344036	1.28416110417	0.0	0.263868720034	5.57642561673	1.75912480023	0.0351824960046	0.0	40.2487754292	4.1691257765400005	23.202856115	62.02674045609999	31.8577501322	14.460005857899999	24.574973459200002	7.93365284903	42.9226451256	33.3354149643	0.08795624001150001	6.2273017928100005	28.2867267877	5.69956435274	92.96974569209999	0.105547488014	0.0703649920092	0.0	0.052773744006900006	0.422189952055	7.03649920092	0.281459968037	1.6359860642100001	462.667413708	2.5331397123299997	1.0202923841299998	14.7766483219	7.7929228650199995	7.458689152969999	34.091838628400005	0.052773744006900006	427.80156016800004	41.3746153014	11.2056249775	15.7617582101	1.5128473282	16.3070868981	3.0784684004000002	17.0635105622	0.0	79.2661634983	36.783299572800004	8.76044150514	23.062126131	61.199951799999994	14.301684625899998	79.0022947783	1.28416110417	0.474963696062	0.0	0.0	5.62919936073	0.0	59.880608199799994	2.7794171843599997	2.6738696963499997	0.0	0.7212411680940001	31.717020148099998	56.274402359300005	39.7386292372	182.773066744	3.8173008165	0.0	0.7388324160959999	0.0703649920092	0.0175912480023	12.050004881600001	1.8998547842500002	0.052773744006900006	10.7306612814	25.401762115300002	7.845696609019999	9.27058769721	20.5465776667	119.97231137600001	2.19890600029	0.0703649920092	2.86737342437	0.17591248002300003	2.1285410082799996	7.634601633	0.668467424087	10.2029238413	0.0175912480023	0.510146192067	0.0351824960046	0.0	6.508761760850001	0.756423664099	0.17591248002300003	6.315258032819999	0.263868720034	0.580511184076	0.0	2.51554846433	4.5913157286	0.0351824960046	97.5258789247	12.4194210896	9.09467521719	12.5777423216	34.9010360366	0.0351824960046	2.79700843236	4.53854198459	66.9874723927	0.6508761760849999	3.23678963242	2.44518347232	0.17591248002300003	1.03788363214	0.052773744006900006	0.0	41.0227903413	82.7492306028	0.0	18.8226353625	5.24219190468	0.6508761760849999	3.0432859044	7.599419136989999	0.422189952055	0.17591248002300003	4.32744700856	0.510146192067	60.1444769198	0.932336144122	1.03788363214	0.08795624001150001	7.5818278889899995	181.119489432	0.0	11.8213186575	4.46817699258	59.089002039700006	0.474963696062	0.0	0.0	2.3220447363	0.527737440069	76.43397257	50.2933780386	13.351757233699999	4.43299449658	31.5938814121	110.91281865399999	53.758853895	0.0703649920092	95.9074841085	16.3598606421	22.411249954899997	25.049937155300004	49.6600931105	15.67380197	59.9861556878	61.164769304	1.6359860642100001	31.945706372199997	17.274605538299998	11.4694936975	10.6427050414	52.58024027890001	118.565011535	76.891345018	34.9538097806	0.316642464041	13.4045309777	39.3164392851	0.527737440069	179.20204339900002	103.99945819	20.8808113787	257.69419198599996	3.1840158884200003	37.961913189	27.1608869155	15.779349458099999	0.15832123202099999	0.0	0.263868720034	3.41270211245	0.123138736016	8.25029531308	0.36941620804799996	25.5424920993	15.58584573	2.79700843236	10.6075225454	26.668331971500002	0.105547488014	79.05506852229999	53.1079777189	77.9995936422	20.0540227226	15.9024881941	10.2732888333	1.88226353625	143.298306227	2.63868720034	0.6332849280830001	22.868622403000003	61.762871736099996	2.16372350428	49.8360055905	4.76722820862	0.826788656108	0.0	0.334233712044	61.481411768	22.4640236989	129.506767793	24.487017219200002	0.193503728025	0.263868720034	0.0	0.422189952055	0.791606160103	0.0	27.3367993956	1.68875980822	1.79430729623	22.0418337469	7.810514113019999	1.24897860816	2.6738696963499997	0.052773744006900006	11.082486241400002	258.995944338	1.5128473282	0.562919936073	67.39207109680001	0.08795624001150001	12.2259173616	16.0432181781	13.5980347058	179.289999639	27.583076867600003	51.4368091587	147.309110771	47.8481945662	15.427524498	28.445048019699996	74.9211252418	0.17591248002300003	21.197453842799998	0.0	33.2826412203	42.5532289175	40.0728629492	21.777965026799997	77.8412724102	39.439578021100004	11.8740924015	0.15832123202099999	0.15832123202099999	3.2016071364200003	19.0689128345	0.0	0.0	1.1082486241399998	0.123138736016	12.014822385599999	2.2868622403	0.316642464041	1.0202923841299998	23.238038611	0.0	6.790221728890001	7.335550416960001	0.668467424087	9.83350763328	15.181247026	0.510146192067	0.0	55.095788743199996	60.619440615900004	17.7495692343	6.1393455528	5.470878128709999	16.2015394101	7.08927294492	6.86058672089	24.2935134912	0.17591248002300003	18.3124891704	0.281459968037	80.8669670665	31.5059251721	22.6047536829	57.9455709196	122.716546064	42.6763676536	20.652125154700002	17.9078904663	6.8781779689	17.045919314200003	96.82222900459999	16.4478168821	176.105983751	4.872775696640001	20.3178914426	71.8250655934	46.7927196861	0.439781200057	104.72069935799999	0.791606160103	1.46007358419	4470.92122727	4301.93969896	10.8186175214	1.4424823361899999	42.9930101176	0.580511184076	2.42759222432	0.299051216039	0.0	19.649424018599998	0.0703649920092	0.422189952055	2267.0017213	215.05300682799998	482.088151503	1.26656985617	2.4100009763099997	33.4585537004	1.74153355223	1.3721173441799999	0.08795624001150001	291.680483126	5.08387067266	224.393959517	23.730593555100004	617.6111261130001	1156.46623492	428.48761884	0.0703649920092	0.45737244806	1.5480298242	7.071681696919999	33.5465099404	2.8849646723799998	0.0351824960046	4.081169536530001	67.5679835768	0.299051216039	0.0	0.0	3.0432859044	13.334165985699999	167.081673526	0.527737440069	5.9106593287699996	31.8929326282	29.465340403800003	18.1893504344	25.595265843299998	24.6101559552	18.3476716664	3.37751961644	26.721105715500002	17.6264304983	5.01350568065	21.7251912828	15.67380197	53.881992631	2.51554846433	97.4731051807	84.8074066191	100.72748606100001	69.028057161	152.533711428	17.4681092663	5.857885584759999	26.9322006915	31.7346113961	20.5465776667	27.9349018276	42.8874626296	40.2663666773	50.0822830625	32.367896324200004	0.140729984018	33.141911236300004	91.0171171639	29.465340403800003	5.78752059275	12.208326113599998	0.246277472032	10.8713912654	1.93503728025	15.656210722	16.3598606421	23.132491123	10.4316100654	27.829354339600002	11.7157711695	35.4815472206	2.69146094435	277.044564788	94.41222802829999	209.441398715	1.42489108819	7.7929228650199995	4.22189952055	100.674712317	9.90387262529	0.0	108.76668639799999	24.0120535231	0.08795624001150001	10.7306612814	7.071681696919999	12.824019793699998	8.63730276913	26.035047043400002	0.0	6.84299547289	0.7740149121009999	50.0822830625	5.822703088759999	0.6508761760849999	168.75284208600002	2.3572272323099996	83.40010677890001	86.8831738833	0.0	344.823643341	12.5777423216	0.7388324160959999	216.82972287599998	51.946955350799996	12.5425598256	40.2487754292	24.4342434752	88.3432474675	1.3721173441799999	113.780192079	13.791538433800001	128.433701665	10.9417562574	0.0351824960046	0.17591248002300003	5.066279424659999	0.052773744006900006	0.0	0.35182496004600006	1.58321232021	0.6508761760849999	0.281459968037	71.3676931453	18.7698616184	0.985109888128	14.1961371379	2.51554846433	47.373230870200004	19.1568690745	0.334233712044	0.15832123202099999	0.0351824960046	57.9103884236	2.93773841638	0.0351824960046	187.34679122400001	37.645270724899994	52.3867365508	0.0	4.85518444863	1.33693484817	6.667082992869999	13.1230710097	0.334233712044	0.334233712044	10.3260625773	23.290812355	15.550663234000002	3.1840158884200003	87.9210575155	0.263868720034	27.1608869155	36.9943945488	30.450450292	0.299051216039	99.1442737409	56.450314839399994	35.2880434926	23.009352387	7.26518542495	12.5425598256	4.29226451256	84.666676635	30.3800853	1.17861361615	9.44650017723	20.8280376347	7.652192881	0.211094976028	2.18131475228	14.8997870579	12.753654801700002	3.0608771524000002	18.7170878744	40.7941041173	12.5249685776	0.40459870405299997	0.7036499200920001	0.140729984018	47.6546908382	25.3841708673	66.6532386807	18.048620450399998	30.837457748000002	26.3692807554	0.914744896119	6.719856736880001	57.5937459595	144.019547395	9.88628137729	22.0770162429	21.9538775069	9.46409142523	0.08795624001150001	20.616942658699998	36.5722045968	12.4546035856	1.61839481621	0.0	0.281459968037	43.8373900217	105.51230551799999	16.922780578199998	0.7036499200920001	4.76722820862	29.8699391079	63.0118503442	10.3788363214	40.4774616533	0.193503728025	0.316642464041	21.4965050588	22.1473812349	1.98781102426	25.823952067399997	0.0	10.9417562574	0.422189952055	10.361245073400001	5.66438185674	7.52905414498	0.22868622403	9.44650017723	100.393252349	34.865853540500005	40.4774616533	87.70996253940001	0.84437990411	8.267886561080001	28.2691355397	0.0	26.0702295394	1.00270113613	0.140729984018	1.05547488014	0.105547488014	18.9457740985	0.15832123202099999	18.9457740985	0.932336144122	7.93365284903	0.263868720034	2.9905121603900002	6.3680317768300005	2.83219092837	0.8091974081059999	4.872775696640001	31.945706372199997	0.08795624001150001	99.830332413	47.3556396222	13.6683996978	11.1704424815	0.61569368008	181.31299316	30.55599778	25.8415433154	121.30924622399999	0.45737244806	86.2674802032	50.2757867906	0.0	52.8089265029	15.9024881941	33.4233712044	144.65283232299998	0.0175912480023	2.09335851227	0.0	122.11844363200001	0.0351824960046	0.0	0.36941620804799996	130.052096481	41.532936533400004	12.718472305699999	121.203698736	1.1082486241399998	0.914744896119	30.327311555999998	72.7398104895	30.116216579899998	1.21379611216	125.179320784	8.514164033110001	1.46007358419	13.4573047218	2.04058476827	0.0351824960046	1.28416110417	0.7740149121009999	18.7346791224	7.03649920092	8.162339073060002	2.07576726427	55.8698036553	5.73474684875	0.123138736016	0.0	0.0	367.340440784	0.474963696062	80.16331714649999	14.7766483219	121.18610748799999	16.3774518901	11.6102236815	12.824019793699998	13.6156259538	0.510146192067	0.105547488014	0.492554944064	0.0	0.0	0.0	0.598102432078	0.0	2.33963598431	0.0351824960046	68.4651372249	10.0270113613	2.65627844835	4.85518444863	0.7212411680940001	93.9900380763	3.76452707249	17.8902992183	0.0	0.0	0.422189952055	7.03649920092	67.91980853689999	30.415267796	0.7212411680940001	87.9914225075	25.0323459073	71.6315618653	119.022383984	7.12445544093	46.7223546941	0.193503728025	50.53965551060001	2.58591345634	139.42823166600002	39.2108917971	28.867237971799998	396.50672997199996	0.0	0.334233712044	0.211094976028	6.966134208910001	149.279330547	9.49927392124	58.4381258636	99.91828865299999	0.263868720034	41.6736665174	53.442211431000004	6.1569368008000005	52.6857877669	0.791606160103	2.56832220833	5.99861556878	611.700466784	1462.53635891	264.660326195	675.468740792	0.0	16.4654081301	1.16102236815	192.16679317700002	143.650131187	315.287937945	5.31255689669	591.892721533	0.0	82.4501793868	211.42920974	107.289021566	1.4424823361899999	32.8956337643	0.22868622403	21.2150450908	1.4776648321899999	2.62109595234	29.0431504518	22.710301170999998	35.3056347406	20.458621426700002	28.1108143077	52.0525028388	19.8781102426	23.413951091100003	21.426140066800002	67.5152098328	43.6087037977	1.5304385762000001	35.2880434926	58.5436733516	0.0703649920092	0.492554944064	35.463955972600004	15.269203266	18.9985478425	27.583076867600003	22.991761139	0.0	3.14883339241	0.7036499200920001	2.23408849629	0.22868622403	18.6291316344	87.1822250994	16.0959919221	243.374916112	40.4950529013	5.57642561673	19.7373802586	0.0	7.91606160103	2.44518347232	0.246277472032	0.0	13.351757233699999	271.309817939	0.193503728025	0.45737244806	41.9375352375	8.338251553089998	56.274402359300005	0.105547488014	36.0620584047	51.137757942700006	0.123138736016	17.8375254743	2.2868622403	3.8700745605	13.017523521700001	8.97153648117	23.6778198111	0.0	0.0	13.0878885137	5.3829218887	0.08795624001150001	8.989127729169999	0.15832123202099999	17.7143867383	30.344902804	4.97832318465	7.353141664960001	28.990376707800003	24.5397909632	12.7712460497	5.857885584759999	29.1662891878	17.8902992183	102.152377149	26.7562882115	3.41270211245	334.339259532	419.955863559	51.2433054307	56.5734535754	47.46118711020001	2.3044534883	0.8091974081059999	4.11635203254	0.0	0.0	0.861971152112	15.251612018	0.45737244806	0.0	95.9074841085	3.5534320964599995	10.2908800813	75.29054144979999	0.38700745605	0.422189952055	1.7063510562200002	3.32474587243	0.0	17.8375254743	24.6629296992	0.281459968037	1.3721173441799999	0.0	0.105547488014	6.35044052883	0.052773744006900006	34.566802324499996	1.0202923841299998	1.93503728025	2.48036596832	0.316642464041	0.0	0.0351824960046	0.0	0.08795624001150001	0.0	11.328763713499999	0.932336144122	1.35452609618	1.5656210722	3.9052570565099995	0.580511184076	0.105547488014	0.281459968037	9.41131768123	14.7942395699	0.562919936073	1.6711685602200002	0.439781200057	0.6332849280830001	0.08795624001150001	0.105547488014	3.0608771524000002	0.826788656108	0.84437990411	0.15832123202099999	0.0	0.0	0.0	1.24897860816	0.7212411680940001	0.105547488014	0.334233712044	36.0796496527	0.105547488014	0.17591248002300003	0.0	7.52905414498	0.0	0.36941620804799996	0.0	9.72796014527	0.246277472032	83.0834643148	0.0	1.42489108819	2.2692709923	0.140729984018	15.110882034000001	65.84404127260001	49.8184143425	15.568254482	186.46722882400002	49.0795819264	0.84437990411	0.0	5.18941816068	0.0175912480023	48.9564431904	35.6574597006	17.010736818199998	4.22189952055	105.24843679799999	17.4153355223	0.0	9.481682673239998	1.26656985617	0.8091974081059999	57.3298772395	29.9754865959	5.08387067266	14.8997870579	19.561467778599997	0.0	0.0	0.545328688071	73.7425116256	160.836780485	0.9675186401260001	97.1564627167	24.1527835071	24.8564334272	0.0	21.8131475228	60.126885671800004	0.492554944064	13.7563559378	0.0	65.50980756050001	0.0	0.0	0.0	66.47732620069999	229.073231486	0.0	0.0703649920092	19.297599058499998	9.79832513728	0.0351824960046	0.263868720034	0.7388324160959999	170.265689414	119.075157728	4.485768240580001	21.8659212669	138.935676722	28.216361795700003	7.986426593039999	7.5466453929799995	0.0	0.0	29.2542454278	13.4045309777	48.6222094783	21.5844612988	0.08795624001150001	28.761690483800002	0.0	0.0	0.791606160103	40.2311841812	12.718472305699999	16.2191306581	19.4911027865	0.246277472032	0.0	32.297531332199995	39.3164392851	67.9373997849	95.80193662049999	14.407232113900001	0.474963696062	14.8646045619	22.727892419	1.46007358419	0.0351824960046	0.0351824960046	1.7063510562200002	6.9133604649	0.474963696062	6.86058672089	5.101461920669999	9.62241265725	0.35182496004600006	3.60620584047	3.4302933604500003	25.735995827399996	0.422189952055	328.393417707	12.665698561700001	93.19843191620001	32.0864363562	0.17591248002300003	1.0202923841299998	6.719856736880001	0.84437990411	50.7859329826	136.033120802	78.3514186022	23.7657760511	39.2988480371	69.9779845531	31.3651951881	11.627814929500001	20.4762126747	19.2624165625	5.822703088759999	31.945706372199997	12.296282353599999	0.61569368008	77.4542649541	75.1674027138	5.96343307278	39.6330817492	70.4001745052	32.1216188522	20.0892052186	89.29317485959999	1.0202923841299998	50.9442542146	2.37481848031	11.399128705499999	46.8279021821	2.00540227226	0.0351824960046	0.193503728025	0.580511184076	107.09551783799999	25.6304483393	45.2974636059	28.445048019699996	75.8710526339	2.33963598431	45.1391423739	13.5452609618	0.0	49.149946918400005	1.65357731222	0.422189952055	1.8998547842500002	3.60620584047	1.3897085921799999	10.976938753399999	356.09963331	40.8468778613	1.4424823361899999	0.0	0.562919936073	73.0564529535	38.085051925	8.918762737160002	35.6046859566	119.374208944	98.73967503690001	0.439781200057	31.030961475999998	2.6738696963499997	10.0446026093	39.2812567891	329.783126299	1.8470810402400002	0.0351824960046	184.057227848	0.299051216039	0.0351824960046	46.5816247101	107.88712399799999	0.439781200057	70.8575469532	73.9536066016	86.6193051633	526.347731477	22.2177462269	1.42489108819	0.0	12.050004881600001	0.0	28.5505955077	29.8875303559	0.0	41.2866590614	15.58584573	15.110882034000001	71.6667443613	34.7427148045	30.46804154	27.4247556356	94.0428118203	4.66168072061	22.499206194899998	6.35044052883	46.388120982	69.8724370651	0.0	13.351757233699999	2.14613225628	0.0	0.334233712044	44.206806229799994	2.62109595234	257.342367026	38.982205573099996	40.688556629299995	23.079717379	2.9905121603900002	1.16102236815	60.214841911899995	70.2242620252	23.6074548191	96.3296740606	24.1351922591	63.6979090163	8.461390289099999	46.6168072061	2.7442346883599997	50.1526480545	2.70905219235	5.8754768327699995	0.6508761760849999	85.7397427632	1.7239423042200002	7.4059154089699994	26.685923219499998	36.9943945488	25.3313971233	6.0513893127900005	3.74693582449	22.2529287229	20.0364314746	2.25167974429	0.299051216039	8.56693777712	7.4410979049699995	7.388324160960001	0.0	15.533071986	2.93773841638	0.316642464041	33.3530062123	0.0	1.42489108819	12.313873601600001	37.6276794769	0.0	206.011105355	0.6508761760849999	40.8292866133	2.93773841638	3.9932132965199996	29.377384163800002	2.7618259363599997	11.328763713499999	156.333420996	1.00270113613	90.6477009558	56.60863607140001	2.55073096033	7.7929228650199995	3.0608771524000002	45.1391423739	0.8091974081059999	9.65759515326	1.09065737614	0.510146192067	0.439781200057	7.7929228650199995	27.495120627600002	21.426140066800002	14.6007358419	1.4424823361899999	0.316642464041	21.0567238587	26.0174557954	0.334233712044	0.22868622403	15.286794514	37.5924969809	7.17722918494	5.99861556878	28.2515442917	27.2664344036	59.018637047700004	44.9280473979	13.0878885137	31.3651951881	7.47628040097	10.0797851053	16.3598606421	13.791538433800001	58.2622133836	10.1149676013	61.217543048	14.987743298	0.527737440069	18.4884016504	6.561535504859999	37.0647595408	107.799167758	0.105547488014	39.3340305331	88.06178749950001	26.5627844835	4.89036694464	111.106322382	42.1662214615	6.19211929681	9.2354052012	2.65627844835	4.22189952055	0.0	0.7388324160959999	54.74396378310001	41.8847614935	14.6183270899	0.791606160103	0.246277472032	0.15832123202099999	8.69007651313	0.0	20.6697164027	24.2055572512	58.2270308876	37.2406720209	8.77803275314	1.24897860816	0.0351824960046	21.039132610699998	92.248504524	0.756423664099	0.985109888128	20.4058476827	0.0	0.0	18.4532191544	34.6019848205	37.9267306929	3.4478846084500003	5.9810243207800005	1.9702197762599998	0.0	0.6860586720890001	77.94681989819999	0.756423664099	35.8685546767	11.698179921500001	11.399128705499999	2.7442346883599997	12.947158529700001	0.0	0.0175912480023	0.0703649920092	97.7897476448	0.580511184076	11.5046761935	0.211094976028	2.79700843236	5.3301481447	0.15832123202099999	3.6237970884699995	83.38251553090001	3.3423371204400003	15.357159505999999	2.6738696963499997	0.0	0.052773744006900006	0.0703649920092	0.0	0.545328688071	5.01350568065	13.8443121778	18.8930003545	0.052773744006900006	0.0	1.0202923841299998	18.8578178585	0.861971152112	1.7767160482299997	0.263868720034	21.197453842799998	0.756423664099	0.281459968037	0.949927392124	0.15832123202099999	212.027312172	8.97153648117	15.621028225999998	48.481479494300004	88.4839774515	5.24219190468	1.88226353625	4.01080454452	0.334233712044	0.6508761760849999	0.545328688071	18.7170878744	36.0796496527	4.69686321661	0.281459968037	1.79430729623	0.193503728025	12.014822385599999	7.4059154089699994	0.6508761760849999	0.492554944064	0.0703649920092	0.211094976028	0.299051216039	0.22868622403	0.35182496004600006	0.17591248002300003	0.0351824960046	88.1145612435	0.0	22.4640236989	20.2123439546	14.847013313900002	23.7657760511	85.5110565392	8.461390289099999	0.84437990411	35.9565109167	0.15832123202099999	68.6234584569	20.7400813947	8.97153648117	140.642027778	0.949927392124	0.0	22.1825637309	25.3138058753	65.2987125845	40.8292866133	1.7063510562200002	57.9455709196	7.986426593039999	19.6142415226	44.7345436698	21.936286258899997	9.44650017723	13.914677169800001	0.510146192067	0.0	26.8794269475	58.5260821036	0.15832123202099999	7.95124409704	5.62919936073	3.13124214441	0.474963696062	27.0553394275	0.510146192067	37.8035919569	84.8074066191	11.9092748976	5.101461920669999	55.9049861513	228.545494046	0.61569368008	13.0351147697	1.79430729623	8.14474782506	0.791606160103	7.28277667295	39.0173880691	10.4140188174	0.7036499200920001	3.74693582449	32.6493562923	1.3897085921799999	2.9729209123900002	2.6738696963499997	0.0	26.580375731500002	2.86737342437	21.936286258899997	102.31069838100001	0.0	5.31255689669	0.7388324160959999	0.439781200057	430.721707336	8.989127729169999	5.01350568065	0.0	216.24921169200002	24.7684771872	5.62919936073	0.0	55.2365187272	19.5438765305	20.458621426700002	28.0580405637	1.40729984018	0.949927392124	32.473443812199996	146.904512067	37.7332269649	0.0175912480023	188.26153612099998	0.949927392124	61.129586808	34.1094298764	26.809061955500002	21.6020525468	212.71337084400002	47.443595862200006	1.65357731222	30.855048996	36.6777520848	13.527669713800002	5.54124312072	1.35452609618	0.562919936073	0.052773744006900006	6.17452804881	7.5818278889899995	10.5195663054	26.0702295394	34.461254836500004	117.474354159	35.7630071887	11.6102236815	0.08795624001150001	0.84437990411	6.895769216900001	0.123138736016	1.30175235217	49.8711880865	4.29226451256	33.4585537004	16.8172330902	1.68875980822	3.02569465639	9.72796014527	11.750953665499999	10.924165009400001	28.814464227800002	6.82540422489	8.4437990411	1.17861361615	69.5206121051	15.7617582101	0.0	125.63669323200001	21.2150450908	40.8820603573	0.598102432078	0.0	1.5656210722	0.052773744006900006	16.3422693941	14.495188353900001	12.4370123376	0.38700745605	0.0	9.65759515326	0.08795624001150001	0.281459968037	0.45737244806	0.0351824960046	60.0389294318	20.2475264506	18.9105916025	113.27004588700001	2.33963598431	59.4760094958	28.128405555700002	1.30175235217	0.0	0.334233712044	21.2678188348	42.9402363736	34.1094298764	122.962823536	0.510146192067	1.1082486241399998	2.3220447363	0.36941620804799996	0.0	0.6508761760849999	1.40729984018	0.0703649920092	47.28527463020001	24.2407397472	0.0703649920092	84.525946651	0.263868720034	0.0	4.39781200057	0.08795624001150001	0.0175912480023	0.263868720034	1.4424823361899999	45.631697318	0.334233712044	3.13124214441	0.263868720034	51.3488529187	0.861971152112	0.263868720034	0.0	1.88226353625	0.0175912480023	6.209710544809999	2.70905219235	0.17591248002300003	112.759899695	56.7669573034	3.32474587243	1.74153355223	3.25438088042	21.1622713468	2.95532966439	17.7495692343	11.944457393599999	5.3653306407	46.7223546941	39.3164392851	11.3639462095	2.04058476827	2.7442346883599997	94.4298192763	57.4881984715	26.0174557954	12.718472305699999	95.09828670040001	11.627814929500001	12.3842385936	3.14883339241	0.052773744006900006	0.15832123202099999	0.052773744006900006	29.5005228998	13.5804434578	37.5924969809	3.4302933604500003	31.048552724	13.334165985699999	15.533071986	18.699496626400002	1.05547488014	18.048620450399998	2.72664344036	1.74153355223	12.0675961296	17.0635105622	20.616942658699998	0.123138736016	0.0351824960046	0.7388324160959999	2.19890600029	10.8713912654	21.777965026799997	0.36941620804799996	85.8452902512	4.1691257765400005	1.7063510562200002	3.6237970884699995	0.334233712044	52.879291494899995	0.0	0.211094976028	0.263868720034	1.5128473282	0.0	0.123138736016	0.105547488014	2.3220447363	6.315258032819999	14.1081808978	75.1498114658	24.3814697312	0.0	35.5695034606	399.321329652	0.7388324160959999	122.41749484799999	0.510146192067	23.642637315100004	95.5556591485	12.7712460497	17.1690580502	153.13181386	2.16372350428	1.8998547842500002	100.692303565	0.562919936073	31.030961475999998	4.96073193665	99.548872445	8.19752156907	26.0878207874	4.6264982246	58.9658633037	82.39740564270001	2.62109595234	13.6508084498	12.5073773296	12.6129248176	2.84978217637	1.03788363214	5.18941816068	12.5073773296	0.0	62.3082004241	25.0675284033	10.0270113613	0.0	4.081169536530001	5.43569563271	14.8294220659	22.710301170999998	0.105547488014	12.1203698736	17.0811018102	7.88087910503	27.970084323600002	30.168990323899997	3.0608771524000002	4.11635203254	3.9228483045099996	7.49387164898	8.10956532906	18.8402266105	32.5789913002	3.9052570565099995	16.4126343861	57.980753415600006	0.474963696062	1.58321232021	70.4353570012	27.0377481795	58.2094396396	5.11905316867	24.7508859392	14.5655533459	18.4180366584	66.5476911927	24.961980915300003	28.040449315700002	9.90387262529	19.8429277466	0.35182496004600006	0.510146192067	1.9702197762599998	0.0	3.8348920645	26.3692807554	73.0212704575	0.0	0.0	0.510146192067	73.5841903936	22.991761139	22.534388690900002	144.582467331	8.267886561080001	1.46007358419	0.105547488014	0.826788656108	21.6020525468	13.1230710097	30.978187732	16.8348243382	19.1920515705	2339.46007183	0.281459968037	0.316642464041	0.123138736016	4.4154032485800006	0.17591248002300003	0.0	2.83219092837	0.40459870405299997	0.123138736016	0.9675186401260001	1.23138736016	0.0	0.052773744006900006	3.6941620804800004	26.2285507714	3.1664246404100003	0.0	0.0	0.299051216039	0.140729984018	4.46817699258	8.93635398517	8.514164033110001	349.59087155	19.8077452506	0.0	11.5398586895	0.0	2.55073096033	0.0	250.34105032099998	0.316642464041	0.6860586720890001	0.0	0.193503728025	4.6089069766	6.948542960910001	0.0	640.374201028	0.123138736016	0.193503728025	390.402566915	83.8750704749	9.32336144122	21.2678188348	27.758989347600004	0.281459968037	0.0	8.28547780908	0.15832123202099999	4.94314068864	91.703175836	0.0	22.393658706900002	0.7212411680940001	1.0202923841299998	3.6413883364699995	1.49525608019	0.510146192067	0.36941620804799996	42.9226451256	120.07785886399999	0.756423664099	11.5398586895	0.246277472032	0.668467424087	63.2581278162	14.1257721458	5.5236518727199995	0.0	0.9675186401260001	2.11094976028	14.231319633900002	5.15423566467	1.09065737614	0.263868720034	45.596514821899994	2.3572272323099996	1.7063510562200002	1.5656210722	111.088731134	0.281459968037	3.37751961644	14.336867121900001	17.9606642103	8.49657278511	9.71036889727	7.194820432939999	0.17591248002300003	26.668331971500002	0.0	46.106661014	10.3260625773	0.0	175.912480023	23.7657760511	21.0215413627	43.186513845600004	119.901946384	94.8168267324	28.3219092837	2.37481848031	8.514164033110001	0.897153648117	2.56832220833	80.4447771145	26.4044632514	46.968632166099994	0.0703649920092	108.74909515	1.65357731222	0.246277472032	5.3653306407	115.68004686299999	15.972853186099998	17.3273792823	10.0270113613	0.0	19.4383290425	0.0	0.36941620804799996	160.273860549	45.754836053999995	28.902420467800003	50.135056806499996	29.3422016678	36.1324233967	34.2325686125	14.336867121900001	39.492351765100004	133.781441057	23.871323539099997	102.996757053	34.5492110765	0.0	0.668467424087	0.826788656108	0.61569368008	130.861293889	149.70152050000002	83.9278442189	719.3764958060001	9.9566463693	96.3296740606	144.125094883	1.8470810402400002	135.329470882	0.7212411680940001	70.0659407931	88.81821116360001	79.6003972104	58.4908996076	289.35843839	313.159396937	0.0	0.105547488014	0.0	131.547352561	382.83833027400004	0.45737244806	1.6711685602200002	0.510146192067	0.0	0.15832123202099999	0.140729984018	185.464527688	0.0703649920092	0.22868622403	0.0	0.0	31.717020148099998	591.611261565	0.0175912480023	3.00810340839	1.68875980822	6.26248428882	1.42489108819	46.071478518	199.62548233	3.65897958448	43.4152000697	22.956578643	0.7036499200920001	6.17452804881	0.36941620804799996	9.79832513728	42.5180464215	3.72934457649	0.123138736016	0.0	236.35600815900003	480.592895423	104.40405689399999	116.612383007	2.05817601627	1.88226353625	128.539249153	264.660326195	8.54934652911	0.0	0.17591248002300003	0.0	0.0	38.313738149	0.334233712044	14.8294220659	10.6251137934	4.22189952055	56.1512636233	0.281459968037	21.4085488188	0.123138736016	0.334233712044	0.598102432078	34.2677511085	26.721105715500002	0.105547488014	17.3449705303	0.0	1.14343112015	0.052773744006900006	11.944457393599999	33.1770937323	64.2608289524	13.4748959698	85.9860202352	0.422189952055	2.60350470434	88.1673349875	44.1012587418	2.69146094435	0.316642464041	25.8767258114	36.4314746128	103.665224478	18.8754091065	2.46277472032	27.354390643600002	0.861971152112	0.140729984018	73.5314166496	19.4383290425	1.19620486416	0.0	1.6008035682100001	0.879562400115	0.140729984018	40.4246879093	62.009149208100006	0.17591248002300003	0.052773744006900006	0.7740149121009999	42.0958564695	0.879562400115	0.7212411680940001	18.242124178399997	106.86683161399999	50.0822830625	8.09197408106	37.8387744529	20.9335851227	41.6560752694	3.46547585645	28.005266819699997	34.390889844499995	46.810310934099995	48.991625686400006	3.9228483045099996	27.354390643600002	11.1176687374	48.200019526300004	18.9633653465	12.208326113599998	6.8781779689	62.36097416810001	4.27467326456	26.6155582275	14.5127796019	2.37481848031	29.553296643899998	15.621028225999998	0.140729984018	22.903804899	34.3381161005	0.40459870405299997	68.92250967300001	96.08339658850001	1.75912480023	0.84437990411	72.6342630015	16.2543131541	226.821551742	51.5247653987	0.0	4.1339432805400005	0.84437990411	0.052773744006900006	144.160277379	0.7740149121009999	23.431542339099998	3.8700745605	3.94043955251	0.211094976028	7.845696609019999	55.3772487112	39.6154905012	0.0703649920092	5.8754768327699995	0.35182496004600006	394.184685235	0.0	41.6384840214	29.5884791399	0.35182496004600006	14.741465825899999	54.040313863	2.19890600029	6.438396768840001	4.27467326456	3.2191983844200003	59.10659328770001	0.08795624001150001	2.23408849629	0.35182496004600006	0.45737244806	0.580511184076	60.8833093359	1.07306612814	0.052773744006900006	114.13201703899999	2.9905121603900002	0.17591248002300003	1.07306612814	0.7388324160959999	66.0551362486	15.603436978	50.8211154786	9.34095268922	0.140729984018	138.390348034	17.2394230422	16.957963074200002	75.2553589538	27.600668115599998	11.5046761935	190.337303385	119.93712888	32.5438088042	124.58121835200001	96.0130315965	12.6129248176	0.246277472032	5.76992934475	0.562919936073	29.7995741159	25.823952067399997	0.562919936073	4.92554944064	37.3989932529	0.0	5.75233809675	0.0351824960046	10.8010262734	20.4938039227	5.15423566467	0.0	1.82948979224	0.0	0.140729984018	1.79430729623	8.61971152112	13.773947185799999	14.460005857899999	6.40321427283	50.1526480545	6.77263048088	0.263868720034	0.281459968037	0.7036499200920001	3.3423371204400003	71.4028756413	11.5046761935	0.17591248002300003	0.0	4.11635203254	57.857614679499996	114.659754479	23.378768595	71.6315618653	8.02160908905	5.470878128709999	0.668467424087	119.989902624	0.140729984018	4.04598704053	0.422189952055	29.1311066918	198.48205121	67.39207109680001	15.9904444341	93.1280669241	0.0175912480023	108.90741638200001	41.1811115734	1.14343112015	75.30813269779999	23.062126131	38.577606869	12.3314648496	56.3799498474	8.49657278511	2.44518347232	44.189214981800006	10.2381063373	0.474963696062	19.3503728025	0.791606160103	9.58723016125	3.23678963242	136.947865698	70.1890795292	267.562882115	27.1608869155	12.0324136336	4.45058574458	12.665698561700001	20.4410301787	0.0	0.0703649920092	0.08795624001150001	0.0	1.19620486416	0.932336144122	27.7238068516	22.991761139	31.5938814121	6.895769216900001	43.397608821700004	9.9566463693	33.5992836844	20.5113951707	0.0	42.007900229499995	19.9132927386	3.6765708324800004	79.6883534504	0.123138736016	13.721173441800001	18.699496626400002	9.9742376173	2.05817601627	0.0	0.38700745605	0.0	1.19620486416	0.299051216039	0.0175912480023	0.0	0.0	0.0703649920092	0.0	3.3423371204400003	8.77803275314	13.439713473800001	4.15153452854	32.0336626122	14.1257721458	0.422189952055	12.665698561700001	0.7212411680940001	0.492554944064	0.36941620804799996	3.60620584047	1.93503728025	0.0175912480023	3.3423371204400003	17.7847517303	0.0	0.510146192067	0.0	4.6089069766	94.0076293243	31.9281151242	0.263868720034	7.5818278889899995	37.5924969809	0.6860586720890001	4.0283957925300005	76.820980026	62.9942590962	2.21649724829	11.7333624175	2.69146094435	40.1256366932	68.2188597529	6.06898056079	0.0	87.1822250994	27.671033107600003	28.2515442917	0.7212411680940001	8.84839774515	0.0	5.68197310474	76.733023786	24.574973459200002	12.5073773296	2.05817601627	15.7617582101	3.6413883364699995	24.4518347232	3.95803080052	18.277306674400002	116.665156751	24.1351922591	13.369348481700001	293.31646919	0.0175912480023	248.353239296	0.316642464041	9.02431022518	3.4478846084500003	6.0513893127900005	5.224600656680001	30.819866499999996	18.752270370399998	37.7860007089	0.299051216039	1.5304385762000001	0.9675186401260001	118.52982903899999	38.173008165	0.0	22.1825637309	15.093290785999999	30.415267796	4.90795819264	15.269203266	19.7021977626	64.73579264840001	30.151399075900002	33.6344661804	1.79430729623	10.0621938573	3.8524833125	0.45737244806	23.554681075100003	24.961980915300003	55.51797869520001	0.598102432078	21.6372350428	29.307019171799997	2.46277472032	3.2016071364200003	27.6886243556	60.8481268399	3.27197212843	24.5397909632	5.78752059275	2.4100009763099997	38.331329397	22.2529287229	0.0	88.0441962515	0.84437990411	0.299051216039	26.6155582275	1.19620486416	21.8131475228	0.0	0.0351824960046	37.7508182129	0.7212411680940001	7.335550416960001	0.61569368008	9.305770193210002	1.7063510562200002	0.0703649920092	1.91744603225	0.15832123202099999	7.652192881	3.5710233444699995	7.194820432939999	19.051321586500002	2.04058476827	0.0703649920092	10.0270113613	59.845425703800004	113.05895091100001	0.8091974081059999	0.897153648117	0.263868720034	3.28956337643	0.246277472032	14.7942395699	0.0	0.0	4.257082016559999	22.4464324509	147.045242051	27.7765805956	27.0553394275	15.9376706901	44.3123537178	3.1664246404100003	10.695478785399999	4.11635203254	5.27737440069	11.627814929500001	1.46007358419	36.8184820688	13.7387646898	6.508761760850001	22.235337474899996	27.354390643600002	3.5710233444699995	11.275989969500001	4.6089069766	5.57642561673	2.19890600029	0.15832123202099999	116.489244271	1.5128473282	1.65357731222	2.00540227226	1.33693484817	0.0	0.052773744006900006	56.802139799399995	2.9025559203799998	58.4381258636	21.390957570799998	17.9606642103	5.18941816068	34.9714010286	12.5073773296	144.142686131	8.76044150514	36.5897958448	4.1691257765400005	4.67927196861	48.9564431904	7.93365284903	1.24897860816	0.45737244806	23.7657760511	20.071613970599998	12.824019793699998	17.2570142903	1.24897860816	3.5710233444699995	2.00540227226	0.0	0.0175912480023	66.8115599127	6.42080552084	2.9729209123900002	13.8970859218	1.12583987215	8.03920033705	0.0	0.0	15.7441669621	0.422189952055	25.1378933953	4.46817699258	3.11365089641	22.1825637309	0.0	0.17591248002300003	4.6264982246	0.7388324160959999	0.0	0.334233712044	0.123138736016	0.052773744006900006	41.6384840214	10.5899312974	21.3733663228	70.8399557052	6.45598801684	0.0	0.263868720034	17.925481714300002	28.867237971799998	49.8360055905	2.93773841638	1.6711685602200002	16.8524155862	0.9675186401260001	0.0	0.140729984018	1.46007358419	0.932336144122	0.0	0.826788656108	14.9525608019	18.5587666424	1.30175235217	6.702265488869999	0.7740149121009999	0.932336144122	35.4463647246	0.6860586720890001	11.1880337295	5.99861556878	4.66168072061	6.35044052883	42.131038965500004	0.123138736016	3.58861459247	0.7740149121009999	0.0	0.0351824960046	0.211094976028	0.0	2.5331397123299997	0.299051216039	4.94314068864	0.38700745605	7.704966625	4.04598704053	0.84437990411	4.2394907685500005	0.08795624001150001	0.211094976028	2.2868622403	2.93773841638	6.86058672089	93.6030306202	0.932336144122	48.7981219584	39.4219867731	1.31934360017	7.31795916895	3.11365089641	31.8225676361	0.0	3.32474587243	0.0	0.211094976028	0.0	3.48306710445	1.46007358419	2.63868720034	0.0	45.0863686299	2.18131475228	0.334233712044	0.985109888128	6.82540422489	17.8727079703	0.0	33.9511086444	32.3503050762	0.791606160103	1.12583987215	62.607251640200005	3.95803080052	36.0796496527	10.132558849299999	4.01080454452	0.0	2.4100009763099997	2.60350470434	15.779349458099999	0.140729984018	5.43569563271	34.9889922766	5.62919936073	0.17591248002300003	6.80781297689	0.0	0.0	8.05679158505	0.316642464041	5.99861556878	12.753654801700002	0.6860586720890001	1.75912480023	4.18671702455	0.211094976028	4.50335948859	0.0175912480023	0.61569368008	10.0270113613	0.7740149121009999	1.14343112015	6.06898056079	0.492554944064	6.24489304081	2.33963598431	2.83219092837	36.2203796367	2.7618259363599997	0.0	4.15153452854	0.439781200057	2.48036596832	0.7036499200920001	0.0	0.0	0.0	17.6792042423	61.323090536	32.9484075083	2.09335851227	0.61569368008	4.45058574458	9.27058769721	0.0351824960046	81.62339073060001	2.18131475228	0.052773744006900006	0.84437990411	0.08795624001150001	52.404327798800004	3.5534320964599995	3.4478846084500003	0.6508761760849999	15.691393218	0.0	0.439781200057	3.0432859044	25.4721271073	66.4949174487	127.97632921700001	1.40729984018	0.45737244806	28.005266819699997	44.4354924538	10.572340049400001	0.0351824960046	0.0	1.00270113613	0.299051216039	3.13124214441	2.8849646723799998	0.0	0.193503728025	0.0	0.140729984018	0.316642464041	0.0	7.7929228650199995	20.0892052186	14.3720496179	2.69146094435	13.8443121778	61.006448072	7.26518542495	2.42759222432	0.7388324160959999	0.861971152112	0.0351824960046	0.0	0.0	6.75503923288	0.15832123202099999	0.510146192067	0.9675186401260001	1.93503728025	0.45737244806	0.22868622403	0.562919936073	3.48306710445	0.0	0.7212411680940001	1.7063510562200002	0.61569368008	6.596718000859999	1.1082486241399998	1.5480298242	0.0	3.8524833125	0.510146192067	1.16102236815	2.9729209123900002	4.362629504569999	0.299051216039	0.897153648117	0.0351824960046	0.8091974081059999	0.17591248002300003	0.052773744006900006	59.9685644398	0.439781200057	38.296146901	1.74153355223	0.123138736016	26.809061955500002	0.211094976028	31.717020148099998	19.7021977626	8.83080649715	11.592632433499999	0.22868622403	13.5100784658	70.1187145371	1.93503728025	8.47898153711	22.5167974429	0.281459968037	0.0	6.561535504859999	2.19890600029	43.8197987737	57.1715560075	23.5019073311	13.5100784658	2.3044534883	55.9401686473	72.0537518174	9.32336144122	94.07799431629999	40.1608191892	20.7224901467	22.323293714899997	10.5899312974	39.4571692691	19.139277826500003	86.4961664273	13.3165747377	12.0851873776	15.515480737999999	10.5195663054	7.5466453929799995	43.555930053699996	1.7767160482299997	1.07306612814	4.39781200057	0.474963696062	322.254072154	1.30175235217	0.474963696062	13.2989834897	4.714454464609999	92.8466069561	37.1527157808	0.15832123202099999	130.755746401	60.900900583900004	16.922780578199998	7.21241168094	129.700271521	13.4748959698	2.62109595234	22.4288412029	0.0	90.0320072757	73.8480591136	4.18671702455	4.714454464609999	3.97562204852	6.38562302483	0.334233712044	26.2989157634	6.06898056079	26.351689507399996	0.545328688071	2.21649724829	14.0026334098	0.0	2.4979572163299997	9.1826314572	7.687375377	32.4382613162	12.947158529700001	7.652192881	6.86058672089	1.35452609618	59.70469571979999	0.6860586720890001	3.5710233444699995	1.42489108819	55.6059349353	1.31934360017	12.1027786256	69.9779845531	1.5480298242	11.5398586895	1.1082486241399998	19.0161390905	14.8294220659	3.02569465639	18.1893504344	23.7657760511	7.75774036901	8.074382833049999	0.7388324160959999	63.8386390003	0.756423664099	8.88358024116	0.0	3.25438088042	12.648107313599999	0.580511184076	22.3760674589	0.7212411680940001	5.171826912669999	0.0	0.246277472032	4.714454464609999	17.6616129943	82.6260918668	6.03379806479	43.7846162777	0.246277472032	25.2434408833	0.0	0.0351824960046	44.2243974778	44.628996181800005	1.5480298242	39.4747605171	48.252793270299996	0.316642464041	12.9647497777	2.21649724829	0.052773744006900006	2.81459968037	0.140729984018	401.133228196	0.45737244806	54.216226343100004	0.84437990411	0.492554944064	0.0	0.0	6.24489304081	0.791606160103	127.255088049	169.298170774	595.9914823180001	40.987607845300005	620.460908289	346.283716925	4.081169536530001	325.473270538	15.392342002000001	75.3960889378	31.8753413802	53.618123911000005	32.9659987563	18.787452866400002	0.949927392124	0.193503728025	1.00270113613	7.599419136989999	11.6629974255	24.328695987199996	4.82000195263	1.16102236815	1.0202923841299998	40.6006003893	104.579969374	0.0	1.5656210722	0.0	3.5358408484599995	3.8348920645	4.784819456619999	5.8051118407599995	1.7239423042200002	2.7442346883599997	43.960528757700004	10.8010262734	0.38700745605	0.0	0.0	47.0565884061	4.92554944064	13.422122225799999	0.0	23.114899875	12.665698561700001	0.211094976028	0.052773744006900006	0.105547488014	17.8551167223	131.44180507299998	0.0	28.4978217637	0.0	7.845696609019999	37.3462195089	0.0	0.826788656108	0.914744896119	2.83219092837	0.6508761760849999	3.46547585645	51.894181606800004	28.040449315700002	17.5736567543	11.4519024495	1.6711685602200002	23.009352387	2.86737342437	0.0351824960046	1.75912480023	1.4776648321899999	2.9025559203799998	0.193503728025	0.22868622403	0.0351824960046	0.0703649920092	0.756423664099	0.0	0.0	0.7036499200920001	24.8388421792	0.0	0.211094976028	0.61569368008	0.0351824960046	0.422189952055	0.123138736016	44.8928649019	15.040517042000001	39.5627167572	1.5304385762000001	0.211094976028	0.6860586720890001	7.14204668893	0.0	21.6724175388	0.0	47.28527463020001	22.393658706900002	23.8361410431	17.4505180183	3.5358408484599995	2.04058476827	28.0756318117	6.24489304081	10.2556975853	0.17591248002300003	24.082418515100002	4.45058574458	0.0	0.0	1.7239423042200002	67.9549910329	5.171826912669999	35.2176785006	0.36941620804799996	0.562919936073	2.8849646723799998	0.914744896119	1.68875980822	37.891548196900004	146.341592131	62.607251640200005	1.26656985617	1.12583987215	3.00810340839	4.50335948859	80.2336821385	58.1214833996	7.93365284903	53.213525206899995	197.40898508200002	9.58723016125	1.7063510562200002	1.31934360017	18.277306674400002	20.3882564347	13.8267209298	0.246277472032	45.0863686299	0.0	13.2989834897	132.919469905	100.00624489299999	0.22868622403	4.50335948859	4.6089069766	10.5899312974	44.8576824058	27.9349018276	2.9729209123900002	0.0	0.105547488014	102.29310713299999	170.93415683799998	444.231785802	41.7616227574	0.193503728025	8.03920033705	92.67069447610001	32.7373125323	0.527737440069	6.104163056799999	2.2868622403	13.6683996978	0.0	1.5656210722	24.627747203200002	13.685990945799999	16.8172330902	49.8184143425	15.32197701	15.568254482	6.1569368008000005	28.2515442917	0.052773744006900006	187.92730240900002	84.121347947	57.1891472555	69.8900283131	32.4382613162	4.46817699258	4.257082016559999	3.6413883364699995	1.0202923841299998	4.69686321661	71.59637936930001	0.0	2506.5241540999996	9.58723016125	17.925481714300002	184.813651512	14.460005857899999	80.62068959449999	29.0959241958	0.439781200057	0.36941620804799996	87.1822250994	473.97858617400004	2.81459968037	2.4979572163299997	0.0175912480023	0.45737244806	1.05547488014	18.3652629144	29.7292091239	54.057905111000004	0.439781200057	34.9714010286	37.6276794769	18.242124178399997	12.8592022897	1.24897860816	21.2678188348	1.26656985617	14.6359183379	284.028290245	82.3798143947	1.93503728025	0.422189952055	147.590570739	0.0	0.0	0.052773744006900006	3.0960596484	1.79430729623	0.0175912480023	1.0202923841299998	7.95124409704	0.0	0.7036499200920001	0.7212411680940001	0.0	0.15832123202099999	0.211094976028	0.0703649920092	0.0351824960046	0.08795624001150001	0.6332849280830001	0.0	0.052773744006900006	0.0	0.0351824960046	17.3449705303	34.1797948685	24.2055572512	45.0687773819	1.8118985442400002	0.0	0.0	11.1880337295	20.5993514107	53.1255689669	1.5480298242	0.0	5.18941816068	33.5289186924	3.00810340839	16.8172330902	0.0	48.5518444863	2.21649724829	3.65897958448	16.5709556182	0.0	62.378565416099995	9.46409142523	0.914744896119	60.2676156559	5.43569563271	2.21649724829	11.1704424815	6.561535504859999	28.6385517477	11.9092748976	0.985109888128	0.35182496004600006	1.12583987215	12.1027786256	7.37073291296	1.21379611216	50.803524230600004	11.7685449135	1.49525608019	0.0	0.0	0.0351824960046	0.052773744006900006	0.562919936073	7.52905414498	32.3327138282	44.013302501700004	3.51824960046	40.2487754292	0.105547488014	27.442346883600003	0.0	0.211094976028	4.30985576056	0.0	3.48306710445	13.6508084498	2.3572272323099996	17.309788034300002	42.3949076855	1.16102236815	2.1285410082799996	0.0	72.1417080574	0.052773744006900006	3.48306710445	0.40459870405299997	1.74153355223	8.76044150514	0.36941620804799996	0.0	0.6860586720890001	0.45737244806	0.0	6.3328492808300005	219.71468754900002	5.89306808077	0.0	0.0	0.08795624001150001	1.7063510562200002	3359.17194477	4.04598704053	6.29766678482	6.06898056079	0.17591248002300003	0.0	5.66438185674	3.5534320964599995	7.52905414498	2.42759222432	0.22868622403	0.0	4.29226451256	16.3950431381	0.15832123202099999	3.5358408484599995	4.22189952055	8800.28568187	0.193503728025	48.8860781984	61.059221816000004	0.8091974081059999	31.576290164099998	34.2853423565	0.246277472032	81.8168944587	28.9551942118	40.7941041173	12.6129248176	16.0432181781	6.26248428882	42.3245426935	1.6711685602200002	0.0	16.535773122200002	26.0702295394	552.312413528	0.08795624001150001	8.84839774515	22.0594249949	1.21379611216	0.0	1.8998547842500002	0.0703649920092	0.22868622403	1.07306612814	29.1486979398	11.4870849455	11.1000774894	0.879562400115	120.16581510399999	18.787452866400002	6.9133604649	1.24897860816	4.66168072061	536.163647862	24.328695987199996	1.86467228824	246.488567008	0.0	32.1919838442	143.667722435	42.3245426935	5.066279424659999	0.246277472032	3.3071546244300003	4.34503825657	1.09065737614	0.9675186401260001	8.21511281707	3.6941620804800004	4.485768240580001	0.0351824960046	58.2973958796	2.3924097283099997	19.4559202905	124.739539584	88.6774811796	0.0	217.07600034799998	48.1296545343	83.9454354669	35.0593572686	28.5154130117	29.9578953479	0.0	340.091597628	69.6437508411	59.7398782158	0.0	36.7481170768	0.0	8.79562400115	1.00270113613	11.856501153499998	0.0	22.692709923000002	0.140729984018	2.72664344036	0.0	0.35182496004600006	0.0	0.246277472032	0.334233712044	1.14343112015	10.6778875374	0.0	0.0	1.19620486416	0.0	1.49525608019	5.84029433676	0.0	6.24489304081	19.8077452506	3.94043955251	20.1243877146	0.0	86.0036114832	1.3897085921799999	1.35452609618	1.05547488014	13.685990945799999	19.8605189946	7.247594176950001	11.4870849455	29.8699391079	83.9102529709	48.2879757663	65.3338950805	53.213525206899995	18.3476716664	4.01080454452	0.052773744006900006	1.12583987215	3.7117533284800004	2.11094976028	0.422189952055	2.11094976028	30.661545268	2.3220447363	3.4478846084500003	2.23408849629	5.31255689669	24.7860684352	1.6359860642100001	0.15832123202099999	0.0	0.246277472032	0.0	0.35182496004600006	89.13485362760001	3.32474587243	1.16102236815	144.951883539	30.010669091900002	8.70766776114	1395.75998149	4.97832318465	0.263868720034	0.0	0.17591248002300003	0.0	0.0	0.0	0.580511184076	0.0	0.0	0.08795624001150001	0.0	0.422189952055	0.0	0.08795624001150001	0.08795624001150001	0.246277472032	0.0	0.0	0.0	0.0	0.84437990411	5.857885584759999	0.6508761760849999	0.422189952055	0.7212411680940001	0.17591248002300003	0.0	0.15832123202099999	0.0	0.492554944064	0.08795624001150001	0.22868622403	0.668467424087	35.235269748600004	8.77803275314	4.6264982246	0.7212411680940001	18.3476716664	164.86517627700002	90.84120468379999	4.53854198459	1.03788363214	3.74693582449	13.0527060177	28.4098655237	24.082418515100002	2.3220447363	126.09406568	20.8280376347	2.37481848031	0.211094976028	1.12583987215	51.5423566467	0.0	2.09335851227	10.2556975853	144.142686131	9.129857713189999	6.209710544809999	2.19890600029	22.886213651	3.0784684004000002	39.052570565100005	111.739607311	51.630312886700004	0.0	15.708984465999999	9.72796014527	57.7696584395	4.55613323259	480.82158164699996	5.89306808077	349.16868159800003	57.206738503500006	116.34851428700001	303.660123016	0.15832123202099999	1.4776648321899999	0.299051216039	0.0703649920092	26.510010739499997	4.837593200630001	5.03109692866	56.9956435274	27.7062156036	14.8646045619	0.0703649920092	21.7251912828	4.0987607845300005	0.052773744006900006	0.474963696062	46.352938486000006	8.461390289099999	0.0	0.123138736016	62.4665216561	9.62241265725	29.6588441319	9.79832513728	0.123138736016	0.263868720034	0.580511184076	3.23678963242	3.11365089641	0.0	4.872775696640001	0.0	9.46409142523	3.3423371204400003	1.7063510562200002	0.0	12.6129248176	0.35182496004600006	19.8957014906	9.25299644921	1.86467228824	5.8051118407599995	1.7063510562200002	0.123138736016	0.052773744006900006	0.0	0.123138736016	118.81128900700001	93.1632494201	2.81459968037	1.68875980822	5.646790608740001	0.246277472032	7.986426593039999	10.2908800813	21.0919063548	8.14474782506	7.5466453929799995	11.9092748976	7.47628040097	5.89306808077	3.8348920645	7.37073291296	7.071681696919999	0.246277472032	16.5533643702	13.3869397297	0.17591248002300003	32.8604512683	19.3503728025	0.08795624001150001	33.3354149643	15.075699538	3.11365089641	1.5128473282	2.62109595234	21.0567238587	15.075699538	1.65357731222	1.09065737614	2.7442346883599997	66.93469864869999	145.778672195	44.96322989390001	0.474963696062	12.3842385936	26.9497919395	4.5913157286	1.68875980822	11.328763713499999	17.8551167223	0.123138736016	0.22868622403	11.2056249775	0.0	8.074382833049999	0.0	8.338251553089998	0.422189952055	0.0	4.85518444863	42.5708201656	1.8118985442400002	3.76452707249	2.02299352026	0.35182496004600006	11.1880337295	20.3530739387	0.439781200057	14.3720496179	112.30252724700001	3.0432859044	42.5708201656	0.316642464041	107.992671486	150.80976912399998	29.4125666598	100.85062479700001	15.075699538	4.784819456619999	13.5628522098	3.3599283684400003	3.3599283684400003	3.00810340839	7.75774036901	16.7116856022	0.756423664099	0.6860586720890001	8.989127729169999	48.516661990299994	70.0659407931	38.173008165	3.88766580851	0.0175912480023	5.27737440069	3.3071546244300003	1.8470810402400002	2.3572272323099996	0.17591248002300003	0.0	0.246277472032	0.0	0.61569368008	6.82540422489	1.31934360017	0.299051216039	1.79430729623	67.23374986479999	0.84437990411	7.30036792095	14.301684625899998	1.3721173441799999	32.4206700682	41.4449802934	4.94314068864	1.91744603225	0.211094976028	64.9644788725	2.9905121603900002	16.2719044021	0.052773744006900006	2.2692709923	31.9808888682	67.37447984880001	1.6359860642100001	4.30985576056	37.7684094609	16.922780578199998	54.7791462791	1.46007358419	0.6332849280830001	43.3624263257	0.140729984018	13.334165985699999	10.1853325933	0.299051216039	7.21241168094	34.9714010286	18.8050441145	38.8062930931	0.0	0.0	0.7036499200920001	0.0	0.0	0.0	1.28416110417	58.9658633037	4.6264982246	48.587026982299996	0.40459870405299997	10.713070033400001	0.38700745605	241.01768887900002	2.11094976028	1.5656210722	26.7035144675	5.75233809675	29.9930778439	0.08795624001150001	0.15832123202099999	84.666676635	0.949927392124	8.61971152112	1538.91755774	0.105547488014	0.0703649920092	0.140729984018	0.0	13.369348481700001	78.8263822983	98.2295288448	9.79832513728	0.0	16.0432181781	0.0	14.460005857899999	1.68875980822	37.3462195089	145.057431027	38.560015621	1.86467228824	17.5384742583	40.1608191892	11.275989969500001	5.01350568065	50.3461517826	41.4449802934	0.0	19.8429277466	17.8375254743	31.2420564521	0.334233712044	9.83350763328	3.72934457649	176.915181159	13.7563559378	2.02299352026	2.79700843236	31.2068739561	0.0	965.513237854	1.5128473282	2.72664344036	1.1082486241399998	153.48363882	1.75912480023	126.621803121	4.1691257765400005	49.009216934399994	15.603436978	9.60482140925	3.4302933604500003	2.3220447363	0.84437990411	0.0	0.0	32.7021300363	0.0	3.65897958448	42.9402363736	0.193503728025	0.0	0.985109888128	0.0	14.072998401800001	19.4735115385	94.0252205723	57.963162167600004	45.578923573900006	0.439781200057	164.742037541	3.27197212843	27.2664344036	21.2502275868	4.92554944064	6.45598801684	63.117397832200005	107.90471524600001	6.702265488869999	1.1082486241399998	1.9526285282499998	12.1555523696	51.630312886700004	99.337777469	21.2502275868	43.0633751096	0.0	1.16102236815	3.41270211245	23.026943635	79.6531709544	27.442346883600003	3.1840158884200003	0.0	1.24897860816	0.0	0.0	4.802410704630001	28.0580405637	39.1757093011	0.0	1.9526285282499998	36.4666571088	0.474963696062	71.3325106493	36.5018396048	5.11905316867	1.49525608019	1.6359860642100001	0.84437990411	43.1689225976	6.42080552084	11.4870849455	12.366647345599999	0.0	4.29226451256	0.0	0.17591248002300003	34.5140285805	40.7237391253	20.4058476827	21.4965050588	7.89847035303	0.0	56.2216286153	113.727418335	2.56832220833	14.5127796019	17.3977442743	27.3895731396	116.08464556700001	45.842792294	74.23506656970001	12.648107313599999	20.0364314746	0.0	0.0	10.7658437774	10.4140188174	0.0351824960046	9.9566463693	0.0	46.968632166099994	0.281459968037	21.2502275868	3.97562204852	4.55613323259	0.879562400115	0.105547488014	0.0	3.2016071364200003	131.265892593	10.976938753399999	25.0323459073	9.78073388928	54.145861351099995	9.46409142523	23.9768710271	43.1513313496	5.84029433676	55.658708679300005	76.69784129	36.8536645648	7.10686419293	3.8524833125	10.9065737614	20.9159938747	4.94314068864	40.7061478773	4.90795819264	19.2624165625	82.92514308279999	1.93503728025	0.334233712044	20.3882564347	250.411415313	9.1826314572	0.580511184076	0.0	9.00671897717	24.047236019099998	12.9295672817	6.438396768840001	654.4296081809999	0.562919936073	0.052773744006900006	24.5573822112	36.9768033008	0.0	3.8700745605	1.14343112015	28.990376707800003	103.13748703700001	0.45737244806	6.1393455528	0.0	0.08795624001150001	3.32474587243	0.0	0.562919936073	0.0703649920092	1.5656210722	0.8091974081059999	15.480298242	0.0351824960046	2.42759222432	0.15832123202099999	1.68875980822	3.6237970884699995	8.531755281110001	0.9675186401260001	12.8767935377	1.5304385762000001	34.4788460845	3.39511086444	24.803659683200003	1.74153355223	0.7036499200920001	21.848330018800002	1.21379611216	0.0	9.00671897717	3.2191983844200003	0.193503728025	0.123138736016	0.36941620804799996	0.0351824960046	0.246277472032	7.10686419293	2.63868720034	0.15832123202099999	0.0175912480023	0.7036499200920001	0.474963696062	0.123138736016	0.17591248002300003	26.9497919395	0.897153648117	0.0	0.211094976028	0.422189952055	14.5479620979	6.966134208910001	5.101461920669999	0.36941620804799996	0.123138736016	1.9702197762599998	0.281459968037	2.3572272323099996	0.492554944064	0.193503728025	0.0	55.342066215200006	38.137825669	0.052773744006900006	3.32474587243	1.5304385762000001	0.562919936073	7.8281053610199995	3.2191983844200003	0.193503728025	0.61569368008	0.510146192067	0.0	14.8294220659	39.5627167572	98.2823025888	0.334233712044	8.93635398517	19.8957014906	29.6940266279	4.45058574458	7.10686419293	150.633856644	0.0	15.32197701	26.914609443499998	168.700068342	9.516865169239999	15.075699538	74.6572565217	19.7373802586	1.9702197762599998	0.140729984018	18.2597154264	69.9955758011	40.5126441493	53.1607514629	12.8064285457	24.2055572512	18.5235841464	0.0	195.84336401	1.14343112015	4.73204571262	1.8998547842500002	36.554613348800004	1.17861361615	0.0351824960046	0.281459968037	48.252793270299996	1.86467228824	10.0270113613	6.9133604649	0.35182496004600006	1.21379611216	0.052773744006900006	0.105547488014	2.69146094435	1.6711685602200002	8.61971152112	0.826788656108	0.140729984018	0.211094976028	1.00270113613	0.439781200057	0.897153648117	3.4302933604500003	0.510146192067	0.861971152112	143.421444963	2.58591345634	1.61839481621	42.1662214615	323.133634554	27.1081131715	6.77263048088	31.4355601801	65.2107563445	1.16102236815	0.0	0.08795624001150001	1.23138736016	0.0703649920092	0.263868720034	0.17591248002300003	0.9675186401260001	0.263868720034	0.8091974081059999	716.298027405	14.3544583699	9.129857713189999	1.5128473282	0.40459870405299997	29.0431504518	1.19620486416	18.4884016504	36.3083358767	2.5331397123299997	1.31934360017	20.1243877146	0.61569368008	96.7694552606	9.09467521719	83.2066030509	0.334233712044	0.0	55.7818474153	48.3231582623	12.665698561700001	251.167838977	2.7794171843599997	73.2499566816	4.1691257765400005	38.8942493331	20.704898898699998	0.0	0.0	2.58591345634	9.675186401260001	171.35634679	79.07265977029999	72.54630676149999	0.0	5.20700940868	0.0	52.0525028388	1.75912480023	93.1632494201	0.334233712044	144.529693587	5.62919936073	0.897153648117	14.6711008339	23.062126131	34.4964373325	0.0	26.4572369955	19.0337303385	23.343586099	17.2921967863	35.710233444699995	8.4262077931	0.140729984018	21.7955562748	29.1838804358	25.348988371300003	31.1365089641	19.9836577306	22.164972482899998	1.58321232021	4.01080454452	0.0	12.208326113599998	0.668467424087	125.79501446399999	0.0	0.879562400115	14.847013313900002	0.0	23.185264866999997	69.5030208571	0.08795624001150001	114.114425791	44.2771712218	35.8509634287	2.23408849629	24.715703443200002	4.82000195263	45.332646101899996	43.0457838616	90.4190147318	13.369348481700001	42.2189952055	15.7617582101	44.96322989390001	25.665630835300004	6.1217543048000005	22.499206194899998	1.9702197762599998	0.22868622403	0.40459870405299997	1.19620486416	24.416652227199997	3.7117533284800004	36.8008908208	0.6860586720890001	13.6332172018	0.263868720034	0.6332849280830001	0.0	13.4748959698	135.15355840200002	11.2935812175	53.829218886999996	134.045309777	10.8713912654	7.388324160960001	3.72934457649	4.64408947261	0.0	0.0	136.877500706	15.8497144501	0.0	5.4005131367	0.0	16.922780578199998	27.970084323600002	0.0	8.514164033110001	0.0	0.949927392124	2.1285410082799996	115.416178143	0.0	43.3272438296	0.0175912480023	12.560151073599998	153.342908836	163.457876437	52.562649030900005	73.1620004415	9.041901473180001	1057.42750867	68.2188597529	0.492554944064	18.1541679384	0.562919936073	9.28817894521	44.7521349178	11.346354961500001	226.31140555	8.25029531308	39.3340305331	0.281459968037	2.9025559203799998	1.8118985442400002	0.7036499200920001	95.2566079324	0.0	205.113951707	2.46277472032	182.50919802400003	0.0	0.15832123202099999	28.0756318117	7.12445544093	0.0	9.35854393722	1.8470810402400002	4.97832318465	21.2854100828	7.26518542495	12.8943847857	11.2583987215	28.4626392677	95.71398038049999	0.474963696062	0.263868720034	81.3419307626	44.8928649019	19.332781554500002	0.0	0.562919936073	56.133672375299994	5.24219190468	0.897153648117	0.105547488014	0.0175912480023	35.8685546767	0.0	44.7697261658	0.15832123202099999	1.23138736016	37.3110370129	37.891548196900004	0.6860586720890001	1.88226353625	4.55613323259	7.740149121010001	19.9836577306	29.4301579078	2.4100009763099997	16.2543131541	10.9417562574	14.231319633900002	8.39102529709	7.018907952919999	0.123138736016	0.105547488014	27.8821280836	7.986426593039999	4.82000195263	87.58682380340001	110.06843875	8244.10319378	12744.2610752	3354.93245401	2.92014716838	0.0	4.1691257765400005	0.0	2.33963598431	44.8576824058	0.17591248002300003	40.9348341013	0.140729984018	0.36941620804799996	0.35182496004600006	0.38700745605	15.14606453	18.9105916025	7.56423664099	11.346354961500001	0.0703649920092	0.0	1.46007358419	2.84978217637	0.35182496004600006	0.123138736016	1.86467228824	0.08795624001150001	3.6765708324800004	0.545328688071	0.7036499200920001	48.7981219584	165.02349751	0.0	1.09065737614	1.12583987215	4.34503825657	0.246277472032	132.32136747299998	67.1106111288	29.7995741159	15.7265757141	0.052773744006900006	38.331329397	76.838571274	42.1486302135	10.5547488014	96.9981414846	108.53800017399999	13.4045309777	12.208326113599998	1.8470810402400002	28.2691355397	7.49387164898	164.513351317	50.7507504866	97.1212802207	28.4274567717	1.3897085921799999	9.71036889727	0.0	252.891781281	1.6008035682100001	16.7116856022	26.0174557954	0.914744896119	18.7698616184	24.7860684352	9.44650017723	8.918762737160002	18.0310292024	8.69007651313	82.6436831148	6.3680317768300005	33.141911236300004	34.0566561324	0.932336144122	12.2786911056	26.2461420194	15.9376706901	29.5708878919	9.64000390526	60.461119383900005	36.6073870928	1.6359860642100001	10.9417562574	9.25299644921	0.562919936073	0.0	5.9106593287699996	0.0	0.105547488014	130.456695185	73.8128766176	0.756423664099	100.35806985299999	8.162339073060002	1.5480298242	0.0	1.33693484817	49.5017718785	51.2081229347	20.9687676187	6.01620681678	7.88087910503	294.53026530200003	32.7021300363	7.86328785703	0.0175912480023	3.39511086444	0.193503728025	2.3044534883	1.7767160482299997	224.780966973	281.213690565	25.3313971233	9.05949272118	2.60350470434	7.230002928939999	4.01080454452	9.49927392124	15.9024881941	0.052773744006900006	1.1082486241399998	0.510146192067	13.4573047218	0.0	13.685990945799999	96.55836028459998	34.4436635885	5.5236518727199995	0.0	23.361177346999998	0.052773744006900006	2.2868622403	0.861971152112	0.0	2.37481848031	15.638619474	18.4004454104	17.274605538299998	2.3572272323099996	4.50335948859	187.540294952	33.1243199883	0.0	2.07576726427	10.976938753399999	2.48036596832	1.19620486416	2.44518347232	1.5480298242	43.5031563097	11.0648949934	2.72664344036	2.5331397123299997	29.5708878919	65.2635300885	14.6007358419	0.84437990411	1.3721173441799999	13.3165747377	18.4180366584	59.10659328770001	39.8089942292	46.19461725399999	0.474963696062	24.733294691199998	7.52905414498	1.8118985442400002	119.444573936	352.72211369400003	167.609410966	460.20463898800006	0.123138736016	220.981257405	88.90616740360001	40.0200892052	99.16186498889999	10.924165009400001	152.181886468	266.595363475	181.524088136	489.66997939199996	130.104870225	75.8358701379	159.130429429	28.3395005317	0.0	151.742105268	90.1903285078	122.92764104	1146.01703361	30.309720308000003	298.963259799	4.520950736590001	4.081169536530001	23.238038611	62.6248428882	293.105374214	41.6736665174	41.6736665174	88.1673349875	0.897153648117	0.0	15.9552619381	1.91744603225	34.4788460845	1.05547488014	13.1934360017	38.049869429	16.2191306581	27.7765805956	9.05949272118	128.32815417700002	48.1824282783	0.0351824960046	69.9955758011	0.474963696062	32.5438088042	1470.73388048	2033.72418155	1194.28741812	255.98784092900001	64.5422889204	29.6940266279	5.717155600750001	776.002723125	342.255321133	1.3721173441799999	1184.92887419	1.9702197762599998	234.473744623	1.21379611216	2002.65803757	1033.83764509	513.717215411	5.9106593287699996	333.195828411	332.562543483	0.299051216039	0.35182496004600006	28.233953043699998	2.09335851227	1.98781102426	2.70905219235	0.0	0.0	10.8538000174	0.422189952055	12.7712460497	9.2354052012	156.56210722	40.8820603573	24.3638784832	20.7224901467	37.205489524899996	5.76992934475	51.753451622700005	82.7668218508	174.751457655	0.0	15.480298242	1.5480298242	2.3572272323099996	42.7995063896	254.05280364900003	1.17861361615	18.5059928984	1.0202923841299998	4.714454464609999	0.140729984018	0.334233712044	7.775331617010001	0.492554944064	0.0	1.7063510562200002	0.0	53.512576423	204.410301787	0.0	4.837593200630001	140.554071538	28.7968729798	0.0	0.0	0.492554944064	1.35452609618	0.0	0.0	0.0	13.351757233699999	0.0	30.784684004000002	7.75774036901	0.0	273.614271428	1.58321232021	0.422189952055	0.0	9.34095268922	0.0	0.0	113.199680895	0.439781200057	9.49927392124	0.0	0.40459870405299997	0.0	296.447711335	10.3260625773	0.246277472032	7.42350665697	0.545328688071	0.0	16.7996418422	4.6264982246	0.0	2.4100009763099997	1.12583987215	5.418104384709999	11.2583987215	0.0	0.545328688071	1.23138736016	115.416178143	0.0	40.2311841812	0.0175912480023	7.018907952919999	3.46547585645	56.432723591400006	21.5668700508	9.78073388928	357.559706895	35.6750509487	0.40459870405299997	0.756423664099	0.0	1.86467228824	67.3041148568	7.740149121010001	1486.17899623	16.7468680982	4.43299449658	0.08795624001150001	15.286794514	7.247594176950001	2.21649724829	0.35182496004600006	1.58321232021	0.08795624001150001	0.15832123202099999	0.545328688071	0.0703649920092	0.263868720034	0.0	0.299051216039	0.17591248002300003	0.0	0.0	6.8781779689	9.516865169239999	1.68875980822	1.58321232021	0.0	0.0	1.33693484817	0.0	0.0	0.193503728025	3.27197212843	14.4248233619	2.37481848031	0.791606160103	5.9810243207800005	0.08795624001150001	0.08795624001150001	0.0	0.0	9.02431022518	0.0	0.0	1.5128473282	0.0	0.281459968037	2.6738696963499997	3.8173008165	1.75912480023	1.75912480023	1.42489108819	0.562919936073	1.42489108819	657.490485334	271.978285363	0.140729984018	0.36941620804799996	3.1840158884200003	0.0703649920092	0.0	0.0	0.8091974081059999	2.21649724829	0.0	1.82948979224	6.77263048088	2.3220447363	0.598102432078	42.236586453499996	0.492554944064	443.651274618	0.0	0.105547488014	0.8091974081059999	2.23408849629	0.0	0.38700745605	0.105547488014	0.562919936073	190.231755897	143.368671219	0.0	0.474963696062	50.8387067266	914.973582343	0.422189952055	0.0	17.010736818199998	163.369920197	251.59002892900003	0.527737440069	0.40459870405299997	0.985109888128	156.984297172	52.281189062799996	0.0	0.61569368008	160.854371733	0.17591248002300003	120.236180096	5.4532868807099995	203.14373193	210.461691099	11.047303745399999	53.688488903	1.1082486241399998	0.0351824960046	7.159637936930001	2.02299352026	12.243508609600001	4.6264982246	1.16102236815	11.8389099055	82.9955080748	4.714454464609999	3.60620584047	0.0	0.861971152112	0.193503728025	0.22868622403	1.46007358419	6.45598801684	0.826788656108	0.6332849280830001	0.0	0.0351824960046	3.95803080052	1.03788363214	1.8998547842500002	4.45058574458	0.510146192067	0.0703649920092	1.49525608019	2.3572272323099996	22.3760674589	0.15832123202099999	5.224600656680001	16.8348243382	1.24897860816	1.33693484817	6.104163056799999	4.22189952055	4.081169536530001	0.879562400115	0.36941620804799996	0.0	0.0	0.0	7.5818278889899995	1.4776648321899999	11.5222674415	0.668467424087	2.86737342437	2.81459968037	17.7671604823	15.8321232021	0.211094976028	3.39511086444	1.40729984018	5.11905316867	14.143363393800001	4.43299449658	7.230002928939999	266.577772227	0.17591248002300003	15.8321232021	0.0	0.334233712044	0.299051216039	10.9593475054	4.43299449658	0.598102432078	1.16102236815	0.0703649920092	2.37481848031	12.982341025699998	70.92791194520001	21.2150450908	15.022925794	21.760373778800002	19.649424018599998	10.8010262734	0.0	28.0228580677	3.5710233444699995	14.2489108819	0.0	0.0	0.15832123202099999	1.31934360017	0.0	0.0	1.65357731222	2.8849646723799998	0.0351824960046	0.0175912480023	0.0	17.5208830103	9.569638913250001	6.790221728890001	0.40459870405299997	9.1826314572	21.3205925788	1.5480298242	0.08795624001150001	4.081169536530001	1.8998547842500002	0.527737440069	0.0	65.5977638006	3.37751961644	13.351757233699999	16.4126343861	6.54394425685	3.37751961644	4.85518444863	26.140594531399998	29.9051216039	47.426004614200004	0.193503728025	10.6778875374	0.879562400115	0.474963696062	1.0202923841299998	0.0	208.94884377099999	1.16102236815	19.5086940345	7.26518542495	5.27737440069	0.0	0.439781200057	9.90387262529	0.0703649920092	0.0703649920092	0.0	0.211094976028	0.36941620804799996	2.9729209123900002	19.1920515705	84.8074066191	8.654894017130001	0.40459870405299997	64.3311939444	0.299051216039	3.0608771524000002	0.0	20.3178914426	364.36751987199995	6.17452804881	0.0	0.0	0.0	403.965419125	3.25438088042	0.246277472032	855.638302832	1.12583987215	0.052773744006900006	1.8470810402400002	4.46817699258	12.5249685776	23.4491335871	180.626934488	107.376977806	1.42489108819	4.27467326456	40.7941041173	0.6860586720890001	78.6680610663	11.240807473499999	70.3649920092	1068.80904612	0.598102432078	0.17591248002300003	0.0351824960046	0.15832123202099999	0.0	0.0703649920092	0.0	120.781508784	0.0703649920092	484.84997743900004	30.749501508	3.97562204852	0.0	1.82948979224	1.82948979224	0.0	1.3897085921799999	0.439781200057	5.01350568065	9.64000390526	6.19211929681	102.78566207700001	0.052773744006900006	0.36941620804799996	0.0	0.22868622403	0.316642464041	0.0	0.0	40.7413303733	15.8848969461	3.76452707249	2.25167974429	0.0	0.0	2.55073096033	0.0	0.0	3.3423371204400003	217.70928527599997	34.390889844499995	50.363743030600006	43.1337401016	5.66438185674	0.0	0.826788656108	0.123138736016	0.17591248002300003	0.17591248002300003	4.96073193665	0.0	0.281459968037	0.0	0.263868720034	0.0	0.281459968037	0.211094976028	0.123138736016	141.22253896200002	38.577606869	18.013437954300002	9.25299644921	80.93733205859999	2.95532966439	20.6345339067	1.79430729623	165.656782438	18.8226353625	1.40729984018	18.9281828505	0.7740149121009999	0.0	2.62109595234	11.6629974255	1.93503728025	3.9932132965199996	93.05770193209999	8.56693777712	27.6886243556	45.0335948859	34.9362185326	3.94043955251	1.17861361615	1.7063510562200002	30.925413988000003	4.82000195263	4.1691257765400005	137.950566834	8.654894017130001	25.2962146273	1.93503728025	1.23138736016	20.9863588667	15.49788949	4.081169536530001	6.52635300885	4.6089069766	6.790221728890001	6.667082992869999	190.178982153	18.5763578904	5.3301481447	16.7996418422	25.806360819400002	119.25107020799999	53.2311164549	68.711414697	41.2690678134	13.4573047218	2.72664344036	0.0	8.25029531308	52.6857877669	0.580511184076	120.588005056	25.049937155300004	21.7427825308	24.8564334272	42.8170976376	7.10686419293	10.994530001400001	2.23408849629	27.495120627600002	15.779349458099999	256.42762212900004	247.15703443200002	4.45058574458	29.394975411799997	737.74175872	60.390754391899996	73.0740442015	34.2853423565	23.308403603000002	20.3530739387	8.918762737160002	0.316642464041	8.83080649715	14.759057073900001	19.8077452506	194.77029788099998	2.60350470434	262.76047141	757.602277715	0.0	0.9675186401260001	0.281459968037	0.0	55.852212407299994	58.1918483916	0.211094976028	0.263868720034	10.8186175214	36.2203796367	146.711008339	3.25438088042	0.510146192067	2.6738696963499997	23.097308626999997	19.7901540026	39.9673154612	8.81321524915	21.197453842799998	15.9376706901	6.0865718087900005	13.4573047218	20.3354826907	5.928250576769999	21.144680098800002	7.5818278889899995	7.42350665697	31.470742676100002	7.88087910503	16.0784006741	12.1731436176	1.74153355223	1.6008035682100001	0.0	0.668467424087	4.081169536530001	20.106796466600002	80.3920033705	4.520950736590001	0.299051216039	21.9011037629	2.04058476827	2.05817601627	131.107571361	0.668467424087	0.0	74.1998840737	20.1419789626	83.1538293068	89.99682477969999	8.81321524915	87.78032753139999	0.052773744006900006	0.0	0.0	0.0	0.334233712044	33.0539549963	0.334233712044	589.904910509	16.6061381142	2.55073096033	0.914744896119	0.0703649920092	14086.8778965	1904.85069868	1130.67746535	339.81013766	77.0848487461	1431.85722239	19.2096428185	395.064247636	207.98132513099998	22.2177462269	44.3123537178	0.263868720034	127.255088049	1.05547488014	1906.94405719	4.69686321661	5.9106593287699996	230.111115118	46.7927196861	345.105103309	159.376706901	2.51554846433	102.715297085	3.41270211245	384.140082626	1074.7021142	143.632539939	0.316642464041	0.0	7.071681696919999	69.309517129	6.03379806479	36.2907446287	0.985109888128	0.0	108.608365166	2.18131475228	6.03379806479	8.70766776114	6.966134208910001	876.4839317139999	110.08602999799999	261.247624082	0.6508761760849999	168.295469638	34.8130797965	57.6641109515	143.368671219	18.5059928984	1.03788363214	14417.276716499999	529.514156117	40.0024979572	308.427351224	49.3258593984	1016.40471832	1188.83413124	614.2687889919999	53.037612726899994	14.2840933779	1063.23262051	1.91744603225	61.340681784	140.430932802	1.68875980822	8.338251553089998	0.0	0.826788656108	1.19620486416	0.826788656108	0.35182496004600006	123.156327264	95.5732503965	144.811153555	1339.52076163	4.872775696640001	3.46547585645	11.8740924015	1272.56847173	434.046453209	1074.82525294	4.22189952055	46.036296021999995	623.908792897	3.72934457649	660.305085014	16.8524155862	85.0185015951	4.11635203254	2171.04146345	9953.9724996	15542.061113799999	5.62919936073	283.940334005	0.7388324160959999	223.65512710099998	0.08795624001150001	15.198838274000002	273.262446468	204.005703083	51.8062253668	1.35452609618	92.090183292	10.1677413453	738.1287661760001	1468.60533947	22.2529287229	267.879524579	2.05817601627	1389.11048975	134.73136845	6.491170512849999	6.1569368008000005	530.041893557	2040.53199452	337.118676716	5.73474684875	24.416652227199997	7.4059154089699994	56.29199360729999	0.0	2.23408849629	9.60482140925	121.133333744	2.92014716838	55.7290736713	73.5314166496	1.33693484817	0.0	1.0202923841299998	3.0608771524000002	0.263868720034	2.56832220833	0.0	4.76722820862	0.0	73.7952853696	9.675186401260001	0.22868622403	2.79700843236	0.0	169.649995734	5.4884693767199995	106.46223291	87.3757288274	17.2394230422	82.7844130988	4.485768240580001	7.599419136989999	8.4086165451	353.72481483	48.3231582623	0.211094976028	43.9429375097	1.58321232021	0.0	24.9971634113	18.8050441145	0.0	37.5573144849	1.3721173441799999	5.27737440069	43.87257251770001	82.9779168268	0.299051216039	0.422189952055	47.707464582200004	1.33693484817	31.101326468099998	2.07576726427	5.18941816068	30.573589028	60.7073968559	5.418104384709999	9.83350763328	0.0	0.334233712044	11.082486241400002	60.390754391899996	9.868690129289998	15.374750754	0.8091974081059999	0.0	0.7036499200920001	1.23138736016	24.1351922591	0.0	0.246277472032	2.1285410082799996	1.7767160482299997	15.550663234000002	0.08795624001150001	0.40459870405299997	0.0703649920092	0.299051216039	0.7036499200920001	1.19620486416	9.02431022518	41.8847614935	169.298170774	95.0806954524	4.45058574458	414.43221168599996	3.8700745605	1.93503728025	0.08795624001150001	0.0	8.88358024116	0.0	58.5612645996	53.037612726899994	0.193503728025	0.15832123202099999	7.018907952919999	64.5246976724	161.118240453	0.0	2.56832220833	38.595198116999995	3.27197212843	0.281459968037	0.61569368008	0.35182496004600006	75.1322202178	0.914744896119	194.365699177	0.0	142.946481267	36.8360733168	9.65759515326	7.10686419293	1.86467228824	7.51146289698	53.811627638999994	6.73744798488	64.8589313845	13.7563559378	10.6075225454	17.3977442743	10.976938753399999	61.270316791999996	33.5113274444	0.052773744006900006	1.03788363214	0.0	0.0	77.2079874821	0.316642464041	0.299051216039	0.263868720034	8.28547780908	4.485768240580001	1.4776648321899999	27.7941718436	2.8849646723799998	89.2228098676	9.35854393722	22.2177462269	15.093290785999999	32.1743925962	25.1203021473	0.6508761760849999	11.5222674415	0.756423664099	0.0	0.0	10.8713912654	2.07576726427	3.60620584047	38.630380613	0.263868720034	39.5451255092	15.32197701	13.9322684178	85.9860202352	19.3679640505	46.4233034781	71.12141567329999	11.5222674415	25.0147546593	277.29084226	5.15423566467	29.9754865959	0.7036499200920001	30.520815284	238.537322911	1.00270113613	10.8538000174	12.1731436176	2.58591345634	0.35182496004600006	0.0351824960046	0.0	18.5763578904	0.334233712044	57.4530159755	80.5679158505	51.2257141827	9.60482140925	39.6506729972	18.5411753944	7.30036792095	74.09433658569999	30.344902804	0.0	4.5737244806	33.3354149643	15.181247026	0.15832123202099999	11.944457393599999	60.1092944238	18.787452866400002	4.29226451256	18.7346791224	38.9997968211	34.461254836500004	0.0	19.385555298499998	3.00810340839	14.811830817899999	21.478913810799998	20.616942658699998	106.83164911799999	0.598102432078	28.8496467238	0.0	1.12583987215	44.9104561499	0.052773744006900006	58.015935911599996	0.668467424087	6.0513893127900005	6.702265488869999	0.0351824960046	0.7212411680940001	14.9525608019	0.0	5.27737440069	2.18131475228	18.4708104024	17.8902992183	1.00270113613	0.193503728025	14.7062833299	381.81803789	61.199951799999994	5.3301481447	55.7994386633	4.82000195263	1.30175235217	0.140729984018	80.4447771145	1.46007358419	4.45058574458	8.74285025714	20.458621426700002	91.91427081200001	233.25994851	60.7425793519	3.39511086444	51.4192179107	4.82000195263	72.37039428140001	67.83185229680001	21.039132610699998	0.22868622403	21.1270888508	173.625617783	178.49839347900001	0.052773744006900006	21.197453842799998	1.82948979224	2.19890600029	0.0351824960046	0.668467424087	3.1840158884200003	1.00270113613	0.0	2.19890600029	0.299051216039	4.67927196861	0.0	8.39102529709	69.4502471131	16.0608094261	64.73579264840001	27.1081131715	0.0	0.492554944064	67.3217061048	0.40459870405299997	1.07306612814	0.0	6.895769216900001	8.338251553089998	1.14343112015	218.958263885	0.0	47.918559558199995	0.0351824960046	30.063442835900002	92.23091327600001	41.3394328054	0.0	73.6193728896	0.36941620804799996	57.7872496875	3.8700745605	20.9863588667	7.986426593039999	0.6332849280830001	22.1297899869	102.539384605	123.54333472	78.2282798662	43.4679738137	1.23138736016	49.0971731744	0.211094976028	17.204240546199998	39.7386292372	735.701173952	39.1581180531	85.1768228271	135.80443457799998	418.108782519	46.4408947261	5.31255689669	47.0389971581	262.092003986	0.17591248002300003	58.4029433676	13.7387646898	24.7684771872	106.268729182	0.0	39.6858554932	4.27467326456	38.524833125	0.140729984018	0.08795624001150001	0.38700745605	11.8213186575	3.8173008165	3.6765708324800004	104.77347310200001	0.439781200057	0.0	42.4476814295	363.435183727	60.6018493679	47.6546908382	47.0741796541	0.0	14.037815905799999	8.81321524915	28.0580405637	96.9981414846	40.4774616533	3.65897958448	11.698179921500001	17.819934226300003	65.3163038325	48.991625686400006	48.3055670143	0.0	83.7167492429	30.890231491999998	0.0703649920092	3.00810340839	12.3314648496	38.9470230771	1.98781102426	15.7969407061	11.680588673499999	5.89306808077	107.23624782200001	31.8225676361	63.7858652563	18.4180366584	4.6264982246	0.35182496004600006	13.0527060177	21.2854100828	58.5612645996	25.2258496353	30.2745378119	1.4424823361899999	10.2381063373	458.762156652	24.733294691199998	0.0	5.101461920669999	50.6276117506	58.5788558476	0.0	6.24489304081	21.8659212669	6.52635300885	8.67248526513	26.668331971500002	3.41270211245	29.9754865959	17.8551167223	0.897153648117	0.316642464041	0.0351824960046	1.14343112015	98.86281377290001	37.3110370129	0.22868622403	4.76722820862	2.4100009763099997	3.4302933604500003	49.2027206624	34.3029336045	38.155416917	132.989834897	9.34095268922	79.49484972239999	9.72796014527	17.4505180183	2.86737342437	0.193503728025	66.93469864869999	1.24897860816	12.1027786256	22.024242498899998	30.327311555999998	0.422189952055	109.61106630200001	0.35182496004600006	12.1203698736	15.23402077	20.4058476827	40.301549173299996	25.947090803400002	28.920011715799998	35.0065835246	31.470742676100002	9.79832513728	14.3720496179	1.4776648321899999	19.5790590266	19.8781102426	0.0	0.0	1.5304385762000001	2.69146094435	0.052773744006900006	0.0	11.9972311376	0.140729984018	8.37343404909	4.27467326456	1.91744603225	4.485768240580001	38.577606869	0.0175912480023	0.281459968037	0.949927392124	10.4492013134	0.510146192067	0.123138736016	0.123138736016	0.140729984018	2.05817601627	157.582399605	5.8051118407599995	0.052773744006900006	0.0703649920092	0.105547488014	0.0	9.62241265725	2.86737342437	1.4776648321899999	8.074382833049999	0.897153648117	1.21379611216	0.15832123202099999	4.18671702455	1.61839481621	0.0	0.140729984018	0.45737244806	0.0	0.0	0.246277472032	0.45737244806	0.914744896119	0.422189952055	0.0	0.0	0.0703649920092	0.61569368008	3.0960596484	3.1664246404100003	0.7212411680940001	1.6711685602200002	0.105547488014	0.84437990411	3.1840158884200003	0.140729984018	0.140729984018	15.638619474	0.510146192067	6.104163056799999	0.0	9.1826314572	0.0	0.0	11.4519024495	0.123138736016	5.78752059275	0.0351824960046	1.4424823361899999	0.0	0.0175912480023	1.49525608019	0.123138736016	0.334233712044	8.76044150514	0.0175912480023	0.0	3.00810340839	6.438396768840001	1.68875980822	0.22868622403	63.6803177683	2.18131475228	1.68875980822	0.105547488014	3.37751961644	1.75912480023	0.791606160103	0.08795624001150001	0.422189952055	2.44518347232	2.7618259363599997	12.4194210896	0.052773744006900006	0.0	0.826788656108	0.123138736016	1.5480298242	21.197453842799998	0.474963696062	0.15832123202099999	0.932336144122	0.22868622403	2.14613225628	0.0	0.8091974081059999	1.05547488014	2.84978217637	57.5057897195	0.7740149121009999	11.1176687374	21.4965050588	0.474963696062	14.9349695539	0.0703649920092	61.74528048810001	7.12445544093	0.22868622403	24.4342434752	35.0945397646	0.0351824960046	4.94314068864	22.1473812349	2.3924097283099997	53.494985175	2.4100009763099997	10.6778875374	18.8226353625	1.4776648321899999	0.0	1.12583987215	2.86737342437	0.0	7.247594176950001	0.263868720034	13.1230710097	78.5625135782	86.5841226673	27.0201569315	0.0	36.8360733168	15.691393218	107.27143031799999	36.888847060799996	36.8712558128	67.6735310648	39.2812567891	30.538406532	49.5721368705	0.246277472032	0.0351824960046	81.4122957546	21.3030013308	88.6247074356	0.0	49.1675381664	28.0756318117	69.010465913	14.811830817899999	10.8186175214	11.9092748976	24.2231484992	5.418104384709999	0.140729984018	0.22868622403	84.385216667	52.2987803108	0.598102432078	22.3584762109	3.32474587243	29.6764353799	96.9277764926	0.052773744006900006	2.2868622403	0.08795624001150001	120.588005056	68.78177968899999	14.5127796019	0.0175912480023	59.1769582797	12.718472305699999	48.516661990299994	16.1311744181	2.14613225628	27.3192081476	40.301549173299996	24.1351922591	16.1135831701	8.32066030509	0.756423664099	14.072998401800001	62.5896603922	1.24897860816	0.0	1.75912480023	65.6857200406	44.6993611738	5.347739392699999	16.2543131541	0.0175912480023	3.5710233444699995	0.38700745605	46.599215958100004	0.246277472032	3.9228483045099996	7.687375377	8.81321524915	0.932336144122	61.428638023999994	2.7442346883599997	1.6359860642100001	9.46409142523	131.107571361	14.2665021299	1.68875980822	0.0	0.0703649920092	6.561535504859999	2.3044534883	6.80781297689	29.8875303559	3.9932132965199996	0.334233712044	14.7238745779	27.9349018276	32.5086263082	12.401829841600001	0.0	32.1568013482	35.0769485166	4.15153452854	11.6629974255	8.77803275314	1.58321232021	5.11905316867	4.92554944064	0.9675186401260001	0.08795624001150001	43.1337401016	12.313873601600001	69.080830905	11.0121212494	20.4938039227	8.49657278511	18.8578178585	68.0781297689	25.1203021473	1.03788363214	0.123138736016	0.826788656108	17.4857005143	4.837593200630001	0.791606160103	64.6478364084	19.4383290425	18.5587666424	16.8172330902	9.35854393722	11.328763713499999	0.0351824960046	0.7036499200920001	1.8470810402400002	44.6993611738	1.19620486416	0.334233712044	3.23678963242	1.9702197762599998	0.123138736016	23.325994851	32.6141737963	12.1027786256	37.821183204899995	12.243508609600001	5.857885584759999	7.230002928939999	0.562919936073	0.791606160103	5.470878128709999	2.04058476827	35.710233444699995	0.263868720034	1.14343112015	0.105547488014	4.90795819264	3.97562204852	20.8280376347	0.545328688071	0.0351824960046	138.548669266	13.914677169800001	0.281459968037	12.6305160656	0.15832123202099999	19.4559202905	8.49657278511	39.3164392851	37.205489524899996	0.08795624001150001	11.0648949934	0.0175912480023	0.36941620804799996	41.5505277814	18.330080418399998	0.0	6.52635300885	7.08927294492	230.498122574	20.458621426700002	2.60350470434	0.0	2.2868622403	5.347739392699999	18.4884016504	34.4964373325	52.7033790149	25.7711783234	3.1664246404100003	15.7617582101	25.3313971233	1.28416110417	0.105547488014	5.89306808077	13.985042161800001	0.527737440069	0.105547488014	2.02299352026	15.462706994000001	28.8496467238	18.6643141304	28.1811792997	8.32066030509	15.128473282	5.857885584759999	47.5139608542	0.562919936073	1.6008035682100001	9.49927392124	2.2692709923	1.30175235217	9.49927392124	0.0175912480023	0.08795624001150001	0.334233712044	0.6332849280830001	0.0351824960046	1.3721173441799999	9.42890892923	0.123138736016	0.22868622403	0.598102432078	14.0026334098	39.6154905012	9.81591638528	20.7928551387	3.65897958448	9.49927392124	0.38700745605	0.0	0.0	0.0	0.0	0.0	0.61569368008	0.0	0.123138736016	0.0	0.0	2.44518347232	0.0351824960046	2.04058476827	3.32474587243	6.68467424087	14.3192758739	10.2029238413	15.603436978	21.3030013308	58.1214833996	0.580511184076	25.665630835300004	0.0	71.43805813729999	18.5059928984	120.46486632	30.151399075900002	95.9074841085	56.5734535754	97.03332398069999	127.606913009	23.9768710271	14.5127796019	0.545328688071	0.123138736016	11.9092748976	28.040449315700002	0.17591248002300003	0.193503728025	0.0	23.572272323099998	49.361041894399996	39.1405268051	53.96994887100001	67.1809761208	11.9972311376	20.7400813947	12.982341025699998	38.524833125	0.17591248002300003	257.870104466	0.0	2.8849646723799998	11.7157711695	7.49387164898	3.0960596484	1.24897860816	17.925481714300002	17.0986930582	11.7685449135	0.61569368008	25.7711783234	35.7630071887	31.1365089641	0.0	0.15832123202099999	2.33963598431	0.08795624001150001	0.0	0.0	0.0	0.0	0.0	0.0	4.34503825657	0.826788656108	0.0	0.510146192067	0.0	0.123138736016	0.0	1.75912480023	0.316642464041	0.0	0.562919936073	0.6332849280830001	1.4424823361899999	0.0	1.68875980822	0.439781200057	0.123138736016	0.439781200057	0.6860586720890001	0.7388324160959999	0.422189952055	0.08795624001150001	0.15832123202099999	1.31934360017	0.36941620804799996	0.0	0.0	0.08795624001150001	0.0	0.0	1.7063510562200002	0.0351824960046	0.0	0.0	0.492554944064	0.15832123202099999	0.08795624001150001	0.0	0.0	0.123138736016	2.7618259363599997	0.08795624001150001	0.123138736016	0.0351824960046	0.0	0.35182496004600006	0.105547488014	0.0	1.00270113613	0.052773744006900006	4.34503825657	0.0	0.281459968037	0.668467424087	0.0	0.0	0.0	0.17591248002300003	0.299051216039	0.0	1.35452609618	0.40459870405299997	0.598102432078	1.17861361615	0.22868622403	0.0	0.140729984018	0.263868720034	0.0	0.38700745605	0.0703649920092	0.0703649920092	0.0	292.70077551	9.02431022518	0.22868622403	104.122596926	0.193503728025	1.93503728025	104.86142934200001	0.0	113.516323359	0.0175912480023	2.83219092837	15.7265757141	15.075699538	17.6792042423	0.61569368008	3.8700745605	9.692777649260002	11.0648949934	20.370665186700002	21.1798625948	8.67248526513	6.29766678482	21.9714687549	5.08387067266	0.281459968037	1.8470810402400002	108.784277646	7.722557873010001	0.6332849280830001	102.838435821	0.0	3.0784684004000002	17.1866492982	6.40321427283	97.8777038848	21.1270888508	0.17591248002300003	226.99746422200002	120.605596304	2.00540227226	0.791606160103	236.778198111	0.140729984018	5.59401686473	118.318734063	52.58024027890001	5.4884693767199995	1.33693484817	38.225781909	111.282234863	8.19752156907	0.756423664099	53.2487077029	23.484316083099998	0.598102432078	1.09065737614	19.3679640505	7.704966625	0.193503728025	278.768507092	0.105547488014	409.242793525	49.3434506464	0.0	314.566696777	32.1216188522	1.74153355223	555.6899331440001	20.9687676187	32.367896324200004	35.0593572686	0.211094976028	6.280075536819999	52.2987803108	59.7750607118	24.3814697312	19.5438765305	129.805819009	56.5382710794	16.4478168821	29.3246104198	5.8754768327699995	20.2123439546	12.4721948336	112.144206015	25.454535859299998	0.474963696062	62.02674045609999	0.0	0.0	0.7212411680940001	0.545328688071	1.4776648321899999	2.37481848031	25.1027108993	0.0	0.0	0.0	0.0	0.0	0.0	74.8155777538	13.1230710097	29.2718366758	1.8998547842500002	0.22868622403	0.826788656108	0.299051216039	0.08795624001150001	0.35182496004600006	45.930748533999996	16.4126343861	381.536577922	347.427148045	0.052773744006900006	2.70905219235	24.4694259712	67.3568886008	23.5194985791	1.5304385762000001	301.373260775	0.422189952055	0.61569368008	1.30175235217	10.1149676013	0.492554944064	5.4532868807099995	0.0	0.0	170.019411942	0.08795624001150001	0.0	1.65357731222	27.829354339600002	2.21649724829	7.740149121010001	24.3462872352	20.5641689147	1.7767160482299997	2.5331397123299997	32.7197212843	0.08795624001150001	0.0	0.35182496004600006	0.140729984018	37.8035919569	17.6616129943	0.35182496004600006	4.97832318465	777.797030421	0.0	17.819934226300003	0.439781200057	3.1664246404100003	46.968632166099994	55.7290736713	13.0527060177	0.0	3.37751961644	43.520747557700005	0.17591248002300003	14.688692081900001	509.07312593800003	0.6332849280830001	13.9674509138	69.010465913	90.5421534678	1.40729984018	0.0	0.6332849280830001	142.137283859	0.439781200057	319.668158698	0.668467424087	0.22868622403	10.1853325933	0.0	7.37073291296	0.0	27.846945587600004	201.929935818	3.2016071364200003	2.93773841638	0.193503728025	1.4776648321899999	0.0	1.91744603225	0.263868720034	0.22868622403	21.7427825308	0.0	0.0	0.105547488014	3.5358408484599995	19.9836577306	0.7740149121009999	0.35182496004600006	2.37481848031	0.052773744006900006	0.0	6.895769216900001	12.1555523696	10.132558849299999	46.8982671741	31.6466551561	8.67248526513	5.54124312072	9.9918288653	6.84299547289	7.26518542495	61.270316791999996	104.210553166	85.8804727472	24.5397909632	165.72714743	19.2448253145	0.0	45.649288566	13.8091296818	52.070094086800005	43.0106013656	10.6427050414	61.58695925600001	78.5273310822	110.015665006	10.009420113300001	6.895769216900001	0.7388324160959999	0.879562400115	0.263868720034	0.0	29.852347859899997	7.89847035303	16.4654081301	2.3044534883	3.94043955251	4.53854198459	3.6413883364699995	0.15832123202099999	0.17591248002300003	3.6941620804800004	0.105547488014	0.545328688071	0.422189952055	2.02299352026	0.193503728025	0.6860586720890001	10.6427050414	2.69146094435	0.281459968037	0.0	0.0	0.0351824960046	1.46007358419	0.545328688071	0.0	0.0	0.510146192067	0.439781200057	0.0	0.0703649920092	0.0	0.0	0.105547488014	0.40459870405299997	0.0	4.0283957925300005	0.45737244806	0.052773744006900006	0.0175912480023	0.140729984018	0.0	0.0	5.24219190468	0.0	1.4776648321899999	1.03788363214	2.9729209123900002	8.69007651313	0.0	0.0	0.211094976028	0.105547488014	7.14204668893	2.42759222432	0.61569368008	1.09065737614	0.0	0.0	0.0	0.17591248002300003	1.6711685602200002	0.0351824960046	0.0	4.69686321661	0.0351824960046	131.93436001700002	0.0	1.00270113613	172.746055383	0.052773744006900006	0.123138736016	0.0	0.316642464041	0.299051216039	0.0	0.0	0.316642464041	0.0	0.7212411680940001	0.0	0.510146192067	0.105547488014	1.23138736016	1.7063510562200002	0.0351824960046	0.08795624001150001	1.5480298242	8.93635398517	0.0	0.0	0.0	0.897153648117	0.474963696062	0.0175912480023	0.123138736016	0.193503728025	1.12583987215	7.054090448919999	0.0351824960046	0.35182496004600006	0.15832123202099999	0.40459870405299997	0.0351824960046	0.0175912480023	0.0	0.0	0.0351824960046	0.6860586720890001	0.527737440069	0.0	0.36941620804799996	1.75912480023	0.0	0.0	11.680588673499999	0.140729984018	0.299051216039	0.0	0.299051216039	0.0	7.31795916895	0.0	0.0	0.0	0.36941620804799996	1.28416110417	1.09065737614	0.668467424087	0.527737440069	0.0351824960046	18.9457740985	0.0	0.299051216039	0.0703649920092	0.246277472032	2.00540227226	0.422189952055	0.0	0.38700745605	3.58861459247	0.0	0.246277472032	1.8998547842500002	0.0	16.5709556182	121.18610748799999	2.83219092837	0.492554944064	3.6765708324800004	8.05679158505	3.7117533284800004	0.0	0.246277472032	0.105547488014	0.0	2.48036596832	0.0	3.28956337643	1.03788363214	160.537729269	0.052773744006900006	1.86467228824	0.35182496004600006	0.932336144122	11.944457393599999	8.17993032107	19.2272340665	0.281459968037	107.78157651	0.052773744006900006	114.589389487	5.43569563271	29.518114147800002	88.94134989959998	22.499206194899998	9.35854393722	60.0389294318	14.6183270899	0.422189952055	25.823952067399997	7.054090448919999	0.17591248002300003	374.939859921	97.5962439167	18.013437954300002	0.0	1.93503728025	0.105547488014	5.9106593287699996	2.92014716838	17.010736818199998	47.742647078199994	0.0	0.35182496004600006	7.810514113019999	0.22868622403	0.140729984018	14.5479620979	0.527737440069	0.0	0.0	0.527737440069	44.558631189799996	30.397676548000003	0.879562400115	2.14613225628	0.0	23.220447363	66.28382247260001	14.1081808978	1.40729984018	2.62109595234	0.0	30.55599778	1.4424823361899999	35.9389196687	46.704763446099996	15.128473282	17.6088392503	0.0	0.7036499200920001	12.7008810577	4.22189952055	0.052773744006900006	2.23408849629	2.3044534883	47.4084133662	31.3300126921	50.0998743105	39.0173880691	36.3083358767	17.1338755542	47.0214059101	38.472059381	10.8362087694	18.2245329304	0.263868720034	284.60880142900004	59.440826999799995	0.0	47.5139608542	22.4464324509	2.44518347232	105.14288931	75.0266727298	0.105547488014	1.28416110417	2.60350470434	5.224600656680001	0.40459870405299997	0.123138736016	1.35452609618	6.06898056079	8.90117148916	12.4370123376	18.1365766904	0.193503728025	25.348988371300003	21.8307387708	444.90025322599996	0.140729984018	46.6168072061	5.8754768327699995	7.75774036901	0.123138736016	10.7658437774	1.03788363214	9.79832513728	3.23678963242	0.36941620804799996	15.779349458099999	8.61971152112	22.024242498899998	11.4694936975	49.0619906784	42.183812709499996	8.30306905708	1.93503728025	0.0351824960046	9.58723016125	0.105547488014	13.070297265699999	1.7767160482299997	8.4262077931	2.3924097283099997	1.49525608019	3.02569465639	4.90795819264	0.7212411680940001	8.989127729169999	16.8172330902	17.1866492982	2.42759222432	0.281459968037	0.0	10.2029238413	2.63868720034	1.00270113613	31.2772389481	0.0175912480023	0.22868622403	5.13664441667	8.69007651313	23.238038611	78.6856523143	20.370665186700002	166.50116234200001	0.316642464041	0.0	30.29212906	10.009420113300001	1.8998547842500002	0.0	4.99591443265	7.6170103849899995	18.013437954300002	10.6427050414	2.3924097283099997	8.95394523317	0.45737244806	24.0120535231	4.837593200630001	0.45737244806	0.17591248002300003	0.879562400115	0.0	0.0703649920092	0.826788656108	14.0905896498	2.4979572163299997	17.204240546199998	3.6413883364699995	3.28956337643	0.9675186401260001	0.316642464041	3.37751961644	0.15832123202099999	4.714454464609999	1.46007358419	0.0351824960046	1.5480298242	0.22868622403	1.17861361615	57.5233809675	3.1664246404100003	10.9065737614	12.4370123376	17.6967954903	19.5086940345	0.299051216039	0.140729984018	6.1393455528	0.22868622403	119.620486416	1.35452609618	32.4910350602	0.22868622403	0.316642464041	0.0351824960046	25.1378933953	24.3638784832	0.6332849280830001	1.4424823361899999	1.65357731222	0.263868720034	0.052773744006900006	0.0	6.3680317768300005	0.052773744006900006	3.6237970884699995	17.8375254743	0.0	23.009352387	11.962048641600001	11.0648949934	24.328695987199996	13.791538433800001	11.3111724655	0.22868622403	25.5249008513	14.811830817899999	170.406419398	30.591180276	14.4424146099	5.04868817666	0.0	0.422189952055	26.2461420194	16.957963074200002	22.675118675	32.367896324200004	20.7576726427	0.8091974081059999	0.263868720034	242.33703248	0.0	13.0351147697	26.9673831875	145.391664739	4.97832318465	67.1633848728	9.165040209199999	16.4302256341	8.28547780908	13.721173441800001	29.2366541798	72.1417080574	35.886145924699996	99.97106239700001	6.614309248860001	1.30175235217	0.474963696062	16.5533643702	25.894317059400002	63.9793689843	71.2797369053	260.03382797	119.796398896	0.0	2.7442346883599997	12.4721948336	0.510146192067	0.140729984018	33.4409624524	0.17591248002300003	17.5032917623	0.0	118.916836496	0.545328688071	5.01350568065	1.5480298242	0.0	0.36941620804799996	0.897153648117	18.8226353625	0.0	14.336867121900001	19.2096428185	34.2149773645	19.2800078105	1.19620486416	0.879562400115	1.28416110417	73.6545553856	0.6860586720890001	0.281459968037	0.316642464041	0.510146192067	2.04058476827	0.17591248002300003	0.0	40.7765128693	0.0	0.140729984018	55.5531611912	0.0	0.0	21.5668700508	10.1853325933	7.89847035303	4.18671702455	7.91606160103	1.8470810402400002	4.99591443265	6.54394425685	13.6508084498	1.31934360017	57.7872496875	3.6237970884699995	1036.74020102	17.4505180183	12.2259173616	134.696185954	4.4154032485800006	13.0878885137	0.140729984018	6.57912675286	341.534079965	0.932336144122	0.9675186401260001	1.21379611216	0.0175912480023	1.93503728025	509.213855922	5.78752059275	4.39781200057	24.047236019099998	4.257082016559999	9.692777649260002	18.5587666424	0.052773744006900006	86.47857517930001	38.7359281011	7.88087910503	61.094404311999995	40.5654178933	0.0	33.5641011884	3.5710233444699995	1.31934360017	9.9390551213	17.6792042423	0.052773744006900006	0.052773744006900006	0.0	2.56832220833	0.08795624001150001	3.50065835246	0.0	3.2016071364200003	0.0	0.0	0.0	0.0	0.0175912480023	0.0	0.0	86.46098393129999	50.0646918145	22.2529287229	92.00222705200001	1.1082486241399998	0.0351824960046	6.26248428882	9.165040209199999	0.0	8.4437990411	0.914744896119	0.0175912480023	5.75233809675	41.3394328054	2.44518347232	0.474963696062	12.1731436176	38.647971861	12.5425598256	0.0	2.4100009763099997	41.0227903413	1.12583987215	0.08795624001150001	5240.46796238	3.94043955251	1.28416110417	13.4045309777	22.323293714899997	0.6860586720890001	0.0	4.67927196861	67.1633848728	11.1176687374	7.93365284903	10.7482525294	1.7767160482299997	19.5790590266	29.553296643899998	98.7572662849	14.8997870579	44.9280473979	105.91690422200001	250.851196513	20.7400813947	151.443054052	43.4855650617	9.763142641269999	10.7834350254	2.25167974429	61.8508279761	1.6008035682100001	0.580511184076	3.6237970884699995	1.31934360017	1.31934360017	11.9092748976	63.3284928083	12.5073773296	66.4421437047	0.0	54.040313863	11.3639462095	37.381402004899996	0.0175912480023	145.53239472299998	42.8346888856	28.9551942118	0.668467424087	26.4572369955	5.54124312072	12.753654801700002	29.764391619899996	15.462706994000001	23.132491123	34.4436635885	12.1027786256	14.336867121900001	7.03649920092	0.123138736016	0.22868622403	32.930816260300006	8.35584280109	0.0	0.510146192067	52.2108240708	59.863016951800006	21.2854100828	17.8023429783	12.1027786256	10.8186175214	40.6357828853	1.19620486416	104.05223193399999	178.357663495	24.2407397472	29.4477491558	176.598538695	30.99577898	1.17861361615	0.545328688071	1.03788363214	94.28908929229999	2.7442346883599997	20.2827089466	3.9228483045099996	48.041698294300005	0.439781200057	5.347739392699999	9.74555139327	23.009352387	51.9117728548	0.246277472032	244.870172192	41.8143965015	0.299051216039	11.8389099055	1.58321232021	0.0	20.9159938747	41.1459290774	8.267886561080001	0.0	0.052773744006900006	0.6508761760849999	112.795082191	19.4735115385	49.3962243904	151.794879012	63.9617777363	41.7264402614	0.08795624001150001	18.013437954300002	36.2907446287	0.545328688071	66.30141372060001	3.23678963242	0.316642464041	3.72934457649	1.3897085921799999	23.114899875	0.422189952055	23.361177346999998	4.64408947261	11.4694936975	210.584829835	51.155349190699994	9.07708396918	4.257082016559999	9.165040209199999	52.1756415748	79.0374772743	4.0635782885300005	47.549143350200005	101.659822205	18.9633653465	178.58634971900003	3.7997095685000004	3.0960596484	0.17591248002300003	1.14343112015	0.0	0.123138736016	1.30175235217	4.257082016559999	0.598102432078	33.8103786604	29.6060703879	20.7400813947	13.4748959698	0.0	142.278013843	29.922712851900002	15.357159505999999	0.0	0.7740149121009999	6.966134208910001	1.00270113613	0.0	209.881179915	84.93054535510001	54.4976863111	122.153626128	296.85231003900003	0.0	0.879562400115	60.1092944238	98.5285800608	7.845696609019999	42.6587764056	25.0323459073	84.93054535510001	10.5371575534	0.0	0.211094976028	1.46007358419	195.63226903400002	0.281459968037	56.0633073833	15.814531954100001	21.3205925788	13.422122225799999	1.5304385762000001	15.638619474	39.1933005491	9.112266465189998	56.9956435274	24.504608467199997	0.0	0.17591248002300003	0.0	38.7359281011	3.41270211245	16.6061381142	30.063442835900002	3.46547585645	39.6858554932	0.17591248002300003	9.39372643322	1.16102236815	0.422189952055	33.9862911404	5.66438185674	24.029644771100003	0.0	3.27197212843	0.0	161.311744181	10.2732888333	15.286794514	55.834621159300006	48.7981219584	0.6332849280830001	67.2161586168	22.2881112189	13.9674509138	40.917242853299996	10.0270113613	8.14474782506	25.823952067399997	0.668467424087	91.2106208919	18.3124891704	0.598102432078	19.4383290425	0.510146192067	21.5316875548	4.89036694464	0.580511184076	23.5194985791	26.8618356995	22.2177462269	15.075699538	4.43299449658	19.2624165625	11.346354961500001	10.713070033400001	29.3597929158	19.7725627546	72.54630676149999	5.62919936073	2.9729209123900002	99.0211350049	0.140729984018	94.51777551629999	217.39264281200002	8.93635398517	170.56474063	168.01400967	22.2881112189	7.775331617010001	0.668467424087	12.1027786256	77.0848487461	6.26248428882	18.8578178585	23.308403603000002	4.6089069766	42.7643238936	10.0797851053	18.1365766904	9.72796014527	10.0270113613	73.9536066016	0.84437990411	24.9092071712	105.195663054	46.001113526000005	2.3572272323099996	134.854507186	15.480298242	18.9105916025	5.4005131367	11.8740924015	7.31795916895	14.8294220659	12.3314648496	23.044534883	53.336663943000005	68.975283417	2.9905121603900002	11.4167199535	33.2650499723	0.0	0.0	0.17591248002300003	20.2475264506	7.37073291296	3.4302933604500003	30.679136516	0.949927392124	22.2705199709	3.97562204852	17.6616129943	3.95803080052	3.51824960046	49.1147644224	0.0	2.19890600029	64.75338389640001	35.8685546767	5.4532868807099995	41.0579728374	21.0215413627	0.949927392124	5.928250576769999	15.814531954100001	3.25438088042	26.6331494755	0.791606160103	0.211094976028	0.22868622403	8.602120273119999	0.527737440069	19.385555298499998	9.90387262529	4.0635782885300005	0.7740149121009999	9.165040209199999	4.69686321661	0.439781200057	35.4991384686	0.61569368008	18.7346791224	0.6508761760849999	6.24489304081	0.052773744006900006	0.22868622403	18.4004454104	0.0	50.2581955426	17.6440217463	0.123138736016	0.263868720034	27.3192081476	1.26656985617	3.95803080052	36.554613348800004	2.3924097283099997	158.286049525	7.93365284903	38.7887018451	6.438396768840001	23.6778198111	21.074315106700002	16.6413206102	12.5249685776	5.3653306407	0.0	8.79562400115	66.0903187446	1.6359860642100001	8.10956532906	0.0	0.61569368008	43.7670250297	24.574973459200002	0.299051216039	9.88628137729	26.809061955500002	0.36941620804799996	9.165040209199999	21.6900087868	32.3151225802	8.58452902512	16.2719044021	8.10956532906	40.8468778613	4.39781200057	18.9457740985	0.316642464041	59.4760094958	3.4302933604500003	1.23138736016	18.752270370399998	3.39511086444	16.4126343861	59.7926519598	28.603369251700002	0.61569368008	11.434311201500002	42.5180464215	60.8481268399	49.308268150399996	5.54124312072	29.2718366758	30.450450292	19.5438765305	379.513584401	38.876658085100004	29.2366541798	61.147178056	12.8767935377	37.1703070288	45.5261498299	27.6182593636	1.58321232021	10.1149676013	0.0351824960046	7.599419136989999	2.9025559203799998	4.2394907685500005	18.5587666424	57.9103884236	1.21379611216	8.86598899316	16.3950431381	5.69956435274	29.1486979398	0.36941620804799996	1.30175235217	0.0	56.8197310474	25.401762115300002	10.2556975853	21.5668700508	69.5030208571	0.0	0.0	30.714319011999997	2.8849646723799998	138.00334057799998	62.5720691442	24.2935134912	6.9309517129	47.0917709021	89.20521861959999	25.454535859299998	40.6181916373	83.6463842509	62.976667848199995	1.16102236815	164.091161365	34.0038823884	24.5573822112	15.251612018	66.0551362486	86.0387939792	51.5247653987	2.23408849629	28.7968729798	30.784684004000002	13.6332172018	0.105547488014	0.052773744006900006	23.484316083099998	27.7238068516	5.75233809675	2.25167974429	3.37751961644	4.66168072061	31.5411076681	9.65759515326	3.13124214441	13.8091296818	64.6478364084	8.461390289099999	21.6372350428	93.55025687620001	3.97562204852	17.731977986300002	16.2015394101	21.2150450908	41.7968052535	12.8416110417	10.132558849299999	13.263800993699999	23.255629859000003	3.94043955251	74.69243901770001	26.2989157634	0.0	0.0	4.714454464609999	15.480298242	0.281459968037	0.0	7.52905414498	0.0	2.09335851227	2.4979572163299997	0.0	0.17591248002300003	0.263868720034	0.7036499200920001	0.123138736016	0.0	0.0	0.0	0.0	0.8091974081059999	0.0	4.11635203254	0.0	44.030893749700006	5.3301481447	0.0351824960046	2.04058476827	26.809061955500002	0.474963696062	0.0	0.0	54.90228501520001	0.0703649920092	47.3556396222	0.0	0.897153648117	51.2608966787	13.5452609618	3.1840158884200003	43.6438862937	0.0	0.861971152112	24.574973459200002	38.876658085100004	0.61569368008	46.05388727	0.052773744006900006	5.470878128709999	41.8671702455	41.7792140054	59.352870759700004	85.4055090511	55.693891175299996	123.34983099200001	29.8171653639	1.03788363214	2.84978217637	0.0	1.58321232021	0.140729984018	0.0	9.00671897717	0.211094976028	5.61160811273	1.00270113613	104.738290606	4.29226451256	49.9063705825	43.344835077700004	32.1919838442	0.105547488014	16.6940943542	19.561467778599997	55.2365187272	0.0	4.85518444863	21.0567238587	0.45737244806	7.52905414498	16.588546866199998	44.1188499898	122.13603488	2.3044534883	7.7929228650199995	7.634601633	11.6102236815	1.58321232021	28.8496467238	6.315258032819999	56.5030885834	0.0	2.2868622403	2.33963598431	0.0	102.152377149	2.84978217637	141.32808645	11.5750411855	48.7629394624	9.46409142523	9.09467521719	909.080514263	0.45737244806	6.52635300885	6.82540422489	1.7063510562200002	0.08795624001150001	3.0608771524000002	18.8754091065	0.0	1.61839481621	5.066279424659999	1.6711685602200002	74.7452127617	3.72934457649	4.18671702455	42.0254914775	6.54394425685	1.1082486241399998	28.920011715799998	2.9729209123900002	25.4369446113	3.32474587243	11.399128705499999	0.0	2.65627844835	86.0387939792	28.867237971799998	12.401829841600001	27.987675571599997	0.914744896119	11.047303745399999	1.19620486416	0.211094976028	1.75912480023	9.00671897717	11.399128705499999	1.7767160482299997	3.60620584047	0.15832123202099999	34.4788460845	7.194820432939999	2.9905121603900002	34.3557073485	68.834553433	0.0351824960046	19.5262852825	1.30175235217	28.3746830277	5.470878128709999	0.17591248002300003	489.494066912	40.4070966613	8.84839774515	0.08795624001150001	35.0945397646	3.88766580851	3.25438088042	0.668467424087	0.897153648117	0.0	6.52635300885	15.49788949	21.777965026799997	102.697705837	0.36941620804799996	11.8213186575	11.4519024495	12.0324136336	99.0035437569	12.4897860816	36.5722045968	22.763074915	28.4802305157	36.8008908208	68.0957210169	70.7695907132	40.4950529013	0.580511184076	0.123138736016	0.9675186401260001	26.6155582275	2.9729209123900002	61.710097992	0.211094976028	1.30175235217	0.299051216039	5.8754768327699995	8.162339073060002	2.86737342437	19.4735115385	1.7767160482299997	146.798964579	1.28416110417	11.786136161500002	40.5302353973	0.17591248002300003	12.753654801700002	83.5056542669	37.3110370129	3.8348920645	4.802410704630001	27.4071643876	0.474963696062	0.0351824960046	62.501704152200006	43.5031563097	22.024242498899998	4.74963696062	31.3300126921	5.4005131367	8.28547780908	0.08795624001150001	1.09065737614	0.105547488014	0.052773744006900006	11.627814929500001	20.6873076507	4.99591443265	24.3638784832	1.16102236815	37.2934457649	0.0	0.0	0.0703649920092	1.12583987215	7.634601633	0.45737244806	2.9905121603900002	0.527737440069	12.4194210896	7.810514113019999	16.9931455702	10.0797851053	11.1176687374	3.72934457649	10.9593475054	19.4383290425	15.9200794421	25.0851196513	23.255629859000003	13.140662257699999	60.4259368879	23.3963598431	30.151399075900002	29.5005228998	0.0	23.8185497951	18.1541679384	19.2624165625	30.679136516	20.5641689147	18.5763578904	83.7167492429	6.77263048088	15.533071986	0.0	0.0	4.85518444863	5.066279424659999	34.865853540500005	0.123138736016	27.371981891599997	9.88628137729	0.08795624001150001	31.945706372199997	14.6007358419	7.95124409704	22.692709923000002	30.397676548000003	11.240807473499999	11.5750411855	10.3084713293	17.9430729623	20.8632201307	0.0	22.639936179	3.5534320964599995	1.05547488014	69.203969641	63.73309151229999	20.265117698599997	26.4220544994	5.61160811273	6.315258032819999	19.9836577306	20.4410301787	9.675186401260001	7.95124409704	24.9971634113	4.55613323259	3.60620584047	28.145996803699997	43.87257251770001	4.520950736590001	14.1961371379	0.0	38.120234421	36.7657083248	18.6819053784	17.6616129943	14.0202246578	20.8632201307	29.0959241958	10.0621938573	29.5005228998	16.148765666099997	16.7116856022	12.6129248176	1.17861361615	27.1081131715	0.38700745605	18.4532191544	18.6115403864	7.018907952919999	0.0	36.6249783408	34.7603060525	0.316642464041	44.066076245699996	16.2015394101	23.994462275100002	0.0	18.277306674400002	14.2665021299	6.68467424087	14.460005857899999	0.0	15.603436978	1.23138736016	31.3476039401	6.82540422489	0.791606160103	398.828774708	1.7767160482299997	116.805886735	0.0	0.193503728025	4.6089069766	10.2908800813	0.0	4.802410704630001	5.08387067266	10.8713912654	14.847013313900002	14.495188353900001	0.140729984018	62.8711203602	3.72934457649	43.854981269700005	16.500590626199998	117.122529199	88.3608387155	41.0227903413	51.7006778787	1.42489108819	0.0703649920092	0.0	5.347739392699999	5.418104384709999	216.020525468	1.14343112015	126.90326308899999	24.0120535231	11.6454061775	14.5655533459	23.8361410431	4.99591443265	22.3057024669	0.105547488014	1.7063510562200002	1.21379611216	0.08795624001150001	63.8562302483	23.026943635	0.7740149121009999	0.6508761760849999	14.8997870579	21.9714687549	12.9295672817	9.02431022518	8.4262077931	8.32066030509	7.08927294492	6.508761760850001	7.96883534504	19.5086940345	2.25167974429	13.1934360017	15.14606453	199.80139481	1984.69737336	0.84437990411	27.125704419499996	15.32197701	6.77263048088	7.52905414498	1.58321232021	0.474963696062	1.42489108819	42.5708201656	1.35452609618	145.84903718700002	2.84978217637	0.0	69.8196633211	82.7140481068	41.304250309400004	37.5749057329	0.105547488014	1.3721173441799999	6.2273017928100005	94.51777551629999	49.5545456225	30.151399075900002	0.0	0.0	9.35854393722	0.0	253.736161185	4.362629504569999	6.84299547289	9.516865169239999	47.742647078199994	10.4316100654	31.4531514281	15.462706994000001	5.99861556878	14.9349695539	58.015935911599996	6.315258032819999	155.77050106	25.7711783234	119.25107020799999	52.7561527589	0.474963696062	59.722286967799995	3.0784684004000002	0.0	0.510146192067	9.65759515326	8.88358024116	10.976938753399999	12.7712460497	35.9565109167	20.2827089466	29.3246104198	23.308403603000002	6.86058672089	11.0297124974	48.041698294300005	15.550663234000002	51.8765903588	23.5898635711	15.075699538	4.802410704630001	5.101461920669999	9.9742376173	0.0	0.0	0.0	0.140729984018	37.328628260900004	42.9754188696	18.7698616184	22.164972482899998	56.028124887299995	6.06898056079	13.5100784658	0.40459870405299997	0.40459870405299997	1.5304385762000001	0.0	0.140729984018	0.6332849280830001	0.0	39.0877530611	59.546374487799994	44.030893749700006	0.527737440069	3.7821183204900004	37.7860007089	0.0	36.2379708847	0.17591248002300003	19.5790590266	13.2286184977	11.5222674415	9.05949272118	0.140729984018	0.7212411680940001	0.879562400115	0.0	0.0351824960046	19.3679640505	6.03379806479	7.704966625	0.140729984018	0.0	2.55073096033	22.886213651	9.07708396918	0.0	2.46277472032	35.0065835246	0.0	55.0781974952	0.7388324160959999	2.9729209123900002	7.722557873010001	22.235337474899996	26.984974435500003	45.948339782	12.648107313599999	9.2002227052	153.99378501200002	36.325927124699994	30.010669091900002	9.65759515326	3.5358408484599995	6.491170512849999	29.9930778439	75.8710526339	2.02299352026	21.8307387708	41.5857102774	65.4570338165	0.105547488014	0.0	5.9810243207800005	34.0038823884	2.60350470434	18.1893504344	7.669784129	0.140729984018	0.246277472032	0.0	0.123138736016	15.9376706901	5.25978315269	123.666473456	0.422189952055	2.23408849629	2.3924097283099997	0.7388324160959999	3.14883339241	225.027244445	66.5828736887	26.1933682754	0.492554944064	0.08795624001150001	31.8225676361	56.7669573034	0.246277472032	3.1664246404100003	0.510146192067	0.0703649920092	0.105547488014	5.66438185674	0.15832123202099999	0.0175912480023	0.0351824960046	3.7997095685000004	0.0175912480023	641.5000409	0.0	220.629432445	0.193503728025	90.40142348379999	0.0	0.334233712044	1.6711685602200002	5.78752059275	753.397969442	31.6818376521	0.0	70.8399557052	25.999864547399998	62.009149208100006	1.35452609618	0.562919936073	0.08795624001150001	0.15832123202099999	0.7212411680940001	10.361245073400001	19.332781554500002	1.49525608019	256.603534609	0.562919936073	90.5949272118	0.299051216039	1.05547488014	41.2690678134	61.516594264	67.14579362479999	76.69784129	267.10550966700004	37.504540740900005	0.6860586720890001	0.0	0.562919936073	66.9522898967	12.0675961296	0.0	1.9702197762599998	12.7360635537	56.7845485514	4.43299449658	27.829354339600002	321.093049786	0.0	0.08795624001150001	99.2322299809	0.0	2.48036596832	5.066279424659999	0.123138736016	0.15832123202099999	3.13124214441	0.211094976028	0.123138736016	0.0	0.105547488014	0.879562400115	3.27197212843	0.0	0.985109888128	55.5707524392	1.5304385762000001	0.0175912480023	0.0	27.0553394275	6.8781779689	0.527737440069	0.949927392124	0.0	41.9551264855	75.5016364258	62.5544778962	8.76044150514	10.5195663054	82.29185815470001	0.263868720034	1.19620486416	45.438193589899996	0.0351824960046	17.4505180183	24.4518347232	36.6777520848	14.8997870579	5.78752059275	16.500590626199998	11.2056249775	31.5938814121	38.753519349099996	51.946955350799996	26.914609443499998	0.861971152112	4.1691257765400005	2.42759222432	27.547894371599998	8.461390289099999	64.92929637649999	23.6250460671	788.949881655	0.0	1.8470810402400002	2.93773841638	0.439781200057	0.0	24.1000097631	5.8754768327699995	65.2811213365	12.2786911056	79.9346309224	28.093223059699998	5.3829218887	24.0120535231	412.18053194199996	32.4382613162	11.592632433499999	0.527737440069	3.50065835246	78.1403236262	0.7036499200920001	89.73295605969999	3.9052570565099995	0.474963696062	0.0	0.861971152112	9.64000390526	2.16372350428	0.562919936073	0.527737440069	0.0351824960046	0.334233712044	0.8091974081059999	43.679068789700004	203.79460810700002	0.0	0.105547488014	0.123138736016	0.545328688071	149.349695539	2.9905121603900002	0.6508761760849999	0.791606160103	48.7805307104	1.5656210722	5.50606062472	4.15153452854	16.6413206102	25.4721271073	1.24897860816	14.3720496179	76.52192881	0.45737244806	14.5655533459	114.782893215	9.32336144122	0.0	126.129248176	2.48036596832	51.9645465988	2.3044534883	0.0	1.4424823361899999	0.897153648117	3.48306710445	0.052773744006900006	16.0959919221	71.4204668893	20.1771614586	0.474963696062	4.96073193665	10.3964275694	33.8807436524	24.029644771100003	0.0	0.17591248002300003	10.3788363214	19.139277826500003	143.861226163	0.08795624001150001	0.40459870405299997	92.52996449209999	30.978187732	121.661071184	3.8348920645	0.0703649920092	7.722557873010001	0.0	4.2394907685500005	3.95803080052	0.0	0.0	0.0703649920092	34.5140285805	2.9905121603900002	9.305770193210002	20.423438930699998	0.316642464041	12.718472305699999	0.0	38.489650629	19.3151903065	8.602120273119999	18.9985478425	0.0351824960046	17.0635105622	34.1973861165	23.941688531100002	35.8509634287	2.4100009763099997	35.0417660206	0.0351824960046	9.85109888128	29.3422016678	405.865273909	106.32150292600001	118.17800407899999	41.2514765654	56.7669573034	32.1040276042	49.6600931105	28.902420467800003	177.654013575	2.1285410082799996	6.75503923288	8.47898153711	222.916294685	28.990376707800003	0.439781200057	32.4206700682	32.526217556199995	27.9173105796	0.299051216039	0.0	14.653509585899998	25.366579619299998	63.5044052883	138.390348034	175.472698823	18.7346791224	2.19890600029	1.61839481621	2.2692709923	136.261807026	8.4262077931	13.6332172018	88.46638620350001	36.5370221008	32.2095750922	11.2232162255	1.16102236815	0.246277472032	12.5777423216	0.0	164.161526357	17.2394230422	13.2813922417	21.6900087868	42.623593909600004	42.9402363736	4.32744700856	0.0	176.29948747900002	52.0173203428	69.168787145	46.6871721981	186.67832380000002	32.2095750922	116.08464556700001	40.4774616533	4.74963696062	22.2001549789	3.1664246404100003	0.35182496004600006	48.745348214399996	13.334165985699999	15.7265757141	42.5180464215	2.83219092837	18.8050441145	10.1677413453	31.3651951881	60.461119383900005	21.0919063548	0.0	0.36941620804799996	2.58591345634	29.535705395900003	12.3842385936	25.1378933953	6.983725456910001	111.89792854299999	66.8467424087	23.202856115	1.5128473282	81.9752156907	0.15832123202099999	24.803659683200003	93.7437606042	1.19620486416	0.299051216039	0.0	0.0	0.316642464041	39.439578021100004	3.2191983844200003	31.8577501322	53.811627638999994	0.36941620804799996	130.755746401	0.0	0.0	38.067460677	39.2812567891	0.0175912480023	46.951040918100006	152.005973988	180.890803208	60.2324331599	151.126411588	101.67741345299999	44.171623733800004	74.0767453377	216.21402919599998	83.24178554689999	2.25167974429	36.9240295568	227.38447167799998	4.784819456619999	1.17861361615	0.0351824960046	0.246277472032	10.0797851053	43.2744700856	94.3770455323	8.17993032107	40.4598704053	8.32066030509	0.0	12.014822385599999	4.32744700856	25.3841708673	99.672011181	7.652192881	24.645338451199997	8.162339073060002	4.34503825657	3.88766580851	11.856501153499998	4.43299449658	7.56423664099	8.00401784104	2.62109595234	5.5588343687199995	5.470878128709999	9.9566463693	22.235337474899996	0.17591248002300003	51.946955350799996	61.8156454801	5.31255689669	15.972853186099998	9.9390551213	20.1771614586	72.8101754815	20.9687676187	0.7740149121009999	23.150082371	92.090183292	11.962048641600001	13.175844753699998	27.1608869155	15.691393218	32.2095750922	34.4788460845	23.290812355	1.3897085921799999	12.243508609600001	18.5939491384	19.2800078105	0.35182496004600006	0.422189952055	5.470878128709999	5.9458418247800005	0.052773744006900006	16.4654081301	0.123138736016	0.0351824960046	22.0594249949	110.78967991799999	67.0930198807	25.5249008513	3.8700745605	64.2608289524	25.6480395873	35.9741021647	37.6100882289	80.4623683625	19.3503728025	0.474963696062	65.4394425685	89.4514960917	19.0689128345	0.0	41.3746153014	26.685923219499998	133.922171041	7.08927294492	44.4003099578	34.1622036205	40.0728629492	172.218317942	14.5303708499	15.7617582101	8.17993032107	10.888982513399998	123.754429696	10.1149676013	8.25029531308	12.4370123376	41.0579728374	10.3788363214	17.8023429783	0.0	13.9498596658	65.1579826005	0.246277472032	30.344902804	0.826788656108	0.15832123202099999	10.5547488014	25.1027108993	36.3083358767	15.58584573	0.08795624001150001	0.6860586720890001	35.0945397646	34.9714010286	0.334233712044	32.0336626122	3.3423371204400003	7.704966625	12.9647497777	9.35854393722	12.243508609600001	53.055203974899996	68.729005945	18.6819053784	50.71556799060001	0.0	0.492554944064	0.105547488014	96.2593090686	6.77263048088	3.27197212843	12.2259173616	20.7576726427	0.35182496004600006	6.84299547289	11.962048641600001	0.193503728025	13.7563559378	11.1704424815	0.7036499200920001	136.13866829	9.60482140925	53.389437687	8.531755281110001	0.299051216039	85.5286477872	33.4585537004	27.0377481795	2.33963598431	1.05547488014	2.51554846433	0.38700745605	11.8740924015	34.4788460845	0.334233712044	0.123138736016	0.22868622403	1.8118985442400002	86.7248526513	5.76992934475	31.2068739561	0.193503728025	3.6765708324800004	112.214571007	0.0	0.0	0.0	0.879562400115	0.0351824960046	0.0	0.316642464041	8.39102529709	4.362629504569999	11.592632433499999	12.4721948336	9.14744896119	0.0351824960046	20.2299352026	20.265117698599997	40.758921621300004	8.47898153711	688.750133034	34.1797948685	0.0351824960046	0.0175912480023	1.31934360017	0.861971152112	20.1243877146	19.649424018599998	0.0	1.31934360017	0.84437990411	0.105547488014	9.041901473180001	0.826788656108	0.0	36.8008908208	0.0	37.504540740900005	1.30175235217	202.053074554	0.0	8.83080649715	30.239355315900003	0.61569368008	8.37343404909	10.9417562574	2.11094976028	0.334233712044	28.3570917797	5.857885584759999	0.0	0.879562400115	0.791606160103	30.3800853	5.43569563271	0.22868622403	256.42762212900004	6.52635300885	0.0	0.38700745605	0.0	0.140729984018	93.0752931801	35.6926421967	0.316642464041	7.071681696919999	18.2245329304	27.6182593636	0.492554944064	0.0703649920092	12.6129248176	32.3327138282	10.0797851053	11.1352599855	23.062126131	1.07306612814	0.0	20.9159938747	25.278623379299997	3.1840158884200003	14.5831445939	10.8538000174	29.6940266279	29.8171653639	9.79832513728	52.263597814799994	16.1311744181	275.95390741200004	125.56632824	154.80298242	350.83985015800005	0.668467424087	170.195324422	21.074315106700002	0.40459870405299997	14.2137283859	32.1216188522	346.019848205	241.263966351	1.16102236815	109.36478883	13.6508084498	1.91744603225	0.0175912480023	1.28416110417	0.316642464041	7.194820432939999	29.0255592038	7.30036792095	48.9036694464	124.33494088	50.6452029986	12.8416110417	0.105547488014	1.19620486416	1.21379611216	0.7212411680940001	0.140729984018	14.0202246578	0.0	1.5656210722	0.246277472032	0.40459870405299997	0.879562400115	62.51929540020001	3.5534320964599995	0.492554944064	29.7116178759	0.263868720034	0.17591248002300003	93.7613518522	0.0	273.614271428	18.8930003545	24.504608467199997	216.75935788400002	1.98781102426	0.105547488014	0.15832123202099999	2.92014716838	16.0256269301	0.0	5.5236518727199995	0.0	465.09500593300004	2.25167974429	23.7657760511	101.026537277	400.13052706	1.5480298242	1.16102236815	33.8983349004	351.71941255800004	60.2676156559	29.535705395900003	43.8373900217	0.7212411680940001	149.420060531	933.2684802660001	849.287862303	1010.61719773	3.23678963242	1.6711685602200002	5.8051118407599995	1.35452609618	196.77570015400002	173.308975319	78.4217835942	1126.82498203	0.0	0.0	2.19890600029	3.41270211245	0.7036499200920001	0.0	0.474963696062	1.1082486241399998	4.34503825657	54.8319200232	4.46817699258	0.0	0.0	0.492554944064	0.0	3.0608771524000002	1.1082486241399998	0.61569368008	0.0	0.105547488014	0.0	0.0	0.0	0.105547488014	0.211094976028	2.51554846433	13.879494673800002	8.63730276913	0.756423664099	4.5913157286	5.62919936073	18.4884016504	0.439781200057	16.2894956501	11.8740924015	39.9497242132	0.0351824960046	3.5358408484599995	0.40459870405299997	1.8998547842500002	0.15832123202099999	0.0	0.0	1.7063510562200002	7.7929228650199995	19.8253364986	0.422189952055	0.0703649920092	3.0784684004000002	11.6102236815	16.0080356821	177.390144855	0.0	0.052773744006900006	2.44518347232	40.6357828853	66.8467424087	10.0621938573	0.0	19.9836577306	0.0	43.8197987737	3.5534320964599995	47.6546908382	1.7767160482299997	54.0930876071	16.588546866199998	1.5656210722	3.7117533284800004	0.914744896119	0.123138736016	0.0175912480023	0.439781200057	5.9106593287699996	0.0	7.4410979049699995	6.01620681678	92.54755574010001	16.9931455702	1.6359860642100001	160.256269301	12.753654801700002	50.0119180705	17.4857005143	5.20700940868	0.422189952055	3.50065835246	0.0	0.0	0.439781200057	8.725259009139998	4.714454464609999	1.33693484817	0.17591248002300003	0.510146192067	9.02431022518	5.57642561673	1.28416110417	85.14164033109999	252.293678849	19.4735115385	7.42350665697	0.0	0.0175912480023	7.6170103849899995	2.9729209123900002	51.471991654700005	87.5692325554	62.044331704099996	47.0741796541	7.001316704910001	75.1849939618	41.7616227574	50.979436710600005	0.861971152112	0.0703649920092	16.500590626199998	56.2216286153	25.6304483393	24.1176010111	7.4410979049699995	26.052638291399997	27.371981891599997	33.3178237163	2.16372350428	33.8279699084	11.1880337295	9.41131768123	8.19752156907	24.9267984193	8.461390289099999	7.247594176950001	0.140729984018	28.3922742757	0.0	1.5656210722	61.762871736099996	28.1987705477	0.105547488014	11.3111724655	44.9984123899	47.0917709021	6.667082992869999	0.7212411680940001	23.941688531100002	0.985109888128	40.7413303733	1.35452609618	0.61569368008	0.08795624001150001	6.52635300885	13.773947185799999	11.4694936975	0.193503728025	0.193503728025	2.33963598431	0.7740149121009999	1.8118985442400002	2.93773841638	17.5384742583	1.8470810402400002	6.983725456910001	0.61569368008	0.791606160103	0.0175912480023	9.9918288653	1.5304385762000001	128.380927921	32.7197212843	12.6305160656	14.301684625899998	217.357460316	0.246277472032	80.0049959144	342.132182397	71.6667443613	7.37073291296	5.646790608740001	28.8320554758	21.0215413627	0.0	1.31934360017	2.07576726427	3.2016071364200003	9.165040209199999	2.81459968037	5.78752059275	8.67248526513	4.0987607845300005	4.90795819264	2.56832220833	73.6369641376	44.189214981800006	1.5656210722	66.93469864869999	13.7035821938	42.2541777015	1.7239423042200002	1.24897860816	1.88226353625	14.759057073900001	0.123138736016	10.2732888333	2.8849646723799998	0.0	30.714319011999997	6.29766678482	116.805886735	110.015665006	11.7333624175	32.754903780300005	12.208326113599998	36.6777520848	27.0201569315	24.7684771872	71.57878812130001	41.0227903413	34.4788460845	0.668467424087	94.3770455323	8.83080649715	0.35182496004600006	10.572340049400001	22.2529287229	106.37427667	0.0	37.3110370129	34.8130797965	94.5001842683	0.299051216039	98.42303257280001	61.305499288	75.2729502018	76.39879007399999	17.4153355223	19.9484752346	11.8037274095	17.0283280662	0.0	52.597831526899995	28.761690483800002	0.08795624001150001	3.72934457649	0.0703649920092	14.0026334098	0.0	13.8443121778	1.0202923841299998	0.17591248002300003	6.64949174487	0.422189952055	30.2745378119	0.0175912480023	0.052773744006900006	147.907213203	0.897153648117	0.0351824960046	8.02160908905	0.0	0.211094976028	0.0	9.112266465189998	0.281459968037	0.0	0.422189952055	0.38700745605	8.47898153711	3.6237970884699995	0.510146192067	0.140729984018	4.50335948859	0.0	0.0	12.6305160656	12.8064285457	34.9186272846	66.0551362486	29.8875303559	15.392342002000001	30.362494052	547.580367815	22.4464324509	1.4776648321899999	0.0	9.28817894521	0.422189952055	18.4180366584	0.0	0.211094976028	5.62919936073	79.0902510183	11.047303745399999	1.5480298242	1.74153355223	0.527737440069	8.03920033705	0.0	0.35182496004600006	21.6724175388	0.0	70.2418532732	0.0	50.1174655585	0.598102432078	35.6222772046	0.211094976028	0.0	0.0	51.5247653987	1.03788363214	68.92250967300001	0.0	34.6195760685	0.193503728025	12.014822385599999	7.21241168094	69.5206121051	5.224600656680001	66.2486399766	8.54934652911	215.21132806	1.98781102426	0.105547488014	0.299051216039	25.894317059400002	2.7618259363599997	0.0	5.99861556878	5.43569563271	0.0	0.052773744006900006	9.09467521719	7.93365284903	83.6112017549	27.3895731396	0.140729984018	0.0	0.0	10.7834350254	34.9186272846	8.95394523317	11.9972311376	0.8091974081059999	0.0	0.22868622403	0.0	146.23604464299999	0.263868720034	2.9729209123900002	1.19620486416	3.60620584047	2.8849646723799998	1.58321232021	4.64408947261	0.281459968037	0.0	0.791606160103	0.510146192067	0.0	135.41742712200002	1.65357731222	0.246277472032	1.3897085921799999	0.246277472032	1.14343112015	0.0	0.0	0.0	0.123138736016	0.0	0.08795624001150001	0.0	0.0	0.0703649920092	0.0	0.0	0.0703649920092	0.22868622403	0.826788656108	0.0	0.15832123202099999	0.35182496004600006	0.263868720034	0.0	0.0	0.17591248002300003	0.0	0.36941620804799996	0.15832123202099999	0.0	0.36941620804799996	0.985109888128	0.15832123202099999	0.299051216039	1.3721173441799999	2.19890600029	0.316642464041	0.08795624001150001	0.299051216039	0.545328688071	14.389640865899999	5.01350568065	0.316642464041	1.00270113613	0.08795624001150001	0.08795624001150001	0.6332849280830001	0.15832123202099999	0.0	5.96343307278	0.08795624001150001	14.407232113900001	35.6222772046	0.22868622403	0.7740149121009999	0.0	0.0	0.0	0.08795624001150001	0.0703649920092	0.45737244806	0.40459870405299997	0.0	1.33693484817	0.38700745605	0.474963696062	0.0	0.0	0.0	0.0	0.08795624001150001	0.17591248002300003	0.0	0.0	0.0	0.0	0.08795624001150001	0.0	0.0	0.15832123202099999	0.15832123202099999	0.0	0.0	0.15832123202099999	0.0	0.985109888128	0.17591248002300003	1.16102236815	0.0	0.826788656108	0.08795624001150001	0.08795624001150001	0.15832123202099999	2.62109595234	2.42759222432	6.54394425685	0.6508761760849999	0.0	0.123138736016	0.0	0.0	0.0	0.263868720034	0.36941620804799996	0.45737244806	0.17591248002300003	0.0	0.0	0.0	0.0	0.0703649920092	0.316642464041	0.0	0.246277472032	0.0703649920092	0.334233712044	0.263868720034	0.316642464041	1.8118985442400002	0.879562400115	0.15832123202099999	0.15832123202099999	1.30175235217	0.84437990411	0.0	0.0	1.14343112015	0.316642464041	2.9905121603900002	0.492554944064	0.22868622403	0.0	0.0	0.0	0.9675186401260001	0.0	0.0703649920092	2.86737342437	0.0	1.09065737614	0.0	0.0	0.0	0.15832123202099999	0.0	0.0	0.580511184076	0.316642464041	0.0	0.0	0.562919936073	1.14343112015	0.0	0.15832123202099999	0.492554944064	1.40729984018	0.0	0.492554944064	0.0	0.105547488014	3.3599283684400003	1.23138736016	0.7212411680940001	3.48306710445	1.7063510562200002	0.281459968037	0.105547488014	0.7740149121009999	20.1947527066	0.0	0.193503728025	0.0	1.40729984018	0.0	0.0	0.0	0.0	0.0	0.0	0.0	0.0	0.0	0.6508761760849999	0.0	0.15832123202099999	0.0	25.4193533633	3.72934457649	29.852347859899997	6.29766678482	20.7400813947	13.527669713800002	13.2813922417	6.64949174487	8.23270406507	0.0	3.72934457649	15.9904444341	28.9376029638	33.4761449484	275.813177428	24.3814697312	5.15423566467	17.5208830103	8.02160908905	27.442346883600003	14.3192758739	73.32032167359999	13.7563559378	1.8998547842500002	16.1311744181	49.009216934399994	49.4138156384	0.0	6.2273017928100005	4.520950736590001	8.00401784104	35.235269748600004	5.470878128709999	1.91744603225	6.315258032819999	0.580511184076	17.5736567543	0.281459968037	3.1664246404100003	78.73842605829999	39.8793592212	0.0	0.22868622403	0.6860586720890001	1.86467228824	46.599215958100004	62.2202441841	0.0	0.0	3.37751961644	0.263868720034	0.246277472032	29.9930778439	0.439781200057	4.0283957925300005	6.8781779689	28.7968729798	5.101461920669999	27.530303123600003	14.7238745779	0.0	0.7212411680940001	35.6046859566	0.140729984018	17.6264304983	0.105547488014	0.140729984018	0.0	1.12583987215	0.0	0.0	79.0902510183	16.6237293622	0.0	2.5331397123299997	0.61569368008	3.7117533284800004	0.0703649920092	3.02569465639	27.442346883600003	23.079717379	5.9106593287699996	30.837457748000002	0.9675186401260001	0.123138736016	3.8348920645	0.246277472032	47.2325008862	21.8659212669	1.0202923841299998	76.55711130600001	4.2394907685500005	39.3164392851	15.022925794	1.5480298242	5.08387067266	4.20430827255	0.439781200057	0.7740149121009999	33.5289186924	3.02569465639	61.11199556	3.0960596484	21.6724175388	10.3964275694	29.5884791399	21.2150450908	3.7821183204900004	724.372410238	22.4640236989	104.05223193399999	0.0703649920092	0.0	3.3423371204400003	17.7495692343	9.165040209199999	1779.72415164	94.5881405083	5.59401686473	0.0	4.27467326456	0.545328688071	0.052773744006900006	0.299051216039	111.563694831	0.474963696062	1.07306612814	187.64584244	0.492554944064	0.0	0.439781200057	14.389640865899999	72.7574017375	49.3434506464	0.193503728025	28.4802305157	5.347739392699999	0.0	8.17993032107	0.0	0.246277472032	5.9106593287699996	60.0037469358	176.176348743	54.8319200232	11.680588673499999	7.634601633	27.6358506116	0.0	0.61569368008	0.17591248002300003	0.105547488014	28.4978217637	0.263868720034	0.0	0.949927392124	26.5276019875	0.40459870405299997	67.4448448408	0.08795624001150001	51.507174150699996	16.0432181781	67.7438960568	2.07576726427	23.361177346999998	1.03788363214	13.527669713800002	9.376135185219999	121.34442872	9.28817894521	1.07306612814	1.09065737614	1.74153355223	7.17722918494	94.92237422040002	14.2137283859	2.07576726427	36.2027883887	46.089069766	0.756423664099	65.4394425685	28.9376029638	25.1554846433	7.687375377	0.246277472032	0.0	15.779349458099999	93.8668993402	10.8362087694	37.6804532209	10.994530001400001	155.788092308	0.0175912480023	22.991761139	1.65357731222	0.123138736016	24.7684771872	20.8280376347	11.0121212494	5.29496564869	1.28416110417	9.41131768123	1.16102236815	9.62241265725	18.171759186400003	12.5777423216	1.61839481621	1.68875980822	4.4154032485800006	9.112266465189998	2.3924097283099997	229.952793886	42.5356376695	4.69686321661	44.189214981800006	88.02660500350001	57.2595122475	13.263800993699999	67.39207109680001	226.29381430200002	41.233885317399995	4.97832318465	0.0175912480023	19.1744603225	31.2244652041	47.549143350200005	0.193503728025	0.0175912480023	0.0	57.540972215500005	218.57125642900002	52.3867365508	10.7834350254	0.914744896119	70.1890795292	81.1660182826	98.42303257280001	0.0	8.76044150514	0.0	0.052773744006900006	0.0	0.0	14.072998401800001	26.4220544994	24.1351922591	8.39102529709	10.8010262734	0.36941620804799996	6.1217543048000005	1.5480298242	0.263868720034	0.545328688071	0.0	0.0175912480023	32.2799400842	0.756423664099	8.654894017130001	4.257082016559999	41.5153452854	27.7413980996	3.94043955251	2.63868720034	0.0	75.64236640989999	12.050004881600001	39.8969504692	0.193503728025	30.872640244	6.45598801684	44.980821141899995	10.8010262734	0.0351824960046	0.15832123202099999	0.0	10.695478785399999	4.1339432805400005	81.8520769547	1.17861361615	454.821717099	0.0	1.74153355223	14.407232113900001	28.691325491700002	23.238038611	6.47357926484	0.0175912480023	0.897153648117	0.0	3.51824960046	1.33693484817	9.2178139532	8.461390289099999	0.281459968037	29.922712851900002	4.32744700856	0.0	0.0703649920092	0.17591248002300003	0.123138736016	0.052773744006900006	0.0	0.140729984018	0.263868720034	0.08795624001150001	0.281459968037	0.140729984018	0.105547488014	0.246277472032	0.105547488014	0.052773744006900006	0.08795624001150001	2.51554846433	2.44518347232	1.9526285282499998	4.257082016559999	3.6765708324800004	2.9025559203799998	0.105547488014	1.93503728025	0.562919936073	1.21379611216	0.9675186401260001	0.598102432078	1.24897860816	0.527737440069	0.510146192067	0.334233712044	0.7212411680940001	0.439781200057	4.362629504569999	3.1840158884200003	4.5913157286	0.879562400115	0.510146192067	0.932336144122	1.40729984018	2.46277472032	2.14613225628	1.05547488014	1.5656210722	1.24897860816	1.88226353625	1.5128473282	2.42759222432	0.7740149121009999	2.3924097283099997	1.4776648321899999	8.989127729169999	0.7388324160959999	1.33693484817	32.0688451082	23.079717379	33.405779956399996	32.5438088042	30.520815284	28.2515442917	3.3071546244300003	0.0	21.0215413627	40.6533741333	0.211094976028	21.039132610699998	13.8970859218	0.8091974081059999	221.19235238099998	28.4626392677	34.6723498125	60.1444769198	36.2379708847	126.744941857	1.93503728025	0.0	5.69956435274	108.37967894200001	190.09102591299998	44.4354924538	62.6424341362	52.246006566800006	158.79619571700002	4.04598704053	2.46277472032	0.0	0.914744896119	0.0	0.6860586720890001	11.5222674415	0.08795624001150001	1.19620486416	1.23138736016	5.89306808077	11.6454061775	47.0565884061	0.052773744006900006	8.83080649715	19.7901540026	7.018907952919999	65.4218513205	0.193503728025	5.75233809675	63.1877628242	2.3044534883	14.2665021299	54.4800950631	29.7468003719	8.35584280109	20.0892052186	9.9566463693	236.408781903	72.21207304939999	0.0	88.4312037075	161.980211605	0.0	8.21511281707	12.5073773296	30.168990323899997	8.47898153711	0.527737440069	0.123138736016	2.25167974429	0.17591248002300003	10.1853325933	2.65627844835	17.8902992183	5.24219190468	15.304385762	7.001316704910001	23.730593555100004	16.3246781461	40.1784104372	0.8091974081059999	17.8023429783	194.101830457	0.0	9.2354052012	0.38700745605	10.6251137934	0.246277472032	6.86058672089	0.9675186401260001	31.030961475999998	12.3490560976	26.6331494755	1.09065737614	16.0080356821	1.75912480023	9.28817894521	5.73474684875	9.25299644921	6.52635300885	28.2867267877	130.861293889	14.7766483219	147.660935731	0.0703649920092	27.1432956675	30.1865815719	0.246277472032	406.97352253300005	21.2150450908	9.60482140925	66.3365962167	41.6912577654	89.8209122997	3.65897958448	60.936083079899994	63.6099527763	10.3436538253	21.5140963068	36.5722045968	0.35182496004600006	0.527737440069	30.661545268	12.4546035856	28.4802305157	63.8562302483	34.6019848205	20.5817601627	2.33963598431	46.124252262	8.93635398517	26.580375731500002	86.8655826353	2.9729209123900002	32.526217556199995	63.574770280299994	11.5046761935	3.8700745605	5.04868817666	127.14954056100001	26.3340982594	135.80443457799998	0.08795624001150001	22.886213651	6.508761760850001	0.140729984018	2.55073096033	6.280075536819999	11.4519024495	0.932336144122	29.078332947800003	0.40459870405299997	0.105547488014	10.976938753399999	3.50065835246	164.970723766	11.6629974255	1.6359860642100001	8.267886561080001	111.722016063	0.510146192067	0.7036499200920001	0.08795624001150001	9.53445641724	16.9403718262	5.418104384709999	0.580511184076	8.602120273119999	13.4045309777	4.6264982246	9.9566463693	19.6142415226	6.9309517129	0.0	28.744099235700002	15.374750754	7.5466453929799995	9.62241265725	0.123138736016	0.492554944064	43.0633751096	59.4936007438	7.21241168094	25.1027108993	2.65627844835	2.7442346883599997	7.388324160960001	0.15832123202099999	2.72664344036	5.9458418247800005	30.168990323899997	18.7346791224	24.821250931199998	18.7698616184	33.0539549963	21.9714687549	19.7197890106	0.140729984018	7.986426593039999	5.57642561673	0.0	0.193503728025	22.3760674589	18.4532191544	28.9551942118	29.6412528839	501.03392560099996	14.2137283859	0.6860586720890001	23.3963598431	269.902518099	15.480298242	95.8195278685	30.943005235999998	85.72215151520001	284.520845189	1.0202923841299998	0.0	0.40459870405299997	0.0	0.0	13.8970859218	1.1082486241399998	0.15832123202099999	1.88226353625	0.0	88.9237586516	0.0	0.123138736016	0.123138736016	1.19620486416	0.123138736016	0.193503728025	21.5844612988	1.19620486416	20.106796466600002	8.49657278511	16.1135831701	5.717155600750001	4.22189952055	6.84299547289	2.9025559203799998	4.11635203254	0.0	91.0347084119	0.052773744006900006	4.1339432805400005	76.451563818	20.1419789626	0.0	0.0	448.717554043	0.263868720034	43.9781200057	0.123138736016	0.140729984018	28.3922742757	15.67380197	1.23138736016	28.4978217637	3.74693582449	2.69146094435	24.5397909632	0.08795624001150001	0.140729984018	13.7387646898	9.79832513728	49.6952756065	22.323293714899997	57.3122859915	0.052773744006900006	0.84437990411	33.247458724299996	35.3232259886	33.7224224204	75.7479138979	0.0	1.07306612814	0.123138736016	14.3544583699	0.756423664099	0.211094976028	0.0	0.105547488014	4.74963696062	36.888847060799996	14.495188353900001	43.080966357600005	144.125094883	5.59401686473	53.723671399	35.0065835246	45.578923573900006	70.80477320920001	3.4478846084500003	35.9916934127	38.7359281011	14.6183270899	34.8306710445	55.4652049512	109.29442383799999	0.123138736016	25.3841708673	0.105547488014	0.0	33.7048311724	24.1703747552	0.7740149121009999	16.3422693941	4.39781200057	33.1595024843	28.4802305157	1.21379611216	19.051321586500002	3.5358408484599995	9.71036889727	21.9714687549	1.1082486241399998	77.6829511781	3.6413883364699995	57.083599767399996	17.3449705303	1.68875980822	6.315258032819999	120.35931883200001	19.5966502746	3.7117533284800004	8.39102529709	6.73744798488	2.00540227226	1.98781102426	50.803524230600004	33.5641011884	22.1825637309	31.2244652041	10.2908800813	8.602120273119999	0.123138736016	0.0351824960046	68.3244072409	10.6602962894	17.4329267703	0.334233712044	11.8037274095	16.3422693941	131.01961512100002	33.4585537004	53.459802679	0.985109888128	104.96697683	21.5140963068	40.7941041173	28.2691355397	21.0039501147	202.59840324200002	25.4369446113	1.16102236815	5.69956435274	84.8953628591	11.1176687374	9.60482140925	0.0	3.72934457649	17.8551167223	0.105547488014	4.1691257765400005	2.3924097283099997	8.83080649715	0.422189952055	0.140729984018	41.5857102774	10.6602962894	9.165040209199999	14.7238745779	29.2894279238	4.2394907685500005	24.3814697312	16.0080356821	10.009420113300001	15.8497144501	0.0	27.0201569315	90.2079197558	11.1880337295	0.0	5.43569563271	13.9498596658	16.8875980822	2.4979572163299997	36.8184820688	0.15832123202099999	101.571865965	30.3800853	11.6102236815	0.0	84.385216667	28.4626392677	23.361177346999998	124.387714624	18.330080418399998	32.367896324200004	25.278623379299997	189.440149737	22.5167974429	16.0784006741	15.9904444341	76.328425082	50.856297974600004	50.3461517826	63.8386390003	57.576154711499996	111.809972303	15.691393218	3.60620584047	24.592564707199998	25.3841708673	8.95394523317	18.330080418399998	0.61569368008	2.3044534883	12.718472305699999	0.15832123202099999	52.3339628068	28.128405555700002	10.2205150893	15.8848969461	105.389166782	2.16372350428	33.8103786604	0.140729984018	0.527737440069	0.985109888128	0.879562400115	3.8524833125	29.2718366758	10.2732888333	95.7491628765	79.8114921864	72.79258423350001	37.944321940900004	6.38562302483	0.263868720034	47.6898733342	0.22868622403	0.0703649920092	0.0	0.0	0.492554944064	0.0	3.94043955251	8.88358024116	32.2447575882	1.7063510562200002	137.000639442	0.985109888128	1.09065737614	34.9186272846	0.914744896119	30.256946563899998	84.103756699	1.7239423042200002	0.0703649920092	28.867237971799998	0.263868720034	0.0	2.02299352026	0.9675186401260001	3.11365089641	38.982205573099996	0.0351824960046	637.700331331	0.052773744006900006	0.052773744006900006	12.999932273699999	161.153422949	69.6437508411	7.08927294492	31.1541002121	4.73204571262	0.281459968037	0.052773744006900006	1.23138736016	18.330080418399998	0.0	0.0	6.1393455528	0.17591248002300003	11.4519024495	1.23138736016	55.2892924712	13.070297265699999	0.246277472032	29.5005228998	6.86058672089	0.0	6.45598801684	8.54934652911	21.7427825308	1.16102236815	0.0351824960046	0.0	0.756423664099	37.5749057329	30.0986253319	2.72664344036	17.4153355223	0.140729984018	12.824019793699998	0.281459968037	11.8740924015	2.04058476827	21.3557750748	2.56832220833	15.181247026	37.5924969809	58.244622135600004	12.5073773296	39.1053443091	2.70905219235	51.0849841987	4.15153452854	107.90471524600001	18.330080418399998	12.7712460497	17.5560655063	11.4870849455	1.68875980822	5.9106593287699996	0.246277472032	185.429345192	0.105547488014	88.2552912275	0.598102432078	7.93365284903	2.55073096033	19.8429277466	49.589728118500005	7.56423664099	0.052773744006900006	23.8185497951	58.614038343599994	416.384840214	3.9052570565099995	0.0	0.334233712044	143.738087427	77.19039623409999	1.8470810402400002	15.814531954100001	118.723332767	27.6182593636	1.09065737614	36.3435183727	14.3720496179	0.281459968037	4.802410704630001	6.17452804881	2.93773841638	21.7427825308	38.173008165	0.545328688071	9.72796014527	17.1690580502	15.216429522	109.822161278	5.8754768327699995	27.4775293796	1.5304385762000001	8.074382833049999	3.37751961644	0.0703649920092	25.7008133314	6.895769216900001	3.2016071364200003	8.37343404909	73.76010287359999	75.6071839139	118.10763908700001	8.49657278511	1.91744603225	103.57726823799999	23.097308626999997	1.16102236815	0.932336144122	0.0	0.193503728025	2.23408849629	2.7618259363599997	11.5222674415	1.4776648321899999	43.6438862937	27.1081131715	3.72934457649	0.580511184076	45.596514821899994	54.3393650791	55.4476137032	10.8362087694	0.0	1.16102236815	6.0865718087900005	109.68143129399999	21.5316875548	96.8398202526	98.5813538049	112.970994671	60.320389399899994	13.017523521700001	1.40729984018	13.3869397297	4.0283957925300005	34.1094298764	1.8118985442400002	0.263868720034	0.0	7.6170103849899995	0.61569368008	1.4776648321899999	0.0	33.915926148400004	0.439781200057	135.452609618	94.0428118203	0.123138736016	14.1785458898	6.40321427283	203.460374395	22.745483667	50.0646918145	111.053548638	43.7846162777	3.46547585645	117.140120447	3.8348920645	25.806360819400002	78.72083481029999	53.881992631	54.8671025192	144.494511091	1.03788363214	1.31934360017	2.83219092837	3.6413883364699995	4.97832318465	11.1528512335	24.4518347232	7.353141664960001	0.545328688071	96.9981414846	13.3869397297	68.0781297689	0.105547488014	117.914135359	41.3570240534	31.3476039401	37.944321940900004	20.458621426700002	14.231319633900002	24.8388421792	37.8739569489	14.9349695539	28.1108143077	154.82057366799998	7.669784129	0.0	7.31795916895	0.84437990411	92.07259204399999	65.5801725526	0.0	93.81412559620001	0.0	0.0	2.8849646723799998	0.17591248002300003	3.74693582449	0.0	0.36941620804799996	0.17591248002300003	0.527737440069	0.422189952055	162.613496533	4.485768240580001	0.140729984018	42.4828639255	0.36941620804799996	44.6114049338	5.171826912669999	3.50065835246	191.744603225	5.822703088759999	14.1257721458	26.4748282435	11.2935812175	0.527737440069	189.000368537	36.4138833647	2.65627844835	20.370665186700002	0.0	7.5466453929799995	31.6642464041	7.6170103849899995	21.1798625948	6.06898056079	0.0175912480023	23.044534883	35.164904756599995	30.626362771999997	16.6413206102	58.244622135600004	19.4207377945	29.7292091239	29.6764353799	30.73191026	30.960596484	0.0	29.6588441319	17.7671604823	23.853732291100002	55.166153735200005	45.825201046000004	7.95124409704	13.017523521700001	29.2190629318	84.332442923	11.0648949934	14.759057073900001	0.879562400115	16.7116856022	24.645338451199997	11.328763713499999	17.6792042423	4.92554944064	5.62919936073	27.829354339600002	25.1027108993	24.8564334272	68.764188441	11.592632433499999	223.14498090900003	103.243034525	37.205489524899996	0.22868622403	8.531755281110001	45.983522278	71.6667443613	42.0430827255	46.6343984541	24.4518347232	58.2094396396	19.5086940345	331.700572331	32.8428600203	20.0012489786	0.0	26.0174557954	20.3178914426	12.648107313599999	7.49387164898	15.8673056981	24.082418515100002	0.0703649920092	83.7343404909	11.592632433499999	15.05810829	56.9956435274	10.2556975853	4.0987607845300005	32.2447575882	0.0	90.1199635158	9.25299644921	0.211094976028	2.2692709923	0.052773744006900006	3.58861459247	0.105547488014	13.527669713800002	0.61569368008	32.2271663402	2.05817601627	43.679068789700004	78.7560173063	45.5085585819	33.9686998924	37.8035919569	0.0	40.6357828853	1.93503728025	16.4829993781	35.3056347406	18.4532191544	7.47628040097	2.8849646723799998	1.6359860642100001	40.1256366932	12.5073773296	878.964297683	10.6427050414	0.510146192067	0.211094976028	0.0	0.0	0.0	0.316642464041	0.0175912480023	0.422189952055	8.338251553089998	36.5194308528	14.5655533459	0.0	0.105547488014	0.0175912480023	0.0351824960046	0.0175912480023	0.140729984018	3.8700745605	0.15832123202099999	9.90387262529	19.104095330499998	1.24897860816	0.263868720034	3.88766580851	1.74153355223	0.08795624001150001	2.70905219235	68.5179109689	20.1595702106	35.0065835246	21.6020525468	34.6019848205	12.3314648496	0.791606160103	14.9173783059	4.96073193665	0.0	2.63868720034	14.759057073900001	19.7197890106	57.224329751499994	4.4154032485800006	0.15832123202099999	57.1715560075	0.492554944064	0.105547488014	3.9052570565099995	8.4086165451	106.251137934	49.3258593984	48.7101657184	707.907002108	7.4410979049699995	5.96343307278	0.0	0.0	3.50065835246	7.159637936930001	13.3869397297	11.6629974255	0.0	1.5128473282	0.6332849280830001	0.0	3.0784684004000002	2.23408849629	0.949927392124	25.7008133314	1.26656985617	7.88087910503	0.211094976028	45.332646101899996	0.8091974081059999	6.596718000859999	0.422189952055	0.826788656108	1.6008035682100001	1.5656210722	0.0	0.40459870405299997	0.0	2.18131475228	0.263868720034	0.0	0.193503728025	0.0	0.0	1.8470810402400002	0.0	0.84437990411	1.0202923841299998	353.00357366199995	8.461390289099999	15.9200794421	22.024242498899998	0.0	41.1107465814	76.627476298	36.0444671567	2.14613225628	3.58861459247	55.043014999200004	24.1351922591	20.9863588667	0.246277472032	90.89397842790001	68.711414697	7.247594176950001	41.7088490134	0.0	44.171623733800004	14.301684625899998	0.562919936073	27.371981891599997	37.7508182129	1.61839481621	0.562919936073	19.104095330499998	4.802410704630001	66.7587861687	2.21649724829	21.4613225628	54.568051303100006	89.3107661076	120.00749387200001	47.2325008862	40.6006003893	9.129857713189999	219.802643789	39.9673154612	68.834553433	10.009420113300001	8.90117148916	1.86467228824	46.7223546941	9.112266465189998	0.492554944064	0.0	27.671033107600003	15.7969407061	10.3084713293	42.3773164375	43.4327913177	0.6860586720890001	0.38700745605	2.92014716838	28.3922742757	36.0268759087	2.3220447363	0.193503728025	0.0	0.40459870405299997	0.0	0.193503728025	0.0	5.8051118407599995	10.2381063373	0.897153648117	16.0784006741	6.19211929681	1.24897860816	0.439781200057	0.0703649920092	2.42759222432	0.598102432078	0.0	78.5801048262	38.7711105971	0.15832123202099999	1.24897860816	30.063442835900002	49.5369543745	17.8727079703	115.187491919	13.2989834897	40.7061478773	20.4762126747	0.0	11.9268661456	6.24489304081	16.0256269301	15.9200794421	18.6115403864	12.7360635537	206.292565323	50.8914804706	23.132491123	33.1946849803	52.58024027890001	1.8118985442400002	79.2661634983	34.0566561324	47.90096831020001	48.375932006300005	9.41131768123	35.4463647246	81.62339073060001	0.052773744006900006	61.7804629841	0.545328688071	40.143227941199996	64.2256464564	57.6992934475	68.1836772569	46.528850966099995	145.233343507	32.5789913002	16.7644593462	6.0513893127900005	38.647971861	0.0	71.8426568414	18.3124891704	8.74285025714	1.09065737614	38.683154357	3.9932132965199996	2.04058476827	3.6413883364699995	17.1514668022	29.764391619899996	0.0	1.26656985617	1.12583987215	1.5304385762000001	3.3071546244300003	34.091838628400005	0.316642464041	103.64763323	2.09335851227	39.4043955251	63.539587784300004	7.31795916895	4.32744700856	0.0	8.918762737160002	0.668467424087	55.67629992729999	13.492487217799999	3.11365089641	1.7063510562200002	0.0	4.2394907685500005	159.060064437	0.15832123202099999	34.4084810925	1.28416110417	0.15832123202099999	26.439645747399997	2.9025559203799998	0.61569368008	0.0	58.139074647600005	85.7573340112	97.61383516469999	23.959279779099997	164.337438837	0.422189952055	2.79700843236	0.38700745605	5.646790608740001	4.837593200630001	30.573589028	0.0	1.7239423042200002	21.3030013308	21.3733663228	75.2377677058	5.3829218887	70.0131670491	0.246277472032	4.257082016559999	2.72664344036	5.31255689669	13.8091296818	0.439781200057	7.08927294492	12.0851873776	15.304385762	0.61569368008	11.962048641600001	33.247458724299996	0.105547488014	15.286794514	6.40321427283	52.0173203428	36.783299572800004	26.281324515399998	37.1703070288	0.052773744006900006	594.038853789	0.0	14.301684625899998	21.7076000348	4.872775696640001	19.6318327706	54.0754963591	46.036296021999995	12.4897860816	2.81459968037	149.87743298	25.0675284033	17.3449705303	226.416953038	13.369348481700001	0.0	5.9106593287699996	56.7493660554	18.1189854424	73.2499566816	11.3639462095	0.932336144122	1.7239423042200002	21.1622713468	25.7184045794	46.4233034781	1.68875980822	0.0	0.0	1.35452609618	82.8899605868	3.0784684004000002	119.743625152	9.9918288653	53.336663943000005	0.598102432078	2.16372350428	38.260964405	8.127156577060001	0.932336144122	144.26582486700002	1.40729984018	0.7036499200920001	8.4262077931	7.4410979049699995	0.22868622403	0.0	0.0	0.316642464041	0.0	3.3071546244300003	3.97562204852	57.4881984715	0.668467424087	21.1094976028	1.28416110417	0.35182496004600006	0.211094976028	18.752270370399998	35.9741021647	127.518956769	48.4287057503	45.754836053999995	0.0	53.477393927	17.0811018102	12.0324136336	104.72069935799999	17.4153355223	113.410775871	71.3501018973	263.587260066	13.070297265699999	0.61569368008	51.0673929507	1.46007358419	27.1081131715	15.9376706901	25.7184045794	31.3300126921	45.2974636059	171.53225927	0.527737440069	1.35452609618	0.0	3.74693582449	57.998344663599994	41.3570240534	0.052773744006900006	0.897153648117	2.72664344036	0.105547488014	0.8091974081059999	0.0	0.0	0.211094976028	4.73204571262	2.9729209123900002	7.775331617010001	0.316642464041	0.668467424087	0.38700745605	16.3422693941	11.1000774894	0.0	28.7265079877	2.84978217637	50.6627942466	194.312925433	118.49464654299999	229.77688140599997	13.2989834897	0.211094976028	2.84978217637	0.562919936073	1.4776648321899999	8.86598899316	3.95803080052	0.052773744006900006	130.861293889	1.31934360017	1.28416110417	0.281459968037	0.334233712044	3.13124214441	0.0	135.54056585799998	0.897153648117	1.05547488014	0.7740149121009999	1.0202923841299998	0.22868622403	2.81459968037	0.0	0.193503728025	0.0	0.0	3.0432859044	0.193503728025	0.7036499200920001	0.0	0.7212411680940001	4.485768240580001	0.7212411680940001	15.67380197	15.14606453	1.7767160482299997	0.0	0.0	2589.16783722	0.263868720034	9.65759515326	0.0	0.668467424087	0.08795624001150001	2.00540227226	0.140729984018	11.8389099055	59.1417757837	74.69243901770001	21.918695010900002	56.591044823400004	0.0	0.0	0.0	0.0	0.052773744006900006	0.0	0.0	0.0703649920092	0.0	0.0	0.0	82.5205443788	5.59401686473	57.0308260234	39.369213029099996	0.0	83.8047054829	2.23408849629	85.93324649120001	76.803388778	100.657121069	0.17591248002300003	0.0	85.4231002991	0.879562400115	69.9603933051	161.593204149	28.8848292198	199.53752609	33.2826412203	41.4801627894	36.7481170768	105.58267051	39.6330817492	132.690783681	59.845425703800004	1.21379611216	0.0	0.0	14.7238745779	0.0	85.81010775520001	84.8074066191	9.692777649260002	65.1931650965	80.1809083945	57.2771034955	89.0293061396	8.39102529709	3.3423371204400003	0.263868720034	0.0	67.6559398168	24.1351922591	0.052773744006900006	76.574702554	26.052638291399997	141.697502658	58.913089559700005	117.75581412700001	0.123138736016	12.5425598256	37.2758545169	0.0351824960046	65.8968150166	133.746258561	1.7239423042200002	35.5519122126	293.474790422	323.85487572200003	7.10686419293	2.6738696963499997	87.9210575155	31.576290164099998	177.478101095	28.1987705477	59.6519219758	5.470878128709999	0.15832123202099999	8.074382833049999	2.3572272323099996	0.0703649920092	35.5695034606	2.7794171843599997	0.140729984018	4.74963696062	1.8998547842500002	117.73822287899999	29.2190629318	21.8131475228	23.7657760511	276.63996608400004	0.105547488014	37.5221319889	86.8479913873	4.69686321661	6.0865718087900005	84.9129541071	11.9268661456	1.4424823361899999	0.0703649920092	0.0	0.7740149121009999	3.8524833125	89.9792335317	17.3449705303	180.66211698400002	0.474963696062	13.5980347058	7.247594176950001	0.0	25.9294995554	0.0	12.313873601600001	2.09335851227	12.208326113599998	0.580511184076	25.3841708673	35.6046859566	0.40459870405299997	0.949927392124	45.913157286	3.7821183204900004	0.0	1.05547488014	6.438396768840001	3.3599283684400003	20.2827089466	10.4667925614	6.35044052883	18.6291316344	2.11094976028	3.13124214441	0.140729984018	1.8470810402400002	53.618123911000005	68.5706847129	0.299051216039	30.2041728199	3078.80263411	48.076880790299995	21.549278802800004	17.6264304983	0.7036499200920001	668.2035553669999	3.3423371204400003	68.887327177	0.0351824960046	3.2191983844200003	7.47628040097	0.0	156.755610948	1.07306612814	1.19620486416	18.4884016504	97.0860977247	3.9932132965199996	11.1000774894	73.3906866656	82.7316393548	105.477123022	13.263800993699999	14.4248233619	53.741262647	57.206738503500006	0.0	7.071681696919999	52.42191904680001	66.7587861687	2.79700843236	0.6508761760849999	1.07306612814	53.670897655	0.211094976028	245.50345712	67.1809761208	21.197453842799998	74.6572565217	7.388324160960001	907.884309398	14.653509585899998	10.150150097300001	46.335347238000004	11.2232162255	23.361177346999998	0.052773744006900006	0.580511184076	89.5394523317	9.62241265725	60.2500244079	0.0175912480023	0.38700745605	19.8429277466	0.0175912480023	0.0351824960046	8.47898153711	0.0175912480023	4.85518444863	0.08795624001150001	19.7197890106	3.46547585645	18.9809565945	4.66168072061	16.6413206102	74.8155777538	87.04149511540001	6.03379806479	4.32744700856	1.05547488014	0.0	12.1555523696	37.5221319889	71.8778393374	80.7262370825	38.190599413	4.74963696062	1.5304385762000001	0.0	17.978255458299998	3.8173008165	4.802410704630001	7.47628040097	14.97015205	5.73474684875	1.26656985617	0.052773744006900006	8.69007651313	19.0337303385	5.9458418247800005	0.0	0.0	43.7846162777	25.8767258114	17.7847517303	3.4478846084500003	10.1677413453	38.753519349099996	0.263868720034	35.3584084846	5.101461920669999	2.9729209123900002	88.0793787475	0.40459870405299997	0.140729984018	12.7360635537	17.6440217463	0.08795624001150001	11.4870849455	10.8186175214	1.4424823361899999	0.0	43.344835077700004	39.7914029812	2.81459968037	1.9702197762599998	2.21649724829	51.471991654700005	17.274605538299998	15.427524498	6.26248428882	7.26518542495	0.0	17.0635105622	149.349695539	27.2488431556	241.404696335	10.3260625773	8.514164033110001	5.61160811273	0.0	0.0	28.2515442917	1.49525608019	5.4005131367	0.052773744006900006	0.0	1.05547488014	35.5167297166	32.9659987563	4.46817699258	30.362494052	32.8428600203	25.8415433154	21.1798625948	56.591044823400004	130.104870225	13.0351147697	0.0	95.1334691964	101.20244975700001	39.1757093011	0.246277472032	22.4640236989	0.580511184076	19.7197890106	57.0308260234	27.2664344036	7.740149121010001	27.0025656835	75.30813269779999	26.897018195500003	3.6941620804800004	0.263868720034	46.5816247101	1.79430729623	45.5261498299	40.7941041173	0.0	6.966134208910001	38.366511893	6.03379806479	9.165040209199999	19.8781102426	0.105547488014	3.02569465639	58.3677608716	0.22868622403	8.79562400115	0.84437990411	18.787452866400002	132.532462449	37.1703070288	15.005334545999998	0.0	163.72174515700002	13.527669713800002	5.4532868807099995	1.5304385762000001	37.821183204899995	68.975283417	5.96343307278	29.0607416998	1.7767160482299997	3.3071546244300003	0.211094976028	1.9526285282499998	0.052773744006900006	1.28416110417	8.95394523317	37.1878982768	32.7373125323	9.65759515326	19.6846065146	1.46007358419	0.879562400115	4.5913157286	11.275989969500001	0.826788656108	7.26518542495	1.61839481621	4.872775696640001	12.3842385936	0.0351824960046	22.868622403000003	21.6548262908	40.8292866133	31.6466551561	64.0673252244	26.7035144675	0.6508761760849999	106.42705041399999	2.46277472032	0.0	351.77218630199997	96.87500274860001	108.203766462	18.171759186400003	0.140729984018	0.0	38.9294318291	41.8671702455	10.1677413453	11.328763713499999	82.6788656108	112.443257231	18.5587666424	29.0431504518	50.803524230600004	1.0202923841299998	22.393658706900002	22.4640236989	13.492487217799999	53.2487077029	259.101491826	10.0797851053	280.422084405	5.646790608740001	27.671033107600003	0.0	717.1248160619999	10.4492013134	26.1581857794	0.35182496004600006	9.71036889727	0.140729984018	101.431135981	0.052773744006900006	60.179659415799996	160.467364277	0.0	34.3557073485	15.568254482	12.050004881600001	1.68875980822	0.08795624001150001	33.3881887084	26.8794269475	15.339568258	35.8685546767	2.44518347232	19.1920515705	21.549278802800004	17.6792042423	0.334233712044	0.598102432078	26.5276019875	0.299051216039	0.15832123202099999	0.0	174.241311463	0.35182496004600006	0.562919936073	33.405779956399996	37.6276794769	1.07306612814	49.4841806305	46.9334496701	16.8875980822	22.587162434899998	1.6711685602200002	24.2407397472	53.1255689669	112.671943455	7.001316704910001	18.7346791224	61.8508279761	0.0	0.562919936073	31.048552724	0.15832123202099999	9.02431022518	181.770365608	125.812605712	13.070297265699999	7.47628040097	99.636828685	0.0351824960046	86.6544876593	0.8091974081059999	4.18671702455	40.1960016852	21.8659212669	20.5289864187	0.0	0.0	0.0	74.3054315617	0.45737244806	161.118240453	1.21379611216	8.531755281110001	4.76722820862	33.6344661804	40.3367316693	11.5574499375	18.9985478425	117.069755455	177.61883107900002	6.75503923288	12.1379611216	11.3815374575	50.6627942466	7.10686419293	17.6088392503	1.46007358419	31.945706372199997	0.0	10.3260625773	5.5236518727199995	15.32197701	70.9103206972	193.802779241	37.5221319889	40.811695365300004	35.2000872526	36.1676058927	86.9359476273	100.463617341	39.1229355571	5.3653306407	2.3044534883	0.17591248002300003	22.164972482899998	0.0	38.7887018451	1.98781102426	0.17591248002300003	0.0	5.5236518727199995	23.853732291100002	0.40459870405299997	0.40459870405299997	5.347739392699999	58.244622135600004	21.760373778800002	30.3800853	5.4884693767199995	2.37481848031	1.0202923841299998	5.84029433676	1.00270113613	2.51554846433	10.5899312974	0.211094976028	6.209710544809999	48.7629394624	172.165544198	0.439781200057	5.66438185674	17.925481714300002	0.0	0.263868720034	24.2759222432	2.58591345634	59.1417757837	18.2948979224	6.966134208910001	1.33693484817	0.0	153.413273828	3.11365089641	2.72664344036	0.0703649920092	0.0703649920092	5.4005131367	68.852144681	51.753451622700005	34.2501598605	1.28416110417	35.2000872526	13.0527060177	0.0	43.186513845600004	1.61839481621	14.688692081900001	65.07002636050001	42.2893601975	1.1082486241399998	59.5815569838	10.4316100654	21.1270888508	0.756423664099	28.4098655237	187.43474746400003	0.0	0.0	0.545328688071	10.5195663054	27.3367993956	0.40459870405299997	30.0986253319	78.1579148742	0.0	216.88249662	48.041698294300005	28.3746830277	60.056520679799995	310.890125945	128.099467953	29.1486979398	59.6519219758	764.304543204	57.84002343149999	10.0446026093	26.9673831875	1.61839481621	0.0	0.598102432078	7.4410979049699995	0.0	12.1379611216	7.353141664960001	18.4356279064	323.66137199400004	204.62139676299998	30.028260339899997	1.30175235217	52.58024027890001	17.0283280662	46.599215958100004	2.84978217637	34.4084810925	0.0	86.0739764752	20.018840226600002	0.0	0.35182496004600006	0.0	5.59401686473	0.38700745605	0.211094976028	0.0	0.299051216039	64.5422889204	0.527737440069	3.32474587243	20.0364314746	4.94314068864	175.824523783	69.7844808251	1.8998547842500002	0.299051216039	19.4559202905	27.0553394275	70.0131670491	60.496301879899995	15.075699538	7.12445544093	15.40993325	8.4262077931	10.7834350254	22.798257410999998	66.0023625046	0.40459870405299997	0.052773744006900006	3.37751961644	14.8997870579	10.888982513399998	18.277306674400002	59.9157906958	73.8304678656	27.3016168996	21.232636338800003	19.8605189946	1.40729984018	136.103485794	53.776445143000004	0.7388324160959999	2.58591345634	39.0701618131	0.35182496004600006	32.297531332199995	0.61569368008	7.52905414498	11.434311201500002	0.36941620804799996	11.786136161500002	0.0	58.8603158157	1.14343112015	57.7872496875	7.8281053610199995	25.507309603299998	13.175844753699998	20.4762126747	0.281459968037	0.0	3.5358408484599995	6.38562302483	22.991761139	49.3786331424	1.28416110417	0.0	0.0	36.1676058927	34.5140285805	28.3219092837	32.5086263082	5.171826912669999	0.985109888128	28.233953043699998	2.46277472032	0.246277472032	0.0	26.897018195500003	0.316642464041	27.6886243556	47.9361508063	5.66438185674	200.32913225	68.2540422489	1.5304385762000001	0.0	13.2462097457	0.492554944064	0.7740149121009999	3.8173008165	53.653306406999995	46.8454934301	17.5912480023	19.2096428185	37.6980444689	24.2407397472	21.7427825308	0.35182496004600006	24.2583309952	13.0527060177	2.7442346883599997	60.162068167799994	11.8740924015	9.9390551213	16.7292768502	11.680588673499999	1.75912480023	59.4760094958	6.82540422489	3.39511086444	2.72664344036	8.25029531308	0.36941620804799996	0.0	0.0	0.140729984018	1.05547488014	0.0	17.1690580502	117.562310399	5.54124312072	69.8548458171	0.0	20.5113951707	2.72664344036	2.44518347232	20.5817601627	0.0	47.267683382200005	0.0	19.2624165625	3.11365089641	79.19579850630001	4.0283957925300005	20.5817601627	74.4285702977	33.1595024843	1.0202923841299998	17.4329267703	2.79700843236	6.790221728890001	0.08795624001150001	0.598102432078	22.763074915	42.1662214615	43.4855650617	1.0202923841299998	0.15832123202099999	82.1863106667	84.279669179	46.493668470100005	0.0	96.6814990206	56.204037367299996	0.40459870405299997	29.0255592038	0.439781200057	39.9673154612	5.59401686473	1.93503728025	4.89036694464	8.32066030509	6.983725456910001	32.1040276042	0.6860586720890001	0.0	1.5128473282	62.0795142001	14.1961371379	23.5370898271	0.140729984018	0.0	0.105547488014	7.52905414498	0.0	0.08795624001150001	37.4165845009	45.561332325900004	3.6941620804800004	31.7522026441	42.4124989335	0.668467424087	4.4154032485800006	0.246277472032	0.0351824960046	0.562919936073	0.36941620804799996	4.73204571262	56.8197310474	3.5358408484599995	0.0	5.4005131367	14.1081808978	224.411550765	20.5113951707	6.315258032819999	16.2543131541	90.2958759958	117.98450035100001	1.61839481621	40.7941041173	23.6250460671	10.9593475054	26.773879459499998	59.7750607118	2.9729209123900002	0.0	0.193503728025	53.96994887100001	3.76452707249	12.4546035856	0.0	148.065534435	8.54934652911	0.08795624001150001	0.0	8.97153648117	0.105547488014	5.418104384709999	6.63190049686	0.474963696062	2.7794171843599997	49.431406886400005	2.11094976028	161.593204149	8.58452902512	38.102643173000004	1.58321232021	41.5153452854	6.280075536819999	7.12445544093	18.083802946400002	0.193503728025	1.93503728025	0.193503728025	69.4854296091	3.39511086444	0.0	0.211094976028	0.879562400115	1.7239423042200002	0.0	2.23408849629	22.991761139	37.979504436999996	29.8875303559	14.4248233619	12.648107313599999	30.890231491999998	25.366579619299998	53.424620183	4.34503825657	10.0797851053	27.5127118756	8.63730276913	20.9335851227	0.123138736016	68.1836772569	13.985042161800001	6.17452804881	0.0	0.0	24.1351922591	3.7997095685000004	2.14613225628	14.5303708499	17.3977442743	7.018907952919999	0.123138736016	0.123138736016	43.6438862937	7.91606160103	0.105547488014	27.3192081476	2.65627844835	2.8849646723799998	8.19752156907	28.1635880517	13.6156259538	50645.4316848	0.0	0.0	19.8077452506	0.0	0.598102432078	0.914744896119	1.5480298242	0.510146192067	5.62919936073	126.305160656	39.7914029812	0.0	0.0	142.752977539	0.246277472032	0.052773744006900006	5.75233809675	0.123138736016	6.03379806479	23.361177346999998	0.281459968037	0.0	13.3869397297	0.0	0.0	26.210959523400003	50.5924292546	27.970084323600002	222.159871021	0.879562400115	5.24219190468	144.248233619	0.35182496004600006	0.052773744006900006	30.46804154	195.84336401	7.8281053610199995	7.194820432939999	27.829354339600002	106.127999198	0.35182496004600006	6.209710544809999	1.40729984018	21.1094976028	30.520815284	2.56832220833	67.8670347928	20.8104463867	18.4708104024	2.3220447363	110.455446206	70.99827693729999	0.22868622403	26.3692807554	74.2526578177	2.3044534883	16.0432181781	0.0	25.049937155300004	10.3260625773	24.9267984193	54.022722615	26.4924194915	25.1027108993	1.00270113613	51.7182691267	3.5534320964599995	0.211094976028	0.6860586720890001	0.474963696062	10.4843838094	3.41270211245	45.73724480600001	57.1891472555	14.301684625899998	12.313873601600001	0.0	13.6156259538	1.7767160482299997	2.05817601627	60.7777618479	0.211094976028	7.071681696919999	21.6548262908	89.5922260757	26.914609443499998	26.773879459499998	33.7576049164	9.28817894521	0.61569368008	1.31934360017	0.0	1207.41048913	45.79001855	4.50335948859	40.4246879093	10.8538000174	22.0594249949	0.211094976028	5.50606062472	105.88172172600001	0.123138736016	0.105547488014	0.08795624001150001	2.56832220833	16.9403718262	5.5236518727199995	0.0	158.884151957	1.6711685602200002	65.2811213365	41.9903089815	1.28416110417	103.64763323	51.788634118800005	14.8997870579	6.54394425685	29.377384163800002	30.0986253319	0.562919936073	17.6440217463	31.048552724	0.0	13.5100784658	16.8348243382	0.0	3.5534320964599995	19.1568690745	40.8468778613	1.58321232021	14.6007358419	57.8927971755	31.2948301961	63.73309151229999	72.9684967135	0.598102432078	71.9130218334	71.9130218334	26.809061955500002	1.93503728025	1.24897860816	5.08387067266	0.0	0.0	19.7901540026	51.4544004067	1258.00291839	50.3461517826	25.1730758913	69.6261595931	26.773879459499998	0.0	0.0	0.0	30.573589028	36.7305258288	19.4207377945	0.0703649920092	20.8456288827	8.21511281707	44.5762224378	0.246277472032	27.3367993956	19.4383290425	2.04058476827	69.7317070811	1.65357731222	3.13124214441	0.668467424087	19.104095330499998	0.0	7.03649920092	17.819934226300003	0.0703649920092	0.211094976028	0.0703649920092	0.052773744006900006	0.105547488014	6.64949174487	12.665698561700001	3.3599283684400003	43.5911125497	20.2299352026	0.0	20.370665186700002	0.985109888128	25.3138058753	14.495188353900001	22.745483667	0.35182496004600006	18.1893504344	1.31934360017	54.3569563271	0.0	0.105547488014	0.668467424087	0.61569368008	19.7373802586	16.0432181781	0.0	22.657527426999998	2.2692709923	10.132558849299999	0.0	1.42489108819	11.1704424815	1631.30679224	446.44828305	1.14343112015	0.0	1.5656210722	0.0	30.362494052	0.0	2.02299352026	11.047303745399999	3.28956337643	0.826788656108	3.3599283684400003	1187.05741519	0.756423664099	0.246277472032	773.6806783889999	8.514164033110001	1.00270113613	2.79700843236	3.8700745605	0.0	0.0	2.4100009763099997	6.966134208910001	0.0	0.0	0.0	0.0	0.193503728025	2.72664344036	0.22868622403	0.0	0.211094976028	0.0	0.0	4.53854198459	0.193503728025	0.7740149121009999	0.791606160103	0.8091974081059999	0.0	602.042871631	2287.7418027	0.0	0.0	2.2692709923	9.165040209199999	0.140729984018	44.980821141899995	30.890231491999998	1.91744603225	1.98781102426	0.299051216039	614.163241504	9.32336144122	0.0	454.223614667	1.6008035682100001	0.61569368008	0.0	7.388324160960001	1003.84456725	39.7562204852	1.03788363214	1.03788363214	2.25167974429	0.17591248002300003	0.17591248002300003	1.1082486241399998	4.081169536530001	444.442880778	744.2505204810001	9.46409142523	0.932336144122	0.36941620804799996	1441.86664251	0.0	0.15832123202099999	0.15832123202099999	1107.43942674	4.90795819264	1.0202923841299998	0.211094976028	0.0	0.0	2.70905219235	0.0	3.2191983844200003	0.0	0.861971152112	0.334233712044	21.9538775069	0.0	0.0	24.328695987199996	0.211094976028	0.0	1.05547488014	0.0	3.02569465639	0.211094976028	0.22868622403	0.6332849280830001	25.894317059400002	4.38022075257	0.22868622403	0.211094976028	311.417863385	27.5127118756	0.0	757.813372691	1455.64058969	9.78073388928	6.1217543048000005	0.0	0.0	0.0	0.193503728025	18.4004454104	0.949927392124	0.439781200057	3.0960596484	5.470878128709999	0.439781200057	1.6008035682100001	0.0	9.692777649260002	1.26656985617	0.193503728025	0.211094976028	5.29496564869	67.58557482479999	0.45737244806	0.0	1.09065737614	0.22868622403	1.7063510562200002	6.948542960910001	0.914744896119	0.0	11.3639462095	5.3301481447	4.6264982246	0.668467424087	0.0	7.47628040097	4.43299449658	0.0	0.0	0.0	24.3638784832	0.211094976028	0.35182496004600006	0.545328688071	2.07576726427	0.0	0.0	0.545328688071	357.80598436699995	0.6508761760849999	6.63190049686	8.39102529709	981.3981348	19.6318327706	1.42489108819	1.93503728025	0.474963696062	2.00540227226	1.12583987215	5.29496564869	942.7149804430001	1925.15099888	0.0	0.35182496004600006	575.304174667	104.474421886	2.9729209123900002	1.31934360017	1.49525608019	0.0	0.45737244806	593.458342605	490.74304552	0.7388324160959999	1264.68759263	0.316642464041	0.299051216039	2.7442346883599997	0.0	0.0	0.756423664099	0.0	3067.9488340999997	10.361245073400001	0.0	6.73744798488	0.281459968037	0.545328688071	622.976456753	0.0703649920092	0.7212411680940001	0.0	0.0	0.6860586720890001	0.0	0.0	0.0	0.7036499200920001	516.830866307	456.352155676	0.38700745605	0.316642464041	0.316642464041	0.61569368008	1.4776648321899999	519.663057236	1084.67635182	20.652125154700002	86.7952176433	1.6008035682100001	0.562919936073	0.0	0.0	0.422189952055	0.0	10.3084713293	2.72664344036	0.8091974081059999	7.75774036901	959.4618485410001	2027.23301103	0.0	0.0	1.9702197762599998	0.0	2.7618259363599997	0.45737244806	531.572332133	565.611397018	1.46007358419	726.887958703	0.0	0.0	0.0	1.61839481621	0.140729984018	0.105547488014	0.0703649920092	6.3328492808300005	10.2908800813	0.474963696062	2018.64848201	1187.74347387	1390.04282589	10.1853325933	0.0	0.0	0.0	5.78752059275	0.985109888128	0.36941620804799996	436.79068789699994	0.35182496004600006	0.08795624001150001	0.7036499200920001	0.0	0.193503728025	0.08795624001150001	0.0	1.09065737614	0.0	0.0	0.08795624001150001	0.7740149121009999	0.193503728025	0.474963696062	1.93503728025	0.08795624001150001	0.0	0.0	0.193503728025	415.505277814	0.0	0.45737244806	1.7063510562200002	0.193503728025	3.88766580851	504.14757649800003	870.397359906	1.33693484817	0.879562400115	0.0	0.123138736016	0.211094976028	2.16372350428	1.6008035682100001	0.211094976028	0.0	0.22868622403	0.0	0.668467424087	0.140729984018	4.69686321661	1.7767160482299997	0.598102432078	51.753451622700005	0.123138736016	0.0	1.17861361615	0.0	1.5656210722	3.50065835246	2.48036596832	0.0	0.123138736016	3.5358408484599995	0.7388324160959999	0.123138736016	0.0	9.9918288653	0.0	0.15832123202099999	0.123138736016	1.3721173441799999	0.22868622403	0.36941620804799996	7.687375377	0.0	0.0	3.14883339241	0.17591248002300003	0.246277472032	0.861971152112	3.48306710445	0.0	3.6237970884699995	0.0	0.0	2.37481848031	0.0	7.17722918494	699.850210523	1117.53680309	0.0	0.879562400115	0.105547488014	0.985109888128	2.9905121603900002	0.492554944064	44.1012587418	7.634601633	286.192013749	609.870976992	2.37481848031	5.99861556878	961.590389549	0.0	0.35182496004600006	1168.26996233	81.53543449060001	616.2390087680001	14.495188353900001	41.1107465814	2.42759222432	2.70905219235	19.4031465465	14.1785458898	2.84978217637	14.9349695539	25.665630835300004	36.3435183727	423.702799383	65.9319975126	1.98781102426	2.83219092837	0.0	0.0	0.0	2.95532966439	0.22868622403	2504.04378813	34.7251235565	379.214533185	0.263868720034	0.299051216039	0.281459968037	0.84437990411	0.0	0.316642464041	194.383290425	1.3897085921799999	319.580202458	0.45737244806	1.5656210722	840.77369827	768.807902692	7.704966625	1.17861361615	2.2868622403	3.46547585645	0.6508761760849999	7.001316704910001	0.0	2.7618259363599997	0.527737440069	0.0	0.299051216039	0.0	508.932395954	6.702265488869999	0.0	0.263868720034	0.263868720034	1367.49084595	0.0	0.6860586720890001	4.485768240580001	1340.6466015	25.6480395873	2.19890600029	3.3423371204400003	322.095750922	842.62077931	0.61569368008	0.6508761760849999	1.24897860816	0.052773744006900006	0.316642464041	0.36941620804799996	0.0	1.65357731222	119.97231137600001	1.40729984018	664.6853057669999	0.0	2.37481848031	2493.98159428	0.281459968037	0.510146192067	8.76044150514	505.62524133	257.30718453	5.4884693767199995	0.0	0.474963696062	0.0	1.7239423042200002	0.0	0.7388324160959999	1.42489108819	6.3680317768300005	1.03788363214	0.7036499200920001	1.8470810402400002	0.0	1261.02861304	600.934623006	0.211094976028	0.985109888128	3.0960596484	4.5913157286	0.0	1.3721173441799999	0.6860586720890001	0.0	0.474963696062	32.5614000522	1.24897860816	0.6508761760849999	433.571489513	254.175942385	1441.07503635	7.159637936930001	9.9390551213	3.5710233444699995	0.0	1.16102236815	0.0	0.105547488014	0.0	1.00270113613	53.547758918999996	0.140729984018	0.45737244806	1080.4192698	651.615008501	0.474963696062	0.0	0.0	0.0	0.0	1.7239423042200002	0.0	0.22868622403	0.0	0.45737244806	0.0	0.0	0.35182496004600006	0.45737244806	0.334233712044	0.22868622403	0.140729984018	0.0	0.17591248002300003	3.46547585645	0.0	0.316642464041	0.246277472032	500.998743105	0.105547488014	0.0	0.22868622403	0.439781200057	0.897153648117	0.562919936073	0.38700745605	0.334233712044	0.0	0.0	0.0	0.0	3.6237970884699995	0.0	0.0	0.7388324160959999	309.553191096	0.439781200057	0.299051216039	645.19420298	85.9860202352	25.2082583873	85.5990127792	33.4233712044	7.599419136989999	0.15832123202099999	57.2946947435	46.089069766	31.400377684099997	1.58321232021	1.30175235217	786.926888135	0.545328688071	8.654894017130001	0.15832123202099999	1.9526285282499998	2.1285410082799996	0.15832123202099999	1.17861361615	371.06978536	0.0	690.2981628580001	0.334233712044	1047.25976732	0.105547488014	0.35182496004600006	0.791606160103	4.15153452854	1.5304385762000001	3.1840158884200003	0.598102432078	0.422189952055	1.61839481621	2.23408849629	1.68875980822	0.0	0.0	1.49525608019	0.0	0.0	0.510146192067	0.140729984018	0.105547488014	0.861971152112	0.0	0.422189952055	0.0	0.0	0.0	0.299051216039	0.0	0.422189952055	0.0	0.0	3.2191983844200003	0.527737440069	0.0	0.0	0.0	0.0	0.0	1.4424823361899999	0.0	27.4071643876	7.96883534504	4.0987607845300005	19.3679640505	6.667082992869999	0.15832123202099999	24.821250931199998	22.833439907	11.698179921500001	11.592632433499999	9.88628137729	18.7170878744	143.720496179	26.7035144675	0.15832123202099999	42.1486302135	81.0780620426	16.7820505942	0.140729984018	0.0	23.5898635711	27.583076867600003	41.6033015254	24.3638784832	34.1622036205	28.8320554758	9.481682673239998	19.8605189946	14.2840933779	30.99577898	6.491170512849999	6.54394425685	5.03109692866	9.42890892923	6.86058672089	0.0	12.4370123376	8.4262077931	7.4410979049699995	16.9931455702	10.1149676013	70.8575469532	1.9526285282499998	103.278217021	21.3557750748	0.0	0.0	0.0	0.281459968037	0.0	0.105547488014	1.4424823361899999	0.263868720034	0.17591248002300003	5.62919936073	1.24897860816	0.140729984018	0.861971152112	0.0	7.810514113019999	0.052773744006900006	51.2433054307	40.8292866133	155.119624884	120.48245756799999	90.45419722780001	0.105547488014	0.0	29.1311066918	31.3651951881	60.654623111899994	2.33963598431	0.897153648117	54.6560075431	72.4759417695	6.561535504859999	1.8998547842500002	2.18131475228	0.9675186401260001	0.0351824960046	4.2394907685500005	0.791606160103	27.987675571599997	3.74693582449	19.6318327706	0.0175912480023	7.14204668893	9.79832513728	29.8171653639	0.281459968037	121.801801168	3.46547585645	2.3572272323099996	0.0	3.95803080052	0.052773744006900006	5.43569563271	1.21379611216	119.25107020799999	16.4302256341	30.063442835900002	15.163655777999999	69.7844808251	20.2123439546	84.209304187	0.985109888128	8.127156577060001	0.334233712044	0.36941620804799996	125.65428448	12.5777423216	86.8831738833	57.1891472555	18.5587666424	3.74693582449	10.8538000174	21.197453842799998	41.8847614935	32.7021300363	1.42489108819	3.1664246404100003	8.54934652911	6.614309248860001	30.696727764000002	1.31934360017	0.668467424087	0.0	1.4424823361899999	29.078332947800003	23.132491123	4.90795819264	5.01350568065	41.4273890454	4.22189952055	5.9106593287699996	0.580511184076	2.48036596832	25.4369446113	69.37988212100001	241.42228758299999	1.33693484817	20.5465776667	0.0	9.112266465189998	0.22868622403	0.334233712044	110.78967991799999	0.0	105.019750574	0.0	23.8009585471	46.018704774	37.0823507888	0.22868622403	0.40459870405299997	99.724784925	0.914744896119	8.602120273119999	16.4829993781	3.3599283684400003	11.4167199535	0.0703649920092	4.0987607845300005	0.492554944064	10.3436538253	6.508761760850001	64.2608289524	14.2665021299	48.0944720383	129.735454017	62.6952078802	0.0	0.17591248002300003	1.9702197762599998	6.47357926484	0.0	24.487017219200002	2.9729209123900002	1.3897085921799999	0.0	0.61569368008	0.0	1.42489108819	2.18131475228	21.4437313148	70.1890795292	68.1133122649	2.04058476827	13.879494673800002	23.009352387	33.1067287403	171.954449222	28.1635880517	46.986223414099996	13.985042161800001	130.087278977	6.104163056799999	12.1203698736	110.226759982	30.2041728199	7.4059154089699994	0.246277472032	0.140729984018	116.87625172700001	34.5843935725	210.074683643	10.4316100654	9.92146387329	55.7114824233	78.6328785703	26.773879459499998	112.10902351899999	49.1675381664	20.0540227226	59.388053255699994	5.13664441667	570.624902698	24.6981121952	34.6723498125	8.00401784104	0.580511184076	9.64000390526	0.0	0.861971152112	4.46817699258	26.773879459499998	4.837593200630001	60.1972506638	27.0201569315	3.95803080052	1.61839481621	0.0703649920092	23.8185497951	57.083599767399996	1.7239423042200002	0.22868622403	19.8077452506	19.051321586500002	80.2512733865	35.7981896847	44.9104561499	4.4154032485800006	25.3313971233	107.53529903799999	37.6980444689	24.645338451199997	14.1609546418	5.3829218887	10.8713912654	33.247458724299996	28.920011715799998	2.25167974429	0.897153648117	23.713002307100002	75.1674027138	9.41131768123	11.962048641600001	1704.38083645	194.59438540099998	1741.79742095	242.055572512	0.0	14.3192758739	151.05604659600002	46.704763446099996	260.174557954	72.79258423350001	299.666909719	5210.43970204	984.21273448	3679.8779871	2190.33906251	266.489815987	2.14613225628	22.868622403000003	30.2217640679	1.12583987215	0.0703649920092	0.0703649920092	74.21747532170001	13.773947185799999	4.69686321661	0.140729984018	2.4100009763099997	0.0	0.0	0.246277472032	0.263868720034	0.0	1.19620486416	0.0	7.37073291296	31.083735220100003	9.34095268922	17.0283280662	10.8538000174	13.7035821938	6.790221728890001	0.334233712044	11.434311201500002	0.17591248002300003	3.2016071364200003	4.92554944064	0.0703649920092	0.052773744006900006	1.26656985617	1.16102236815	0.316642464041	2.11094976028	0.0351824960046	0.08795624001150001	3.14883339241	2.25167974429	80.3568208745	0.246277472032	1.58321232021	1.49525608019	0.0	15.022925794	62.167470440100004	6.38562302483	0.0	0.0	130.069687729	166.465979846	4.94314068864	11.5574499375	20.423438930699998	7.31795916895	26.210959523400003	0.193503728025	0.140729984018	2.14613225628	10.8186175214	44.5234486938	19.9836577306	8.4262077931	25.4193533633	0.6508761760849999	0.0	12.9295672817	54.392138823100005	84.332442923	4.45058574458	273.121716484	0.36941620804799996	0.0	0.08795624001150001	0.0	0.08795624001150001	31.945706372199997	0.0	57.2771034955	11.2583987215	7.353141664960001	18.4356279064	34.1094298764	117.790996623	1.5304385762000001	47.6370995902	7.10686419293	3.46547585645	91.0347084119	1.49525608019	21.9714687549	68.975283417	119.69085140799999	0.193503728025	0.756423664099	1.00270113613	0.0	95.2038341884	1.31934360017	1.30175235217	3.46547585645	2.65627844835	0.08795624001150001	43.7494337817	1.09065737614	0.0	6.1569368008000005	3.51824960046	54.7087812871	0.0	98.2823025888	69.010465913	0.6332849280830001	133.781441057	0.7388324160959999	20.1771614586	0.052773744006900006	0.140729984018	0.0175912480023	32.2271663402	3.51824960046	0.45737244806	21.936286258899997	11.7333624175	72.8453579775	57.048417271400005	45.4733760859	42.5532289175	38.419285637	0.0	76.908936266	50.4692905186	204.92044797900002	22.886213651	147.414658259	33.0539549963	56.5030885834	31.3300126921	172.07758795799998	81.7641207147	17.5032917623	65.4922163125	39.2636655411	50.979436710600005	18.2069416824	51.6654953827	0.0	96.8398202526	0.61569368008	8.58452902512	51.7182691267	33.0187725003	23.009352387	7.37073291296	0.0	17.9958467063	57.3298772395	18.4708104024	40.6533741333	40.037680453200004	44.822499909799994	0.246277472032	0.0	107.16588283	20.423438930699998	1.8470810402400002	31.8577501322	162.332036565	13.4045309777	13.3869397297	13.0351147697	4.66168072061	0.123138736016	21.936286258899997	3.48306710445	3.0608771524000002	73.4610516576	22.393658706900002	6.895769216900001	69.151195897	5.9810243207800005	4.4154032485800006	11.0648949934	0.8091974081059999	12.648107313599999	0.474963696062	8.81321524915	7.47628040097	6.438396768840001	18.752270370399998	20.265117698599997	28.445048019699996	40.688556629299995	41.1811115734	80.1281346504	20.616942658699998	0.8091974081059999	20.2299352026	0.17591248002300003	0.140729984018	0.281459968037	13.6508084498	7.21241168094	30.679136516	22.1297899869	0.0703649920092	144.177868627	1.03788363214	39.3516217811	5.43569563271	0.0	260.91339037	1.5128473282	5.15423566467	10.5899312974	0.826788656108	39.984906709200004	41.8319877495	195.13971408900002	0.474963696062	4.1691257765400005	4.01080454452	3.02569465639	0.0703649920092	2.21649724829	21.232636338800003	589.113304349	4.784819456619999	185.88671764	0.422189952055	0.0	0.439781200057	0.263868720034	4.46817699258	71.5611968733	596.76549723	17.731977986300002	1.07306612814	0.985109888128	23.114899875	8.35584280109	59.440826999799995	5.50606062472	13.773947185799999	33.2122762283	0.61569368008	89.2228098676	0.0	0.0	61.270316791999996	8.00401784104	0.0	43.116148853599995	0.0	0.0	0.0	0.123138736016	0.0	0.0	0.0351824960046	50.53965551060001	0.17591248002300003	14.1785458898	7.722557873010001	0.826788656108	3.5710233444699995	70.1890795292	129.348446561	0.861971152112	343.328387261	1.5128473282	1257.59831968	147.959986947	0.527737440069	2.44518347232	0.211094976028	0.6332849280830001	5.43569563271	2.05817601627	4.32744700856	0.123138736016	13.175844753699998	2.4979572163299997	18.8754091065	55.342066215200006	401.64337438800004	15.181247026	23.325994851	28.4274567717	48.745348214399996	38.313738149	12.014822385599999	217.53337279599998	11.3639462095	14.4424146099	3.7117533284800004	65.50980756050001	15.49788949	13.017523521700001	0.6508761760849999	0.527737440069	2.42759222432	0.0	0.211094976028	0.0	0.08795624001150001	0.211094976028	0.0	1.7063510562200002	0.334233712044	0.7212411680940001	0.84437990411	0.0	53.846810135	1.46007358419	0.61569368008	2.83219092837	186.76628004	120.869465024	77.8412724102	97.61383516469999	6.948542960910001	2.70905219235	309.86983356	154.486339956	150.457944164	16.7468680982	21.426140066800002	27.3192081476	62.1322879441	5.31255689669	83.2945592909	0.193503728025	281.846975493	1.8998547842500002	0.263868720034	5.171826912669999	80.40959461850001	39.5099430132	0.0351824960046	97.0685064767	24.7684771872	117.720631631	0.0	0.545328688071	0.0	0.0	56.5206798314	8.14474782506	86.5841226673	8.88358024116	25.348988371300003	2.2692709923	12.1731436176	6.790221728890001	21.9011037629	0.246277472032	18.013437954300002	27.459938131599998	205.36022917900002	0.0703649920092	5.9106593287699996	19.5438765305	0.439781200057	5.96343307278	4.67927196861	5.01350568065	20.1947527066	5.24219190468	2.16372350428	74.86835149779999	0.140729984018	43.5383388057	39.492351765100004	27.9524930756	14.8997870579	46.352938486000006	5.4532868807099995	45.0687773819	60.021338183800005	0.826788656108	19.8429277466	2.81459968037	18.2245329304	3.28956337643	0.15832123202099999	0.08795624001150001	0.38700745605	0.0	1.0202923841299998	79.1078422663	0.45737244806	107.27143031799999	118.96961024	223.76067458900002	6.104163056799999	27.0201569315	3.6413883364699995	6.47357926484	17.7671604823	13.334165985699999	39.2284830451	2.72664344036	2.16372350428	2.93773841638	0.0351824960046	0.0	86.4258014353	24.3462872352	103.63004198200001	30.767092756	33.6344661804	7.21241168094	1.5480298242	6.667082992869999	27.1608869155	2.44518347232	12.4897860816	0.439781200057	0.6508761760849999	18.9281828505	15.32197701	3.02569465639	0.35182496004600006	188.70131732099998	0.052773744006900006	0.123138736016	2.02299352026	1.8998547842500002	6.104163056799999	0.316642464041	0.84437990411	3.6765708324800004	0.0	0.105547488014	0.35182496004600006	21.0215413627	66.7411949207	0.0	140.80034901	12.648107313599999	1.30175235217	111.088731134	64.6654276564	0.0	4.5737244806	1.5304385762000001	15.8673056981	12.7360635537	0.580511184076	1.4424823361899999	2.83219092837	3.41270211245	5.96343307278	25.7887695714	5.3653306407	12.911976033699998	9.165040209199999	0.949927392124	19.4911027865	126.569029377	17.1690580502	37.0295770448	31.6642464041	3.6941620804800004	0.17591248002300003	31.4179689321	0.45737244806	10.0973763533	2.16372350428	2.3924097283099997	0.985109888128	0.897153648117	12.8592022897	9.90387262529	26.984974435500003	14.1081808978	5.75233809675	21.5844612988	47.0917709021	31.8401588842	41.8495789975	0.17591248002300003	0.334233712044	23.202856115	30.29212906	21.6196437948	21.7427825308	153.976193764	50.135056806499996	23.941688531100002	38.9294318291	37.1175332848	1.12583987215	28.533004259699997	6.719856736880001	2.37481848031	26.9673831875	8.81321524915	30.256946563899998	15.427524498	2.19890600029	8.79562400115	13.140662257699999	25.577674595300003	5.50606062472	42.0606739735	0.7036499200920001	0.281459968037	0.0351824960046	1.00270113613	2.7618259363599997	0.0	3.7117533284800004	40.301549173299996	1.8470810402400002	3.1840158884200003	23.572272323099998	34.9186272846	86.2147064592	0.6860586720890001	34.1622036205	61.147178056	69.274334633	0.40459870405299997	254.703679825	4.4154032485800006	28.902420467800003	97.5434701727	9.9742376173	12.3490560976	126.78012435299999	21.8307387708	23.062126131	100.340478605	78.9671122823	0.299051216039	39.7210379892	0.334233712044	9.25299644921	0.263868720034	0.211094976028	0.0703649920092	0.45737244806	15.708984465999999	74.0767453377	76.979301258	0.36941620804799996	13.8619034258	0.861971152112	48.9212606944	0.22868622403	1.30175235217	55.095788743199996	19.4207377945	3.6237970884699995	31.048552724	1.65357731222	0.8091974081059999	0.0	9.49927392124	0.474963696062	0.0	12.2786911056	85.0185015951	25.3313971233	0.0	10.9417562574	1.26656985617	1.07306612814	0.17591248002300003	15.251612018	0.105547488014	5.347739392699999	128.046694209	10.888982513399998	8.602120273119999	4.0987607845300005	4.39781200057	10.976938753399999	0.826788656108	0.0	0.316642464041	14.1961371379	0.052773744006900006	0.0	40.143227941199996	6.40321427283	0.316642464041	7.001316704910001	7.93365284903	1.58321232021	1.00270113613	2.3220447363	0.15832123202099999	58.420534615600005	21.197453842799998	13.0351147697	0.439781200057	69.4150646171	5.96343307278	4.11635203254	0.0	0.0	0.492554944064	0.193503728025	10.924165009400001	0.756423664099	4.85518444863	32.2799400842	2.9025559203799998	1.46007358419	3.60620584047	0.052773744006900006	0.8091974081059999	1.8470810402400002	2.69146094435	5.347739392699999	0.0	1.4424823361899999	28.708916739699998	0.6508761760849999	29.5884791399	0.211094976028	2.07576726427	4.1339432805400005	6.35044052883	15.533071986	5.8051118407599995	22.903804899	14.759057073900001	27.2664344036	13.439713473800001	1.03788363214	8.47898153711	0.0	10.2205150893	9.1826314572	0.193503728025	7.10686419293	0.0	0.22868622403	0.84437990411	15.269203266	0.0	0.0351824960046	18.752270370399998	3.39511086444	9.81591638528	22.639936179	0.0	6.9309517129	16.236721906099998	31.8753413802	14.6183270899	336.854807996	15.9552619381	8.97153648117	0.756423664099	0.949927392124	3.9932132965199996	27.0905219235	41.4273890454	22.1121987389	0.0	46.352938486000006	0.15832123202099999	0.105547488014	2.2868622403	9.53445641724	0.0	6.35044052883	15.022925794	29.6588441319	15.462706994000001	24.8564334272	0.0	0.439781200057	89.3987223477	0.0703649920092	10.5371575534	0.0	0.0	0.38700745605	0.0	165.357731222	2.8849646723799998	6.209710544809999	45.1391423739	9.00671897717	0.0	3.8524833125	0.0	0.439781200057	23.325994851	0.756423664099	0.15832123202099999	0.0175912480023	69.13360464899999	7.93365284903	61.411046776000006	7.95124409704	3.14883339241	0.052773744006900006	0.263868720034	0.0	0.527737440069	55.201336231199996	0.6860586720890001	40.037680453200004	1.09065737614	15.7617582101	6.983725456910001	9.83350763328	0.08795624001150001	3.27197212843	0.052773744006900006	0.0	135.34706213	0.9675186401260001	1.30175235217	0.17591248002300003	34.2501598605	36.8008908208	7.4059154089699994	11.3111724655	18.6643141304	4.85518444863	0.0	0.0175912480023	3.94043955251	20.300300194600002	28.920011715799998	70.80477320920001	0.123138736016	43.6614775417	34.2501598605	0.334233712044	10.6602962894	21.390957570799998	0.0	0.052773744006900006	0.6508761760849999	13.9498596658	10.713070033400001	15.005334545999998	18.277306674400002	40.4422791573	38.647971861	15.445115745999999	8.989127729169999	11.0648949934	6.0513893127900005	41.5153452854	4.96073193665	19.8605189946	0.0	51.6830866307	0.7036499200920001	81.5530257386	7.10686419293	6.508761760850001	0.756423664099	0.932336144122	2.84978217637	0.0351824960046	0.246277472032	35.2704522446	19.0337303385	0.914744896119	6.561535504859999	2.92014716838	2.42759222432	40.1256366932	0.246277472032	11.5046761935	13.422122225799999	28.761690483800002	23.009352387	5.646790608740001	43.9957112537	31.6642464041	0.0	234.737613343	0.0	1.7063510562200002	14.0905896498	34.9538097806	11.4870849455	0.0	18.5235841464	14.072998401800001	18.8930003545	38.524833125	0.0	71.8074743454	10.1853325933	0.0	18.5939491384	13.914677169800001	0.38700745605	15.480298242	54.057905111000004	28.128405555700002	23.6602285631	2.42759222432	107.007561598	48.9388519424	5.69956435274	5.01350568065	12.313873601600001	7.75774036901	33.8279699084	61.217543048	19.5966502746	206.83789401099997	3.0608771524000002	0.0	0.140729984018	0.6860586720890001	0.545328688071	0.35182496004600006	0.756423664099	5.31255689669	12.718472305699999	0.61569368008	7.93365284903	22.3760674589	0.316642464041	13.2989834897	4.0635782885300005	0.0703649920092	2.55073096033	16.8348243382	0.22868622403	74.86835149779999	9.79832513728	1.74153355223	0.8091974081059999	74.0767453377	5.75233809675	0.316642464041	36.5370221008	2.21649724829	0.7212411680940001	0.316642464041	12.3490560976	0.35182496004600006	0.0351824960046	0.140729984018	1.00270113613	0.826788656108	0.474963696062	5.4005131367	10.572340049400001	0.17591248002300003	21.3205925788	3.0608771524000002	1.75912480023	6.209710544809999	0.0	8.531755281110001	0.0	0.0175912480023	3.72934457649	1.3721173441799999	0.0	0.0	0.474963696062	0.0351824960046	57.1891472555	0.316642464041	27.829354339600002	4.837593200630001	11.1000774894	0.45737244806	0.422189952055	0.0175912480023	3.74693582449	0.0	0.105547488014	37.1527157808	23.5019073311	115.029170687	9.35854393722	73.0916354495	9.9742376173	1.5656210722	47.1797271422	0.052773744006900006	0.299051216039	0.0351824960046	24.1000097631	23.8009585471	0.0	1.3897085921799999	5.418104384709999	106.09281670200001	19.5790590266	0.0	2.65627844835	4.82000195263	12.824019793699998	0.211094976028	21.6548262908	20.5993514107	1.9526285282499998	8.14474782506	0.422189952055	0.0	0.0	0.0	0.510146192067	6.280075536819999	106.02245171	31.083735220100003	3.7997095685000004	0.299051216039	0.052773744006900006	0.527737440069	0.0	16.6765031062	21.8131475228	31.3300126921	10.9593475054	18.752270370399998	6.948542960910001	2.58591345634	70.4001745052	0.791606160103	102.43383711700001	0.140729984018	16.3070868981	12.3490560976	0.08795624001150001	3.58861459247	0.7212411680940001	0.0703649920092	5.20700940868	21.9011037629	45.5085585819	0.15832123202099999	142.84093377899998	29.465340403800003	0.36941620804799996	92.4771907481	7.56423664099	17.4857005143	9.2002227052	4.872775696640001	28.8320554758	119.989902624	125.056182048	102.363472125	23.941688531100002	6.40321427283	13.492487217799999	1.16102236815	2.69146094435	21.074315106700002	107.218656574	15.7969407061	113.92092206299999	133.324068609	37.2582632689	0.0	31.3124214441	17.9958467063	150.704221636	86.7248526513	90.66529220379999	46.352938486000006	25.4721271073	15.8848969461	86.8479913873	0.897153648117	0.0	0.0	0.334233712044	0.40459870405299997	90.1023722677	0.281459968037	18.1189854424	47.302865878199995	79.49484972239999	27.9173105796	0.0	17.8375254743	72.4935330175	0.7036499200920001	0.36941620804799996	6.3328492808300005	0.15832123202099999	20.5817601627	25.366579619299998	234.13951091099997	891.0846675560001	41.5681190294	398.230672276	433.48353327300003	74.7452127617	5.4884693767199995	5.99861556878	55.7114824233	23.8889147871	50.4165167746	6.17452804881	25.2434408833	0.527737440069	0.580511184076	6.01620681678	0.0	17.3801530263	2.86737342437	10.2908800813	41.0051990933	0.15832123202099999	5.01350568065	22.587162434899998	0.0	5.08387067266	0.7388324160959999	0.6860586720890001	33.9511086444	49.5545456225	5.066279424659999	13.492487217799999	10.2381063373	0.0	0.08795624001150001	13.7563559378	0.36941620804799996	0.105547488014	21.3733663228	2.4100009763099997	0.7212411680940001	0.246277472032	89.3811310997	186.520002568	19.7549715066	6.45598801684	0.61569368008	18.3124891704	5.73474684875	23.325994851	9.90387262529	4.362629504569999	40.7237391253	0.140729984018	32.5438088042	1.1082486241399998	0.0	67.4272535928	49.2379031584	10.0973763533	1.03788363214	26.897018195500003	7.03649920092	8.09197408106	22.1121987389	0.140729984018	35.2704522446	18.5235841464	9.28817894521	23.062126131	6.1393455528	12.5425598256	0.985109888128	0.052773744006900006	120.975012512	0.914744896119	45.807609798	29.7995741159	0.0	2.7618259363599997	11.399128705499999	18.4004454104	4.837593200630001	17.2921967863	13.914677169800001	40.9524253493	4.081169536530001	0.36941620804799996	3.8173008165	230.18148011	20.5465776667	46.5464422141	11450.2488722	128.046694209	11572.965418200001	0.299051216039	938.405124682	42.6411851576	0.0	554.528910776	6.17452804881	0.84437990411	45415.23701130001	3.37751961644	3.0960596484	4782.04003944	3123.8714115	48.657391974300005	13.2286184977	1.09065737614	0.7212411680940001	32.0160713642	121.74902742399999	17.3449705303	87.6220062994	11.2232162255	27.970084323600002	3.76452707249	553.35029716	70.15389703310001	53.371846438999995	25.0147546593	32.8780425163	61.02403932	0.492554944064	75.1674027138	114.149608287	45.930748533999996	58.4733083596	0.0	7.10686419293	24.0120535231	0.0	111.12391363	0.0	57.6113372075	79.6707622024	0.0	1.7239423042200002	0.791606160103	3.8700745605	0.861971152112	6.45598801684	28.2867267877	2.2692709923	26.4044632514	60.2500244079	1.46007358419	0.281459968037	49.6425018625	12.1555523696	59.2649145197	49.2027206624	148.681228115	92.70587697209999	33.2826412203	15.7441669621	42.2189952055	51.0146192067	16.7292768502	4.1339432805400005	77.19039623409999	13.4748959698	0.193503728025	0.0	38.102643173000004	0.052773744006900006	65.1228001045	4.74963696062	9.85109888128	12.5777423216	24.3814697312	18.0310292024	1.88226353625	36.114832148699996	110.50821995	13.0878885137	25.4369446113	28.4802305157	28.005266819699997	0.0	1.5304385762000001	2.9905121603900002	30.327311555999998	121.010195008	0.15832123202099999	79.9346309224	0.140729984018	8.4437990411	34.1973861165	23.871323539099997	97.0685064767	0.17591248002300003	5.4884693767199995	7.018907952919999	12.982341025699998	4.76722820862	8.25029531308	9.129857713189999	0.052773744006900006	15.339568258	169.386127014	0.0	349.34459407800006	9.112266465189998	11.5222674415	1.16102236815	0.0	442.296748522	14.653509585899998	4.82000195263	142.577065059	12.050004881600001	18.4532191544	0.0351824960046	11.9268661456	0.527737440069	83.24178554689999	12.3314648496	190.249347145	0.0	17.4681092663	1.09065737614	0.0703649920092	0.0	0.826788656108	1.00270113613	0.0	8.602120273119999	4.2394907685500005	6.17452804881	16.2719044021	0.40459870405299997	0.492554944064	6.42080552084	4.485768240580001	0.0	0.193503728025	14.1785458898	27.8997193316	0.0703649920092	0.756423664099	1.00270113613	2.23408849629	1.5480298242	65.4394425685	233.224766014	125.179320784	99.672011181	88.3256562195	17.6264304983	35.9741021647	11.1000774894	0.123138736016	0.0351824960046	0.545328688071	0.0	3.3071546244300003	0.193503728025	0.0	0.985109888128	0.105547488014	0.08795624001150001	1.91744603225	6.614309248860001	8.03920033705	0.7212411680940001	10.4843838094	25.6480395873	2.4100009763099997	0.0351824960046	31.3827864361	2.05817601627	90.5773359638	0.281459968037	3414.67233222	41.7616227574	27.1960694115	0.0	9.88628137729	2.81459968037	0.38700745605	48.1472457823	2.58591345634	4.30985576056	4.99591443265	30.239355315900003	1.19620486416	0.281459968037	0.246277472032	4.39781200057	3.1664246404100003	0.527737440069	0.756423664099	0.0703649920092	0.0	0.263868720034	0.439781200057	0.0	3.23678963242	8.267886561080001	0.0	0.193503728025	0.08795624001150001	17.819934226300003	9.92146387329	17.2218317942	2.21649724829	9.1826314572	2.95532966439	1.33693484817	0.826788656108	0.0	37.7332269649	97.38514894069999	4.34503825657	3.3599283684400003	104.544786878	141.275312706	1.19620486416	68.00776477689999	0.0	10.7306612814	1.6008035682100001	12.5249685776	4.2394907685500005	3.7997095685000004	2.79700843236	30.855048996	75.6775489059	9.58723016125	2.63868720034	41.5857102774	15.779349458099999	26.1933682754	1.5480298242	60.5138931279	31.1189177161	16.4126343861	0.0	4.27467326456	6.508761760850001	58.2622133836	0.562919936073	128.574431649	59.5991482318	123.068371024	10.361245073400001	27.7941718436	65.3338950805	1.65357731222	1.5304385762000001	30.943005235999998	107.07792659	32.0512538602	4.5737244806	22.780666163000003	1.7239423042200002	0.580511184076	0.7212411680940001	0.7212411680940001	0.439781200057	0.0	0.17591248002300003	0.0	6.45598801684	26.0878207874	29.922712851900002	0.897153648117	50.6627942466	45.631697318	5.78752059275	1.09065737614	4.67927196861	9.569638913250001	46.986223414099996	0.527737440069	25.049937155300004	45.807609798	26.1757770274	17.116284306199997	534.615618038	76.926527514	37.961913189	71.24455440930001	1.9526285282499998	59.5639657358	13.334165985699999	1.58321232021	0.45737244806	0.0	0.0	0.0	0.0	0.0	17.6792042423	9.675186401260001	46.335347238000004	0.527737440069	21.074315106700002	14.1081808978	2.33963598431	1.3897085921799999	9.07708396918	4.73204571262	28.304318035700003	0.0	1.7767160482299997	276.217776132	1.00270113613	110.385081214	6.68467424087	1.0202923841299998	3.11365089641	50.7507504866	18.9457740985	30.90782274	2.42759222432	1.86467228824	0.0	10.1853325933	0.545328688071	0.0	0.0351824960046	15.374750754	67.8142610488	161.065466709	15.093290785999999	14.301684625899998	23.5898635711	108.555591422	7.21241168094	12.313873601600001	0.474963696062	0.0	101.255223501	75.3609064418	181.43613189599998	8.19752156907	45.684471062	16.0784006741	25.0675284033	0.0	242.91754366400002	92.9345631961	6.0513893127900005	323.43268577	86.6896701553	0.17591248002300003	31.030961475999998	0.052773744006900006	102.996757053	39.7210379892	38.8590668371	31.9808888682	0.0	0.0	52.9496564869	5.4532868807099995	38.348920645	76.87375377	69.69652458510001	32.6669475403	1.21379611216	1.23138736016	71.1917806653	66.30141372060001	10.2732888333	17.3801530263	13.140662257699999	13.5100784658	189.633653465	0.861971152112	1751.26151237	0.08795624001150001	0.545328688071	6.82540422489	189.65124471299998	75.0442639778	39.7914029812	481.067859119	1.49525608019	44.453083701800004	144.828744803	72.98608796149999	498.23691716900004	109.62865755	55.7818474153	56.5734535754	0.17591248002300003	2.04058476827	0.0	68.0957210169	12.7360635537	9.516865169239999	69.168787145	31.9632976202	15.181247026	23.150082371	0.897153648117	48.5518444863	0.140729984018	47.109362150100004	130.263191457	33.3354149643	48.217610774300006	17.0283280662	0.0	35.340817236599996	9.2002227052	2.86737342437	92.07259204399999	123.525743472	86.23229770719999	346.741089373	40.0728629492	47.9537420543	0.914744896119	0.7036499200920001	24.8740246752	0.35182496004600006	0.0	0.0	8.4262077931	0.0	0.17591248002300003	249.514261665	2.69146094435	0.36941620804799996	0.299051216039	0.35182496004600006	3.7821183204900004	0.0	0.299051216039	0.22868622403	0.0	0.08795624001150001	0.545328688071	1.31934360017	3.72934457649	45.596514821899994	1.68875980822	6.983725456910001	3.28956337643	0.0	7.49387164898	0.08795624001150001	22.851031155	28.7968729798	26.7914707075	36.8184820688	24.2935134912	26.8794269475	68.957692169	1.5480298242	0.246277472032	3.1840158884200003	5.29496564869	6.948542960910001	0.84437990411	28.533004259699997	17.9430729623	0.052773744006900006	0.0	2.8849646723799998	9.34095268922	16.922780578199998	0.826788656108	13.9322684178	3.5710233444699995	0.334233712044	314.51392303299997	2.02299352026	2.62109595234	0.299051216039	18.9633653465	38.9470230771	120.20099760000001	11.962048641600001	101.67741345299999	110.736906174	15.181247026	14.231319633900002	6.35044052883	26.9322006915	23.5019073311	25.8767258114	21.936286258899997	1.23138736016	4.872775696640001	0.6508761760849999	18.8050441145	23.4491335871	0.0	201.52533711400002	25.9294995554	8.86598899316	0.0175912480023	3.3599283684400003	0.281459968037	142.102101363	0.545328688071	6.667082992869999	37.8035919569	617.1361624159999	204.603805515	177.19664112700002	25.806360819400002	53.1607514629	69.8724370651	176.844816167	41.7968052535	39.0877530611	0.0	0.17591248002300003	1.65357731222	2.11094976028	2.63868720034	4.0635782885300005	1.86467228824	7.5818278889899995	5.4884693767199995	0.0	8.32066030509	67.4096623448	82.1335369227	90.89397842790001	0.0	99.425733709	51.0498017027	42.0430827255	11.6102236815	41.5681190294	45.5261498299	13.8267209298	93.8844905882	61.8156454801	12.1027786256	13.1582535057	0.15832123202099999	1.49525608019	2.7794171843599997	5.31255689669	1.33693484817	10.132558849299999	36.9416208048	16.148765666099997	51.0146192067	19.4031465465	53.600532663	27.0553394275	1.26656985617	139.164362946	1.03788363214	10.361245073400001	0.08795624001150001	23.5370898271	9.868690129289998	129.665089025	3.6237970884699995	31.9984801162	0.0703649920092	1.40729984018	4.66168072061	11.6629974255	0.45737244806	5.43569563271	2.63868720034	0.052773744006900006	0.281459968037	1.26656985617	80.8669670665	35.7981896847	11.5222674415	37.4869494929	6.84299547289	1.33693484817	0.08795624001150001	26.3868720034	3.0432859044	24.1703747552	36.3787008687	81.62339073060001	3.9052570565099995	161.276561685	66.7939686647	26.9497919395	0.105547488014	31.101326468099998	21.1270888508	47.8481945662	157.1778009	7.03649920092	19.5262852825	20.3178914426	2.4979572163299997	7.159637936930001	2.92014716838	16.8348243382	41.3218415574	72.0889343134	28.304318035700003	11.7157711695	48.481479494300004	63.3812665523	1.00270113613	14.389640865899999	221.579359837	35.2528609966	8.514164033110001	36.2379708847	0.0	0.0	1.31934360017	1.93503728025	5.50606062472	21.2502275868	147.027650803	0.299051216039	0.0	15.480298242	0.0	0.123138736016	27.0729306755	37.205489524899996	0.334233712044	0.0	2.02299352026	37.5749057329	24.821250931199998	0.492554944064	18.6467228824	5.24219190468	29.4477491558	66.8115599127	23.431542339099998	2.37481848031	0.17591248002300003	187.012557512	60.6018493679	15.691393218	0.6860586720890001	85.4934652911	47.373230870200004	0.510146192067	1.8470810402400002	1.28416110417	0.0	0.0	0.193503728025	12.7360635537	70.9806856893	65.4394425685	16.7116856022	158.32123202100001	2.72664344036	4.30985576056	1.05547488014	0.0	12.595333569600001	13.8091296818	3.0608771524000002	79.3717109864	176.176348743	0.0	10.3084713293	35.7630071887	0.17591248002300003	44.9280473979	0.0	0.0351824960046	5.11905316867	32.3151225802	0.0	0.334233712044	162.701452773	84.666676635	20.2827089466	30.2217640679	24.9795721633	16.922780578199998	162.138532837	6.82540422489	11.9972311376	3.23678963242	5.57642561673	0.299051216039	0.211094976028	67.1282023768	3.0960596484	6.3680317768300005	18.9985478425	22.921396147	1.0202923841299998	0.7212411680940001	0.0175912480023	12.1203698736	4.38022075257	21.1270888508	7.230002928939999	0.897153648117	9.25299644921	0.0	20.3882564347	6.19211929681	1.49525608019	9.60482140925	13.9674509138	0.7740149121009999	0.492554944064	1.5480298242	3.41270211245	0.7036499200920001	0.0	7.08927294492	1.28416110417	4.89036694464	4.784819456619999	0.45737244806	47.3380483742	16.6061381142	145.09261352299998	0.263868720034	0.0351824960046	0.45737244806	3.65897958448	51.894181606800004	0.299051216039	0.0	105.51230551799999	1.05547488014	224.710601981	9.64000390526	1.14343112015	38.208190660999996	12.560151073599998	118.987201488	1.8470810402400002	0.0	25.1730758913	10.3788363214	4.0635782885300005	0.0	14.8821958099	61.9739667121	18.330080418399998	0.474963696062	0.0	0.562919936073	13.3165747377	0.0703649920092	33.6696486764	1.5128473282	0.527737440069	7.388324160960001	0.7212411680940001	0.22868622403	0.0	3.65897958448	0.0	5.50606062472	0.052773744006900006	0.263868720034	0.123138736016	0.22868622403	1.26656985617	0.0	0.0	22.2001549789	36.8712558128	21.0215413627	3.97562204852	3.50065835246	71.6315618653	112.496030975	55.2365187272	0.0	0.0	0.0	15.603436978	163.422693941	10.7306612814	0.0	0.211094976028	8.514164033110001	132.215819985	8.725259009139998	40.758921621300004	12.7888372977	0.791606160103	0.40459870405299997	0.299051216039	4.45058574458	9.90387262529	29.465340403800003	103.436538253	75.20258520979999	16.8700068342	8.56693777712	17.2921967863	3.8348920645	12.999932273699999	34.4788460845	33.0187725003	0.052773744006900006	34.5492110765	8.03920033705	12.648107313599999	4.38022075257	2.84978217637	13.0351147697	20.2123439546	15.198838274000002	16.3950431381	1.26656985617	45.983522278	7.652192881	5.61160811273	27.0025656835	314.074141833	127.167131809	2.7442346883599997	2.58591345634	0.510146192067	0.0	140.659619026	17.5912480023	12.4370123376	56.626227319399995	45.156733621899996	23.730593555100004	100.428434845	116.366105535	27.6182593636	28.4802305157	209.318259979	131.21311884899998	100.41084359700001	87.04149511540001	20.0892052186	0.492554944064	40.371914165300005	14.2137283859	113.868148319	0.0	119.95472012799999	25.5600833473	10.5547488014	0.0351824960046	1.05547488014	0.40459870405299997	3.39511086444	2.4979572163299997	2.02299352026	5.03109692866	2.7442346883599997	3.5358408484599995	10.2908800813	7.669784129	0.0	1.16102236815	5.08387067266	1.05547488014	0.6508761760849999	0.897153648117	10.713070033400001	3.3071546244300003	3.0784684004000002	2.02299352026	1.6008035682100001	0.08795624001150001	1.8470810402400002	0.0703649920092	0.0	0.0703649920092	14.2665021299	0.08795624001150001	0.0	17.6440217463	10.3964275694	30.90782274	2.84978217637	11.786136161500002	77.2255787301	12.1379611216	60.6018493679	1.3721173441799999	109.083328862	7.335550416960001	22.974169891	40.4070966613	4.76722820862	27.3367993956	73.0916354495	38.9997968211	8.63730276913	49.361041894399996	12.9295672817	11.1000774894	12.3314648496	92.5123732441	7.03649920092	26.668331971500002	11.8389099055	24.574973459200002	0.0	0.0	82.8547780908	1.03788363214	20.4410301787	6.52635300885	0.0	0.0	23.238038611	26.6331494755	12.560151073599998	12.401829841600001	4.39781200057	17.3449705303	62.7479816242	246.242289536	0.756423664099	5.29496564869	65.7209025366	7.12445544093	11.6102236815	179.289999639	30.415267796	20.0892052186	20.7224901467	18.3124891704	11.1704424815	10.3964275694	32.7021300363	0.0	16.0784006741	17.925481714300002	26.7386969635	6.966134208910001	0.0	0.0	38.577606869	11.3111724655	4.5737244806	0.052773744006900006	6.64949174487	3.6765708324800004	5.68197310474	8.39102529709	0.08795624001150001	21.0567238587	0.0703649920092	7.669784129	0.299051216039	4.20430827255	0.562919936073	1.74153355223	105.459531774	44.7697261658	15.445115745999999	22.921396147	15.8321232021	11.5750411855	7.88087910503	0.826788656108	74.9211252418	9.74555139327	0.0	15.480298242	9.763142641269999	10.976938753399999	0.0	26.5276019875	85.1944140751	0.0	0.0	1.0202923841299998	11.1528512335	35.5695034606	3.9052570565099995	2.6738696963499997	149.050644323	0.0351824960046	256.656308353	0.211094976028	8.725259009139998	26.597966979499997	0.17591248002300003	0.052773744006900006	0.0	393.393079075	28.1108143077	0.246277472032	74.9035339938	42.9754188696	26.7386969635	88.85339365959999	2.3572272323099996	0.263868720034	0.0	25.2434408833	3.46547585645	206.574025291	0.123138736016	0.0	0.474963696062	55.7994386633	93.5150743802	52.08768533479999	0.299051216039	0.08795624001150001	16.7292768502	13.439713473800001	0.0	0.0	8.25029531308	0.140729984018	0.35182496004600006	1.03788363214	5.57642561673	1.3897085921799999	29.6588441319	9.675186401260001	17.7847517303	23.062126131	0.052773744006900006	1.3721173441799999	1.6359860642100001	0.0	6.24489304081	20.9159938747	32.9659987563	0.052773744006900006	1.8118985442400002	5.5588343687199995	0.0175912480023	25.3313971233	0.105547488014	0.263868720034	10.888982513399998	16.9403718262	5.66438185674	1.05547488014	18.048620450399998	24.4342434752	12.753654801700002	6.45598801684	4.081169536530001	39.914541717199995	12.1203698736	202.03548330599997	2.3220447363	0.08795624001150001	1.61839481621	11.944457393599999	3.6941620804800004	0.0351824960046	8.21511281707	10.4140188174	5.9458418247800005	0.598102432078	0.35182496004600006	0.0	8.267886561080001	0.985109888128	27.1784781635	4.43299449658	0.545328688071	2.9905121603900002	12.8592022897	11.328763713499999	6.35044052883	119.93712888	0.08795624001150001	12.648107313599999	0.0351824960046	82.7668218508	19.3679640505	0.0	0.17591248002300003	0.0	0.0	0.0703649920092	38.647971861	21.2854100828	0.439781200057	45.79001855	37.1527157808	50.4868817666	2.6738696963499997	1.05547488014	11.856501153499998	7.28277667295	43.4152000697	57.9455709196	7.37073291296	0.0	0.123138736016	0.0	0.299051216039	0.0	12.8943847857	1.5128473282	1.68875980822	58.5084908556	75.4840451778	0.7212411680940001	2.23408849629	0.7036499200920001	0.949927392124	0.0703649920092	0.0	0.0	0.0	0.0	0.897153648117	2.7618259363599997	1.3897085921799999	36.2027883887	10.0446026093	0.474963696062	0.0175912480023	2.25167974429	1.16102236815	7.054090448919999	21.6020525468	5.4005131367	26.1933682754	1.82948979224	89.4514960917	29.2542454278	0.08795624001150001	12.7712460497	6.0865718087900005	31.2068739561	0.0	1.28416110417	48.7805307104	28.4274567717	24.6629296992	0.527737440069	12.7712460497	1.33693484817	106.937196606	1.98781102426	6.315258032819999	0.45737244806	105.811356734	46.264982246	1.8470810402400002	32.1919838442	2.00540227226	183.42394292	65.70331128859999	43.0281926136	13.105479761700002	0.123138736016	10.6602962894	69.37988212100001	0.0	12.050004881600001	14.8821958099	0.140729984018	1.40729984018	105.12529806200001	0.0	0.123138736016	0.0	88.9941236436	29.2894279238	0.0879562400115
[truncated: 35,214,392 more chars]
