# Supplementary material for: Integrative molecular and clinical modeling of clinical outcomes to PD1 blockade in patients with metastatic melanoma
Source: Nat Med. 2019 Dec 2;25(12):1916–27. doi: 10.1038/s41591-019-0654-5 (PMC6898788; doi:10.1038/s41591-019-0654-5)
Supplement: Supplementary file 4 — Supplementary Tables 1–9. [file 41591_2019_654_MOESM4_ESM.xlsx]

## Sheet: Supplemental Table 1
Supplemental Table 1: Genomic and Clinical Patient and Tumor Characteristics
	total_muts	nonsyn_muts	clonal_muts	subclonal_muts	heterogeneity	total_neoantigens	CNA_prop	gender (Male=1, Female=0)	biopsy site	monthsBiopsyPreTx	BR	PFS	OS	TimeToBR	cyclesOnTherapy	txOngoing	Tx	Mstage (IIIC=0, M1a=1, M1b=2, M1c=3)	Tx_Start_ECOG	Tx_Start_LDH	LDH_Elevated	Brain_Met	Cut_SubQ_Met	LN_Met	Lung_Met	Liver_Visc_Met	Bone_Met	progressed	dead	Primary_Type	Histology	IOTherapy	steroidsGT10mgDaily	priorMAPKTx	priorCTLA4	postCTLA4	postMAPKTx	postCombinedCTLA_PD1	numPriorTherapies	biopsy site_categ	biopsyContext (1=Pre-Ipi; 2=On-Ipi; 3=Pre-PD1; 4=On-PD1)	daysBiopsyToPD1	daysBiopsyAfterIpiStart	purity	ploidy
Patient1	34	22	12	10	0.454545	49	0.321417	0	skin	2.8	PD	93	283	93	4	0	Pembrolizumab	3	1	unknown	unknown	0	1	0	1	1	1	1	1	occult	x	MK3475	0	0	1	0	0	0	1	skin	3	-84	unk	0.92	1.73
Patient10	96	71	48	22	0.314286	230	0.391384	0	skin	0.4	PR	169	1139	81	1	0	Pembrolizumab	3	1	2186	1	0	1	1	1	1	1	1	1	skin	x	MK3475	1	1	1	1	1	0	2	skin	3	-12	107	0.83	1.84
Patient100	200	126	98	24	0.196721	301	0.0294467	0	skin	3.1	PR	922	938	75	43	1	Nivolumab	3	1	313	1	0	1	1	0	0	0	0	1	occult	unknown	Nivolumab	0	0	1	0	0	0	1	skin	3	-94	33	0.11	2.17
Patient102	370	246	215	26	0.107884	825	0.169389	1	brain	2.1	MR	176	785	98	8	0	Pembrolizumab	3	0	212	1	0	0	1	0	0	0	1	0	acral	unknown	MK3475	1	0	0	0	0	0	0	brain	3	-64	na	0.7	3.24
Patient104	130	96	65	28	0.301075	329	0.206518	0	lymph node	1.9	PR	789	789	95	31	1	Pembrolizumab	3	0	270	1	0	0	1	0	0	0	0	0	mucosal	unknown	MK3475	0	0	0	0	0	0	0	lymph node	3	-57	na	0.86	4.58
Patient105	185	125	85	23	0.212963	334	0.394306	0	skin	0.7	MR	378	521	82	18	0	Pembrolizumab	3	0	301	1	1	0	1	0	1	0	0	1	skin	unknown	MK3475	1	0	0	0	0	1	0	skin	3	-22	na	0.86	2.42
Patient106	380	245	194	36	0.156522	726	0.224147	0	skin	2.5	CR	780	780	311	33	1	Pembrolizumab	3	0	403	1	0	1	0	0	0	0	0	0	skin	SSM	MK3475	0	1	0	0	0	0	1	skin	3	-74	na	0.62	2.34
Patient107	247	158	133	20	0.130719	489	0.144822	1	adrenal gland	4.4	PR	47	47	29	1	0	Pembrolizumab	3	0	254	1	0	1	1	0	0	0	1	1	skin	unkown	MK3475	0	0	0	0	0	0	0	liver/visceral	3	-132	na	0.76	5.08
Patient108	69	45	31	14	0.311111	189	0.125993	1	lymph node	0.6	PD	77	165	77	4	0	Pembrolizumab	3	0	246	1	0	0	1	0	0	0	1	1	acral	unkown	MK3475	0	0	0	0	0	1	0	lymph node	3	-17	na	0.89	4.12
Patient11	246	172	131	35	0.210843	560	0.238964	0	skin	0.3	PD	85	160	85	7	0	Pembrolizumab	3	1	336	1	0	1	1	0	1	0	1	1	skin	SSM	MK 3475	0	1	1	0	0	0	7	skin	3	-8	516	0.77	3.43
Patient110	1560	1007	903	40	0.0424178	2949	0.120341	0	brain	2.3	PD	94	506	94	5	0	Pembrolizumab	3	1	341	1	1	1	1	1	0	0	1	0	skin	ssM	pembrolizumab	1	0	0	0	0	1	0	brain	3	-68	na	0.52	3.96
Patient112	348	241	188	47	0.2	947	0.347156	0	skin	5.9	PD	91	521	91	12	0	Nivolumab	3	0	212	0	0	0	0	0	1	0	1	1	skin	SSM	Nivolumab	0	0	0	1	0	0	0	skin	3	-176	na	0.42	1.74
Patient116	361	230	176	38	0.17757	636	0.131587	0	skin	1.3	PD	64	118	64	6	0	Nivolumab	3	0	313	1	0	1	1	1	1	0	1	1	skin	NM	Nivolumab	0	0	0	0	0	0	1	skin	3	-38	na	0.62	2.11
Patient117	47	34	17	14	0.451613	110	0.392475	0	soft tissue	0.4	PD	100	295	100	6	0	Pembrolizumab	3	0	275	1	0	1	0	0	0	0	1	1	skin	nodulair	MK3475	0	0	1	0	0	0	2	soft tissue	3	-12	306	0.33	1.88
Patient118	315	221	180	25	0.121951	729	0.0724979	0	soft tissue	0.5	PR	1316	1316	83	33	0	Pembrolizumab	3	1	161	0	0	1	1	1	1	0	0	0	skin	superficial spreading	MK3475	0	0	1	0	0	0	2	soft tissue	3	-15	258	0.6	3.56
Patient119	114	80	41	37	0.474359	263	0.212159	0	nasal cavity	0.8	PD	74	260	74	4	0	Pembrolizumab	3	0	117	0	0	0	1	1	1	1	1	1	mucosal	mucosal	MK3475	0	0	1	0	1	0	1	skin	3	-24	116	0.63	2.2
Patient120	1618	1090	1013	43	0.0407197	3786	0.34743	0	soft tissue	0.6	CR	1311	1311	79	18	0	Pembrolizumab	3	0	195	0	0	0	0	0	1	0	0	0	skin	spitzoid	MK3475	0	0	1	0	0	0	2	soft tissue	3	-19	495	0.74	3.12
Patient121	1128	767	588	128	0.178771	2257	0.0856436	0	skin	1.6	PR	1228	1306	77	16	0	Pembrolizumab	3	1	225	0	0	1	1	1	1	0	1	0	skin	x	MK3475	1	0	1	0	0	0	1	skin	3	-49	33	0.4	2.01
Patient125	97	57	40	7	0.148936	92	0.0188526	1	skin	0.2	CR	978	978	76	26	0	Nivolumab	3	x	248	0	0	1	1	0	1	0	0	0	skin	superficial spreading	Nivolumab	1	1	0	0	0	0	0	skin	3	-6	na	0.1	2.13
Patient126	973	656	553	82	0.129134	1862	0.0703648	1	skin	0.2	PR	742	992	223	30	0	Nivolumab	3	0	172	0	0	1	1	1	0	1	1	0	occult	x	Nivolumab	0	0	0	0	0	0	0	skin	3	-5	na	0.64	3.09
Patient127	618	414	351	50	0.124688	770	0.231091	1	stomach	1.4	CR	866	866	74	25	0	Nivolumab	3	1	125	0	0	1	0	0	1	0	0	0	occult	x	Nivolumab	0	0	0	0	0	0	0	liver/visceral	3	-42	na	0.41	2.83
Patient13	913	593	521	53	0.0923345	1733	0.134039	1	skin	0.9	PD	44	58	44	2	0	Pembrolizumab	3	1	970	1	0	1	0	0	1	0	1	1	skin	x	MK3475	0	0	1	0	0	0	2	skin	3	-27	203	0.89	2.24
Patient130	403	281	227	48	0.174545	728	0.132201	0	brain	0.4	PD	124	192	110	5	0	Nivolumab	3	0	695	1	0	0	1	1	1	0	1	1	occult	na	Nivolumab	0	0	0	0	0	0	0	brain	3	-12	na	0.66	2.15
Patient131	453	311	231	72	0.237624	790	0.0627513	1	skin	5.4	PR	833	833	350	36	1	Pembrolizumab	2	0	232	0	0	0	1	1	0	0	0	0	skin	unknown	MK3475	0	0	0	0	0	0	0	skin	3	-162	na	0.64	2.22
Patient132	961	630	598	17	0.0276423	2078	0.129693	1	lung	0.6	CR	389	739	87	18	0	Pembrolizumab	2	0	192	0	0	0	0	1	0	0	1	0	skin	nodular	Pembro	0	0	0	0	0	0	0	lung	3	-18	na	0.23	3.66
Patient133	518	341	256	76	0.228916	999	0.0485661	1	skin	1.9	PD	63	370	63	3	0	Pembrolizumab	3	0	313	1	0	0	0	1	0	0	1	1	skin	LMM	Pembro	0	0	0	1	0	0	0	skin	3	-57	na	0.51	2.18
Patient134	492	328	239	79	0.248428	1029	0.0791321	1	skin	4.43333	PD	63	590	63	3	0	Pembrolizumab	2	0	172	0	0	0	0	1	0	0	1	1	skin	nodular	Pembro	0	0	0	1	0	0	0	skin	3	-133	na	0.38	2.12
Patient135	578	388	341	30	0.0808625	1137	0.0304615	1	skin	2.43333	CR	628	628	91	28	1	Pembrolizumab	3	0	287	1	0	0	1	1	0	0	0	0	skin	SSM	Pembro	0	0	0	0	0	0	0	skin	3	-73	na	0.78	2.07
Patient136	870	577	501	62	0.110124	1895	0.267524	1	skin	5.9	PD	62	698	62	3	0	Pembrolizumab	2	0	212	0	0	0	0	1	0	0	1	0	skin	SSM	Pembro	0	0	0	1	0	0	0	skin	3	-177	na	0.83	2.6
Patient137	1263	860	679	155	0.185851	2250	0.0962681	0	lymph node	3.7	CR	772	772	189	6	0	Pembrolizumab	3	1	216	0	0	0	1	1	0	0	0	0	occult	na	Pembro	0	0	0	0	0	0	0	lymph node	3	-111	na	0.19	2.01
Patient14	44	30	21	9	0.3	52	0.244659	0	skin	2.2	PD	76	186	76	4	0	Pembrolizumab	2	0	191	0	0	1	0	1	0	0	1	1	acral	ALM	MK 3475	1	0	0	1	0	0	0	skin	3	-67	na	0.51	1.81
Patient140	3077	2077	1837	193	0.0950739	6997	0.188948	1	skin	1.73333	PD	67	351	67	3	0	Pembrolizumab	2	1	125	0	0	0	0	1	0	0	1	1	skin	NOS	Pembro	0	0	0	1	0	0	0	skin	3	-52	na	0.94	1.9
Patient141	86	60	53	2	0.0363636	194	0.130179	0	skin	3.03333	PR	875	875	81	52	1	Nivolumab	3	0	242	1	0	1	0	1	0	0	0	0	skin	superficial spreading	Nivolumab	0	0	0	0	0	0	0	skin	3	-91	na	0.72	4.49
Patient142	73	48	37	10	0.212766	198	0.117839	0	skin	1.33333	SD	996	996	98	31	1	Pembrolizumab	1	0	181	0	0	1	0	0	0	0	0	0	skin	nodular	MK3475	0	0	0	0	0	0	0	skin	3	-40	na	0.62	3.41
Patient143	506	334	294	32	0.0981595	1163	0.206019	1	skin	1.33333	PD	153	630	79	8	0	Pembrolizumab	0	0	236	1	0	1	1	0	0	0	1	0	skin	superficial spreading	MK3475	0	0	0	0	0	0	0	skin	3	-40	na	0.5	3.19
Patient144	1233	824	716	84	0.105	2594	0.171967	1	skin	7	PR	662	662	74	15	0	Pembrolizumab	3	0	255	1	0	1	1	0	1	1	0	0	skin	nodular	MK3475	0	0	0	0	0	0	0	skin	3	-210	na	0.88	1.97
Patient145	433	288	264	13	0.0469314	1033	0.224408	1	skin	6.13333	CR	833	833	77	25	0	Pembrolizumab	3	0	308	1	0	1	1	1	1	1	0	0	skin	nodular	MK3475	0	0	0	0	0	0	0	skin	3	-184	na	0.67	3.31
Patient146	564	375	306	35	0.102639	1173	0.231219	0	skin	4.4	CR	612	612	110	26	1	Pembrolizumab	3	0	330	1	0	1	0	1	1	0	0	0	skin	nodular	MK3475	0	0	0	0	0	0	0	skin	3	-132	na	0.89	1.98
Patient147	836	542	487	39	0.0741445	1540	0.0760117	1	skin	2.2	CR	960	960	177	52	1	Nivolumab	3	0	278	1	1	1	0	1	1	0	0	0	occult		Nivolumab	0	0	0	0	0	0	0	skin	3	-66	na	0.93	2.12
Patient148	491	320	258	38	0.128378	1103	0.252573	0	skin	1.4	PR	792	792	156	33	1	Pembrolizumab	1	0	199	0	0	1	1	0	0	0	0	0	skin	nodular	MK3475	0	0	0	0	0	0	0	skin	3	-42	na	0.84	2.27
Patient149	331	219	188	26	0.121495	690	0.115692	1	lung	0.366667	SD	210	497	105	10	0	Pembrolizumab	3	1	218	0	0	0	1	1	1	1	1	1	skin	NMM	Pembrolizumab	0	0	0	1	0	0	0	lung	3	-11	na	0.44	2.02
Patient15	263	182	134	41	0.234286	530	0.187909	0	skin	5	PR	105	149	84	6	0	Pembrolizumab	3	0	225	0	0	1	1	1	0	1	1	1	skin	LMM	MK 3475	1	1	1	0	0	0	3	skin	3	-150	108	0.61	2.07
Patient150	34	23	17	6	0.26087	41	0.213885	1	liver	1.3	PR	685	685	97	19	1	Pembrolizumab	3	0	150	0	0	0	0	1	0	1	0	0	skin	NMM	Pembrolizumab	0	0	0	0	0	0	0	liver/visceral	3	-39	na	0.69	3.67
Patient154	103	72	61	9	0.128571	216	0.131364	0	skin	0.7	SD	251	635	82	19	1	Pembrolizumab	0	0	188	0	0	1	0	0	0	0	1	0	skin	NM	MK3475	0	0	0	0	0	0	0	skin	3	-20	na	0.23	2.07
Patient155	379	255	185	62	0.251012	784	0.188741	1	skin	0.9	PD	113	475	113	6	0	Pembrolizumab	0	0	229	0	0	1	0	0	0	0	1	0	skin	nmm	pembrolizumab	0	0	0	0	1	0	0	skin	3	-26	na	0.6	1.85
Patient156	303	202	160	36	0.183673	630	0.251594	1	skin	0.5	PD	80	87	80	4	0	Pembrolizumab	3	0	450	1	1	1	1	1	0	0	1	1	skin	x	pembrolizumab	0	0	0	0	0	0	0	skin	3	-15	na	0.51	1.97
Patient157	666	443	371	59	0.137209	1074	0.276336	1	skin	5.5	PD	83	143	83	7	0	Pembrolizumab	3	1	155	0	0	0	1	1	0	0	1	0	skin	x	pembrolizumab	0	0	0				0	skin	3	-166	na	0.81	1.88
Patient158	3618	2296	1951	303	0.134428	6776	0.157923	1	adrenal gland	7	PR	162	194	62	na	0	Pembrolizumab	3	1	457	1	0	0	1	0	1	0	1	0	skin	x	pembrolizumab	0	1	0	0	0	0	1	liver/visceral	3	-210	na	0.75	1.99
Patient159	66	46	31	13	0.295455	204	0.280753	0	maxillary sinus, hard palate	6.83333	SD	216	288	62	12	0	Pembrolizumab	3	1	242	0	0	0	1	0	1	1	1	0	mucosal	na	MK3475	0	0	1	0	0	0	1	bone	1	-205	-118	0.78	2.92
Patient162	2388	1566	1502	31	0.0202218	4779	0.123756	1	intestinal metastasis	1	PD	53	201	53	9	0	Nivolumab	3	0	464	1	0	0	1	1	1	0	1	1	occult	na	Nivolumab	0	0	1	0	0	0	1	liver/visceral	3	-30	105	0.83	4.2
Patient163	305	201	180	12	0.0625	470	0.193168	1	lymph node	10.2667	PD	48	173	48	9	0	Nivolumab	3	1	253	1	0	1	1	0	0	1	1	1	occult	na	Nivolumab	0	1	1	0	1	1	3	lymph node	1	-308	-22	0.83	2.82
Patient165	963	641	560	60	0.0967742	2015	0.32466	1	soft tissue	1.13333	PD	13	75	13	2	0	Pembrolizumab	3	0	335	1	0	1	1	0	0	0	1	0	skin	NM	MK3475	0	0	0	0	0	1	0	soft tissue	3	-34	na	0.8	1.79
Patient166	13	10	6	4	0.4	20	0.151365	0	soft tissue	2.7	PR	205	205	121	3	0	Nivolumab	3	0	840	1	1	1	1	1	1	1	0	1	skin	unknown	Nivolumab	1	0	0	0	0	1	0	soft tissue	3	-81	na	0.86	4.53
Patient167	54	42	31	11	0.261905	73	0.541131	0	brain	0.9	PD	57	282	57	8	1	Nivolumab	3	0	499	1	1	1	1	1	1	1	1	1	occult	na	Nivolumab	1	0	0	0	0	1	0	brain	3	-27	na	0.63	2.12
Patient168	49	31	26	5	0.16129	94	0.178142	1	lymph node	2.6	PR	580	623	71	25	1	Nivolumab	3	0	334	1	0	0	1	0	0	0	0	0	skin	unknown	Nivolumab	1	1	0	0	0	1	1	lymph node	3	-78	na	0.78	3.52
Patient169	2100	1382	1113	235	0.174332	4545	0.19695	1	skin	4.1	PR	543	543	189	22	0	Pembrolizumab	3	0	372	1	0	1	1	0	0	0	0	0	skin	NMM	MK3475	no	0	0	0	0	0	0	skin	3	-123	na	0.59	1.96
Patient17	550	365	305	52	0.145658	821	0.0591141	1	lymph node	5.2	SD	202	686	110	21	0	Nivolumab	3	0	192	0	0	0	1	1	1	1	1	1	skin	NM	Nivolumab	0	0	1	0	1	Reexposure PD-1	1	lymph node	3	-156	280	0.38	2.91
Patient170	85	56	48	8	0.142857	148	0.116162	1	skin	2.2	SD	347	347	158	14	1	Pembrolizumab	0	0	181	0	0	1	0	0	0	0	0	0	skin	ALM	MK3475	no	0	0	0	0	0	0	skin	3	-67	na	0.78	3.12
Patient172	1014	678	528	113	0.176287	2400	0.0617509	1	skin	4.9	SD	272	272	81	12	0	Pembrolizumab	0	0	189	0	0	1	0	0	0	0	1	0	skin	NMM	MK3475	no	0	0	0	0	0	0	skin	3	-148	na	0.23	2.2
Patient173	104	72	58	9	0.134328	212	0.168239	0	lung	0.4	PD	16	42	16	1	0	Pembrolizumab	3	0	236	0	0	0	0	1	1	0	1	1	skin	ALM	MK3475	no	0	0	0	0	0	0	lung	3	-12	na	0.8	3.32
Patient179	729	478	407	65	0.137712	1485	0.125244	0	lymph node	7.23333	PR	336	653	83	16	0	Pembrolizumab	2	0	173	0	0	0	0	1	0	0	1	0	skin	NM	MK3475	0	0	0	0	0	0	0	lymph node	3	-217	na	0.84	1.98
Patient18	526	342	293	42	0.125373	983	0.147651	1	skin	16.3	PD	86	130	86	8	0	Nivolumab	0	0	217	0	0	1	0	0	0	0	1	1	skin	SSM	Nivolumab	0	0	0	0	0	0	0	skin	3	-490	na	0.92	1.9
Patient180	868	583	475	97	0.16958	2146	0.052106	1	skin	0.833333	SD	343	380	84	18	0	Pembrolizumab	3	1	272	1	1	1	1	1	1	1	1	1	skin	SSM	MK3475	0	1	0	0	0	0	1	skin	3	-25	na	0.77	2.33
Patient181	409	275	217	38	0.14902	757	0.333307	0	skin	0.666667	CR	476	476	84	17	1	Nivolumab	3	0	249	1	0	1	0	1	0	0	0	0	skin	SSM	Nivolumab	0	0	0	0	0	0	0	skin	3	-20	na	0.64	1.98
Patient182	270	173	135	32	0.191617	557	0.143139	0	skin	2.53333	PD	84	748	84	12	0	Nivolumab	3	0	237	1	0	1	1	0	1	0	1	1	skin	x	Nivolumab	0	0	0	0	0	1	0	skin	3	-76	na	0.2	2.07
Patient183	524	327	280	39	0.122257	938	0.165677	1	skin	6.56667	PD	84	572	84	25	0	Pembrolizumab	3	1	220	0	0	1	1	0	0	0	1	1	skin	NMM	MK3475	0	0	0	0	0	1	1	skin	3	-197	na	0.51	3.03
Patient184	3001	1983	1636	284	0.147917	6173	0.0847807	1	skin	0	CR	372	513	93	28	1	Nivolumab	3	0	187	0	1	0	0	0	0	0	0	0	skin	LMM	Nivolumab	0	0	0	0	0	0	0	skin	3	0	na	0.66	2.15
Patient185	229	157	122	27	0.181208	490	0.201951	1	skin	1.13333	SD	203	203	84	10	1	Nivolumab	3	0	391	1	0	0	0	1	1	0	0	0	skin	NMM	Nivolumab	0	0	0	0	0	1	0	skin	3	-34	na	0.55	1.94
Patient187	196	133	106	23	0.178295	328	0.160872	0	skin	1.16667	CR	617	617	48	30	1	Pembrolizumab	1	0	193	0	0	1	0	0	0	0	0	0	skin	SSM	Pembro	0	1	1	0	0	0	3	skin	3	-35	687	0.75	2.1
Patient188	41	22	16	6	0.272727	54	0.251935	1	skin	1.16667	PD	23	74	23	1	0	Pembrolizumab	1	1	184	0	0	0	0	1	0	0	1	1	acral	ALM	Pembro	0	0	0	0	0	0	1	skin	3	-35	na	0.91	2.13
Patient189	68	50	32	14	0.304348	134	0.197113	0	skin	3.8	PR	406	718	267	9	0	Pembrolizumab	3	1	275	1	0	0	1	0	0	0	1	0	acral	unknown	MK3475	0	0	0	0	0	0	0	skin	3	-115	na	0.19	2.23
Patient191	6550	4234	3501	618	0.150036	10277	0.110599	1	skin	5.3	PR	658	658	72	41	1	Nivolumab	2	1	217	0	0	0	1	1	0	0	0	0	skin	Lentigo maligna Melanom	Nivolumab	0	0	0	0	0	0	0	skin	3	-160	na	0.67	2.07
Patient192	695	461	370	75	0.168539	1419	0.145393	0	skin	1.16667	PR	249	290	18	5	0	Pembrolizumab	3	0	314	1	1	0	1	1	1	0	1	0	skin	unknown	MK3475	0	1	1	0	0	0	2	skin	3	-35	268	0.46	3.2
Patient193	904	571	458	72	0.135849	1570	0.178066	0	skin	1.2	SD	476	659	98	12	1	Pembrolizumab	0	0	229	0	0	1	0	0	0	0	1	0	skin	unknown	MK3475	0	0	0	0	0	0	0	skin	3	-35	na	0.77	1.84
Patient195	2893	1963	1822	80	0.042061	5347	0.222592	1	skin	4.46667	PR	895	895	69	26	0	Nivolumab	3	1	203	0	0	1	1	1	0	1	0	0	skin	lentigo-maligna	Nivolumab	0	0	1	0	0	0	1	skin	1	-134	-32	0.4	3.67
Patient196	2639	1734	1506	167	0.0998207	5696	0.241796	1	brain	2.76667	PD	81	81	81	3	0	Nivolumab	3	2	196	0	1	1	0	0	0	0	1	1	occult	occult	Nivolumab	1	1	0	0	0	0	1	brain	3	-83	na	0.88	2.07
Patient197	90	59	45	7	0.134615	185	0.44704	0	brain	2.16667	PR	89	960	147	66	1	Nivolumab	3	1	295	1	1	0	0	1	0	0	1	0	skin	nodular	Nivolumab	0	0	0	0	0	0	0	brain	3	-65	na	0.81	2.59
Patient20	569	394	315	65	0.171053	1216	0.134633	0	skin	0	PD	84	242	84	15	0	Nivolumab	3	0	214	0	1	1	1	1	1	1	1	1	skin	NM	Nivolumab	1	0	1	0	0	0	1	skin	3	0	209	0.45	2.06
Patient200	1130	735	308	405	0.568022	1897	0.155331	1	brain	0.5	PD	108	512	108	8	0	Pembrolizumab	3	0	448	1	1	0	1	0	0	1	1	1	skin	lentigo-maligna	MK3475	0	0	0	0	0	1	1	brain	3	-15	na	0.67	2.03
Patient201	82	58	43	14	0.245614	85	0.0242564	1	rectal/anal	2.93333	PD	69	167	69	4	0	Pembrolizumab	0	1	178	0	0	1	1	0	0	0	1	1	mucosal	nodular	MK3475	0	0	0	0	1	0	0	skin	3	-88	na	0.88	2.07
Patient203	99	72	50	21	0.295775	141	0.134907	1	skin	3.73333	PD	99	626	99	6	0	Pembrolizumab	2	1	224	0	0	1	1	1	1	0	1	1	acral	spindle-shaped	MK3475	0	0	1	0	0	1	1	skin	1	-112	-13	0.46	2.06
Patient204	2645	1772	1430	296	0.171495	5582	0.187824	1	skin	3.9	CR	630	819	347	39	1	Pembrolizumab	1	0	198	0	0	1	1	0	0	0	0	0	occult	occult	MK3475	0	0	0	0	0	0	0	skin	3	-117	na	0.59	3.84
Patient205	853	572	466	60	0.114068	1702	0.132058	0	skin	1.2	PD	190	392	190	10	0	Pembrolizumab	3	0	215	1	0	0	1	1	1	1	1	1	skin	spindle-shaped	MK3475	0	0	0	0	0	0	0	skin	3	-36	na	0.8	1.99
Patient206	8641	5426	3997	1243	0.237214	17933	0.308646	1	skin	0.3	PD	42	90	42	3	0	Pembrolizumab	3	1	178	0	0	0	0	1	1	0	1	1	skin	desmoplastic	MK3475	0	0	1	0	0	0	1	skin	3	-9	110	0.28	2.54
Patient21	148	105	52	46	0.469388	184	0.236007	0	skin	1.7	PR	906	906	90	15	0	Pembrolizumab	3	0	179	0	0	0	1	1	1	0	0	0	acral	ALM	MK3475	1	0	1	0	0	0	1	skin	3	-50	217	0.93	2.03
Patient22	76	58	42	16	0.275862	203	0.102087	1	skin	3.5	PD	91	253	91	7	0	Nivolumab	3	1	304	1	0	1	1	0	0	0	1	1	acral	SSM	nivolumab	1	0	1	0	0	0	1	skin	1	-105	-6	0.88	2.09
Patient23	203	132	111	18	0.139535	450	0.184649	1	skin	2.1	PD	77	975	77	6	0	Nivolumab	0	0	unknown	unknown	0	1	1	0	0	0	1	0	skin	nmm	nivolumab	0	0	0	0	0	0	0	skin	3	-63	na	0.94	1.83
Patient24	398	276	231	37	0.13806	837	0.136562	1	skin	1.3	PD	31	137	31	6	0	Nivolumab	3	1	334	1	0	1	1	1	1	0	1	1	occult	na	Nivolumab	1	0	1	0	0	0	2	skin	3	-40	301	0.63	3.26
Patient25	491	328	273	46	0.144201	1088	0.0103574	1	skin	1.8	PR	752	1096	84	47	1	Pembrolizumab	3	0	956	1	0	1	1	1	1	1	1	0	skin	SSM	MK3475	0	0	1	0	0	0	1	skin	2	-54	42	0.85	2.07
Patient27	300	217	156	54	0.257143	717	0.194714	1	lymph node	1.1	PD	94	431	94	10	0	Pembrolizumab	1	0	276	0	0	1	1	0	0	0	1	1	skin	NM	MK3475	0	0	1	0	0	0	1	lymph node	3	-32	434	0.75	1.91
Patient30	242	158	130	17	0.115646	481	0.303313	0	skin	0.7	SD	133	213	93	5	0	Pembrolizumab	3	0	609	1	0	0	1	1	1	0	1	1	skin	unknown	MK3475	0	1	1	0	0	0	7	skin	3	-21	904	0.46	4.73
Patient31	235	167	145	21	0.126506	372	0.233946	1	skin	0.2	PD	85	426	85	7	0	Pembrolizumab	3	0	unknown	unknown	0	1	1	1	0	1	1	1	skin	unknown	MK3475	0	0	1	0	0	0	1	skin	3	-6	214	0.88	2.97
Patient32	396	270	217	38	0.14902	769	0.376052	0	skin	0	PD	49	53	49	3	0	Pembrolizumab	3	0	2419	1	0	1	0	1	1	0	1	1	skin	unknown	MK3475	0	1	1	0	0	0	2	skin	3	0	59	0.84	2.72
Patient33	17	10	7	2	0.222222	35	0.0236819	0	skin	3.6	PR	1679	1679	79	81	1	Pembrolizumab	3	0	317	0	0	1	1	1	1	0	0	0	skin	NM	MK3475	0	0	1	0	0	0	1	skin	1	-107	-44	0.17	2.11
Patient34	26	18	12	6	0.333333	24	0.00669788	1	skin	3.2	PR	240	1691	84	12	0	Pembrolizumab	2	0	409	0	0	1	0	1	0	0	1	0	skin	NM	MK3475	0	0	1	0	0	0	1	skin	1	-97	-27	0.12	1.98
Patient35	65	40	27	12	0.307692	112	0.162618	1	skin	2.1	SD	181	968	93	13	0	Nivolumab	3	0	216	0	0	1	1	0	1	0	1	1	skin	nodular	Nivolumab	0	0	1	1	0	1	2	skin	3	-63	536	0.77	2.15
Patient36	277	180	157	20	0.112994	543	0.18582	1	lung	2.7	PD	63	451	63	5	0	Nivolumab	3	1	282	1	0	0	0	1	0	0	1	1	skin	nodular	Nivolumab	0	0	0	1	0	0	0	lung	3	-81	na	0.84	2
Patient37	48	40	27	12	0.307692	60	0.0749934	1	lymph node	1.2	PD	77	275	77	7	0	Nivolumab	3	0	335	1	0	1	1	1	1	1	1	1	mucosal	unknown	Nivolumab	0	0	0	0	0	0	0	lymph node	3	-35	na	0.3	2.09
Patient38	60	39	23	16	0.410256	85	0.190554	1	Colon	8.2	PD	98	343	98	6	0	Nivolumab	3	0	376	1	0	1	1	1	0	1	1	1	skin	SSM	Nivolumab	0	1	1	0	1	0	2	liver/visceral	1	-246	-124	0.78	2
Patient39	16	11	8	3	0.272727	24	0.0139003	1	lymph node	3.3	SD	937	937	96	14	0	Nivolumab	1	1	222	0	0	1	1	0	0	0	0	0	skin	ALM	Nivolumab	0	0	0	0	0	0	0	lymph node	3	-99	na	0.11	2.12
Patient4	603	384	314	53	0.144414	1321	0.121665	1	skin	5.1	CR	574	600	151	26	0	Pembrolizumab	3	0	149	0	0	1	1	1	1	0	1	1	skin	not classified	MK3475	no	0	1	0	0	0	2	skin	1	-154	-106	0.88	2.03
Patient40	9222	6103	691	5228	0.883257	13972	0.353402	0	liver	2.4	PD	63	468	63	15	0	Nivolumab	3	0	378	1	0	0	1	0	1	0	1	1	skin	unknown	Nivolumab	0	0	0	0	0	0	1	liver/visceral	3	-73	na	0.91	1.73
Patient41	15258	9835	8924	662	0.069059	24622	0.0790812	1	lung	1.4	PR	106	1685	63	7	0	Nivolumab	2	0	172	0	0	0	0	1	0	0	1	0	skin	unknown	Nivolumab	0	0	1	0	0	0	2	lung	3	-41	214	0.7	3.97
Patient42	767	507	450	48	0.0963855	1610	0.123827	1	skin	5.66667	CR	1027	1027	83	52	1	Nivolumab	3	0	296	1	0	1	0	0	0	0	0	0	skin	nodular	Nivolumab	0	0	1	0	0	0	1	skin	1	-170	-61	0.81	2.69
Patient43	121	84	61	21	0.256098	291	0.431161	1	lymph node	0.7	PR	750	925	64	46	1	Nivolumab	3	0	280	1	0	0	1	1	1	0	1	0	skin	ALM	Nivolumab	0	0	0	0	0	0	0	lymph node	3	-22	na	0.28	2.67
Patient44	91	64	44	19	0.301587	101	0.457884	1	soft tissue	0.5	PR	922	922	89	52	1	Nivolumab	3	0	326	1	0	0	1	1	1	0	0	0	mucosal	unknown	Nivolumab	0	0	1	0	0	0	1	soft tissue	3	-15	108	0.32	1.73
Patient45	423	293	219	71	0.244828	793	0.216011	1	skin	0.8	PR	1666	1666	185	approx. 120	1	Nivolumab	3	0	278	1	0	0	1	1	1	0	0	0	skin	unk	Nivolumab	0	0	1	0	0	0	3	skin	3	-23	310	0.61	2.08
Patient46	1272	833	732	48	0.0615385	2022	0.127563	1	lymph node	1.2	SD	896	896	114	34	1	Pembrolizumab	3	0	292	1	0	0	0	1	0	0	0	0	skin	LMM	MK3475	0	0	0	0	0	0	0	lymph node	3	-37	na	0.21	3.62
Patient47	1087	756	641	66	0.0933522	2511	0.190793	0	skin	2.5	PD	74	937	74	6	0	Nivolumab	3	0	340	1	0	1	1	1	0	1	1	0	skin	nodular	Nivolumab	0	0	0	1	0	0	0	skin	3	-74	na	0.91	3.19
Patient48	42	29	17	10	0.37037	87	0.188372	0	skin	4.8	PD	50	53	50	1	0	Pembrolizumab	3	1	670	1	0	1	1	1	0	1	1	1	occult	x	MK3475	0	0	0	0	0	0	1	skin	3	-143	na	0.84	2.14
Patient49	2423	1624	1442	155	0.097057	4836	0.21576	0	skin	1	PR	280	1635	95	18	0	Nivolumab	3	0	237	0	0	1	1	1	1	0	1	0	skin	ALM	Nivolumab	0	1	1	0	0	0	4	skin	3	-30	380	0.69	2.13
Patient50	305	195	168	15	0.0819672	599	0.223037	0	skin	8	MR	105	175	66	8	0	Pembrolizumab	3	0	746	1	0	1	1	1	1	1	1	1	mucosal	unknown	MK3475	1	0	1	0	0	0	2	skin	1	-240	-20	0.61	3.59
Patient51	1723	1134	989	112	0.101726	3069	0.159006	1	skin	1.3	PR	471	1547	56	34	0	Nivolumab	2	0	185	0	0	0	0	1	0	0	1	0	skin	SSM	Nivo	0	0	0	0	0	0	0	skin	3	-38	na	0.3	3.82
Patient54	465	288	245	39	0.137324	536	0.106449	1	lymph node	2.5	MR	429	1017	105	21	0	Pembrolizumab	3	0	255	1	0	1	1	1	0	1	1	1	skin	SSM	MK3475	0	1	1	0	1	1	3	lymph node	3	-76	310	0.19	2.19
Patient55	701	478	371	93	0.200431	1421	0.0923643	1	skin	4.5	PR	1503	1503	83	approximatly 96	1	Nivolumab	3	0	182	0	0	0	1	1	1	0	0	0	skin	na	Nivo	0	0	0	0	0	0	0	skin	3	-134	na	0.57	1.94
Patient56	21	17	14	3	0.176471	42	0.0627314	1	skin	-0.2	PD	71	122	71	6	0	Nivolumab	3	0	359	1	0	0	0	0	1	1	1	1	skin	na	Nivo	0	0	1	0	1	0	1	skin	4	5	127	0.15	2.23
Patient58	138	91	71	17	0.193182	303	0.257008	1	skin	3.2	PD	77	303	77	6	0	Nivolumab	3	1	528	1	0	1	1	1	0	0	1	1	skin	NM	Nivo	0	0	1	0	0	0	1	skin	2	-96	46	0.66	2.98
Patient59	509	315	243	68	0.21865	1025	0.0643603	1	skin	3.1	PD	82	191	82	7	0	Nivolumab	3	1	260	1	0	0	1	1	1	0	1	1	skin	NM	Nivo	0	0	1	0	1	0	1	skin	3	-94	140	0.37	2.1
Patient6	1407	935	26	870	0.970982	2041	0.470864	0	skin	0.8	SD	124	687	83	8	0	Pembrolizumab	2	0	177	0	0	1	1	1	0	0	1	1	skin	NMM	MK3475	no	0	1	0	0	1	2	skin	3	-24	76	0.83	1.67
Patient60	574	392	280	94	0.251337	1106	0.484152	1	skin	0.6	SD	175	662	84	13	0	Nivolumab	2	0	245	0	0	1	1	0	0	0	1	1	skin	na	Nivo	0	0	1	0	0	1	1	skin	3	-17	117	0.36	1.54
Patient61	3254	2117	1555	496	0.241833	5854	0.231013	0	skin	2.6	SD	987	987	154	65	1	Nivolumab	3	0	204	0	0	1	1	0	0	1	0	0	skin	SSM	Nivolumab	0	0	1	0	0	0	1	skin	2	-77	30	0.42	1.83
Patient62	9594	6249	5401	203	0.0362241	18457	0.148675	0	skin	2.2	PR	1001	1001	99	62	1	Nivolumab	3	0	191	0	0	1	1	1	1	0	0	0	skin	LMM	Nivolumab	0	0	1	0	0	0	1	skin	3	-65	336	0.5	3.7
Patient63	142	84	46	20	0.30303	188	0.472099	0	skin	2.5	PD	89	178	89	12	0	Nivolumab	3	1	259	1	0	1	1	1	1	1	1	1	mucosal	mucosal	Nivolumab	0	0	1	0	0	0	1	skin	3	-74	425	0.93	2.62
Patient67	106	74	39	31	0.442857	281	0.12477	0	skin	3.4	PD	94	136	94	4	0	Nivolumab	3	0	244	0	0	1	1	0	1	1	1	1	mucosal	mucosal	Nivolumab	0	0	0	0	0	0	0	skin	3	-101	na	0.95	2.14
Patient7	121	79	47	28	0.373333	138	0.168904	1	skin	2.3	SD	217	269	77	7	0	Pembrolizumab	3	0	263	1	0	1	1	1	1	0	1	1	occult	occult melanoma	MK3475	no	0	1	0	0	0	2	skin	2	-69	54	0.88	2.35
Patient72	184	121	103	15	0.127119	371	0.171137	1	skin	4	PD	67	395	67	x	0	Nivolumab	1	0	216	0	0	1	0	0	0	0	1	0	skin	SSM	nivolumab	0	0	1	0	1	0	2	skin	3	-119	240	0.78	3.89
Patient73	127	90	69	17	0.197674	262	0.232353	1	skin	1.9	PD	85	846	85	22	0	Nivolumab	3	1	279	1	0	1	1	0	0	0	1	1	skin	x	nivolumab	0	0	1	0	0	1	2	skin	3	-56	139	0.77	3.33
Patient75	1112	725	645	62	0.0876945	2304	0.201143	1	skin	0.2	PR	891	891	78	15	0	Nivolumab	3	3	254	1	0	1	0	1	0	0	1	0	occult	na	nivolumab	0	0	0	0	0	0	0	skin	3	-6	na	0.55	3.76
Patient77	151	92	67	19	0.22093	201	0.180588	0	lung	15.3	PD	95	444	95	13	0	Pembrolizumab	3	0	228	0	1	0	0	1	0	0	1	1	skin	ssm	pembrolizumab	1	0	0	0	1	0	0	lung	3	-459	na	0.74	1.98
Patient78	64	43	33	10	0.232558	123	0.390219	0	skin	0.7	PD	86	356	86	11	0	Pembrolizumab	2	0	178	0	0	1	0	1	0	0	1	1	skin	nmm	pembrolizumab	0	1	0	0	1	0	1	skin	3	-21	na	0.27	2.58
Patient79	320	205	149	48	0.243655	591	0.214096	0	brain	4.5	PD	84	849	84	35	1	Pembrolizumab	3	0	171	0	0	1	1	1	0	0	1	0	skin	ssm	pembrolizumab	1	1	0	0	0	0	1	brain	3	-136	na	0.69	1.91
Patient8	311	194	152	40	0.208333	638	0.273853	1	skin	3.9	SD	955	1005	72	4	0	Pembrolizumab	2	0	245	0	0	1	0	1	0	0	1	1	skin	NMM	MK3475	yes, 140 mg Decortin H (Colitis)	0	0	0	0	0	0	skin	3	-116	na	0.72	2.01
Patient80	47	33	27	6	0.181818	104	0.146472	1	lymph node	12.9667	PD	77	502	77	4	0	Pembrolizumab	2	0	140	0	0	0	1	1	0	0	1	1	acral	ALM	Pembro	0	0	1	0	0	0	1	lymph node	1	-389	-50	0.33	3.52
Patient82	2253	1477	1390	48	0.0333797	4650	0.205021	1	brain	42	PD	89	131	89	4	0	Pembrolizumab	3	1	1195	1	1	0	0	1	1	0	1	1	occult	na	Pembro	0	1	1	1	1	0	3	brain	1	-1260	-620	0.84	4.08
Patient83	309	194	149	39	0.207447	539	0.135188	1	skin	8.1	PD	71	71	71	3	0	Nivolumab	3	1	496	1	0	0	1	1	0	0	1	1	skin	SSM	Nivolumab	0	0	1	0	0	0	1	skin	1	-243	-147	0.94	2.01
Patient84	66	47	30	16	0.347826	134	0.100521	0	skin	0.6	PD	83	164	83	4	0	Pembrolizumab	3		247	0	0	1	0	0	1	0	1	1	mucosal	mucosal	MK3475	0	0	1	0	0	0	1	skin	3	-17	151	0.47	2.17
Patient86	435	279	196	73	0.271375	576	0.0345414	1	lymph node	1.6	SD	1327	1327	79	48	1	Pembrolizumab	3		144	0	0	1	1	0	1	0	1	0	skin	NM	MK3475	0	0	1	0	0	0	2	lymph node	3	-48	372	0.14	2.49
Patient87	121	87	72	14	0.162791	222	0.251171	0	skin	0.466667	PR	1142	1263	85	22	0	Pembrolizumab	3		343	1	0	0	1	0	0	1	1	0	occult	unknown	MK3475	0	0	1	0	0	0	1	skin	3	-14	335	0.36	3.48
Patient88	55	37	29	7	0.194444	131	0.369739	1	skin	0.5	PD	69	74	69	3	0	Pembrolizumab	3		510	1	0	1	1	0	0	0	1	1	acral	NM	MK3475	0	0	1	0	0	0	1	skin	3	-14	89	0.47	3.24
Patient9	911	652	562	80	0.124611	1996	0.111034	0	skin	1.3	PD	21	963	21	2	0	Nivolumab	0	0	192	0	0	1	1	0	0	0	1	0	skin	NMM	Nivolumab	no	0	0	0	0	0	0	skin	3	-39	na	0.88	2.02
Patient94	414	268	227	21	0.0846774	929	0.902095	0	skin	1	PD	40	40	40	1	0	Pembrolizumab	3	2	817	1	1	1	1	1	1	1	1	1	skin	nodular	MK3475	1	1	1	0	0	0	2	skin	3	-31	140	0.85	1.13
Patient96	959	649	588	50	0.0783699	2136	0.196499	1	pancreas	2.7	CR	913	913	273	10	0	Nivolumab	3	0	174	0	0	0	0	1	1	0	0	0	skin	unknown	Nivolumab	0	0	0	0	0	0	0	liver/visceral	3	-81	na	0.82	2.22
Patient98	472	302	219	74	0.25256	790	0.223074	0	lung	0.8	PD	73	683	73	28	0	Nivolumab	2	0	192	0	0	0	1	1	0	0	1	1	occult		Nivolumab	1	0	0	0	0	1	0	lung	3	-24	na	0.6	1.99
Patient99	1392	909	690	190	0.215909	2796	0.187194	1	soft tissue	5.2	PR	319	921	158	12	0	Nivolumab	3	0	355	1	0	0	1	1	1	0	1	0	skin	unknown	Nivolumab	1	0	0	0	0	1	0	soft tissue	3	-155	na	0.34	2.83
Each row represents a patient, with each column denoting a genomic, clinical characteristic of the tumor or patient. Construction of genomic characteristics described in Methods
BR = Best Radiographic Response (RECIST 1.1)
CR = complete response
PR = partial response
SD = stable disease
MR = mixed response
PD = progressive disease
PFS = progression free survival
OS = overall survival
daysBiopsyToPD1 = Biopsy day compared to PD1 ICB start (Day 0)
daysBiopsyAfterIpiStart = Biopsy day compared to CTLA4 ICB start (Day 0)

## Sheet: Supplemental Table 2
Supplemental Table 2: Single Gene Mutation Associations with Response vs. Progression
	OR	pval	respFreq	progFreq	Adjusted OR	CohortFreq	Clonal OR	Clonal pval	Clonal respFreq	Clonal progFreq	Clonal Adjusted OR	Clonal CohortFreq	LOH OR	LOH pval	LOH respFreq	LOH progFreq	LOH Adjusted OR	LOH CohortFreq
5S_rRNA													0.5625	0.212481	11	20	0.584416	0.258333
7SK													0.673469	0.59308	6	10	0.714286	0.133333
A1BG													0.317308	0.138433	3	10	0.384615	0.108333
A1BG-AS1													0.317308	0.138433	3	10	0.384615	0.108333
A1CF	1.58333	0.445267	10	8	1.54815	0.15	1.92391	0.276747	9	6	1.8323	0.125	0.755102	0.575057	20	28	0.765517	0.4
A2M	0.567308	0.505352	3	6	0.648352	0.075	0.779874	1	2	3	0.877358	0.0416667	0.478022	0.340628	3	7	0.557692	0.0833333
A2M-AS1													0.478022	0.340628	3	7	0.557692	0.0833333
A2ML1	2.53061	0.298116	6	3	2.21429	0.075	7.83673	0.0467904	6	1	4.57143	0.0583333	0.478022	0.340628	3	7	0.557692	0.0833333
A2ML1-AS1													0.478022	0.340628	3	7	0.557692	0.0833333
A2ML1-AS2													0.478022	0.340628	3	7	0.557692	0.0833333
A2MP1													0.478022	0.340628	3	7	0.557692	0.0833333
A3GALT2	1.18519	1	1	1	1.18519	0.0166667	1.18519	1	1	1	1.18519	0.0166667	0.473684	0.129679	9	19	0.5	0.233333
A4GALT	1.18519	1	1	1	1.18519	0.0166667	1.18519	1	1	1	1.18519	0.0166667	0.478022	0.340628	3	7	0.557692	0.0833333
A4GNT	3.69231	0.331529	3	1	2.46154	0.0333333	3.69231	0.331529	3	1	2.46154	0.0333333	1.04573	1	14	16	1.05452	0.25
AAAS	inf	0.207983	2	0	3.67925	0.0166667	inf	0.207983	2	0	3.67925	0.0166667	0.583333	0.332834	7	13	0.619048	0.166667
AACS													0.680851	0.478178	8	13	0.711246	0.175
AACSP1													1	1	11	13	1.01299	0.2
AADAC	5.01961	0.177918	4	1	3.13725	0.0416667	1.18519	1	1	1	1.18519	0.0166667	1.12755	0.828687	13	14	1.13333	0.225
AADACL2	1.19231	1	3	3	1.19231	0.05	1.19231	1	3	3	1.19231	0.05	1.12755	0.828687	13	14	1.13333	0.225
AADACL3	1.81731	0.659642	3	2	1.61538	0.0416667	3.69231	0.331529	3	1	2.46154	0.0333333	0.488636	0.104042	11	22	0.509881	0.275
AADACL4	inf	0.0182537	5	0	7.8	0.0416667	inf	0.0182537	5	0	7.8	0.0416667	0.488636	0.104042	11	22	0.509881	0.275
AADAT	inf	0.207983	2	0	3.67925	0.0166667	inf	0.207983	2	0	3.67925	0.0166667	1.22222	0.80683	10	10	1.22222	0.166667
AAED1													0.70936	0.456236	20	29	0.72	0.408333
AAGAB		1	0	0	1.18182	0							0.182099	0.123158	1	6	0.312169	0.0583333
AAK1	1.62092	0.701414	4	3	1.51961	0.0583333	1.62092	0.701414	4	3	1.51961	0.0583333	0.131944	0.0377822	1	8	0.234568	0.075
AAMDC	inf	0.458333	1	0	2.40741	0.00833333	inf	0.458333	1	0	2.40741	0.00833333	0.765625	0.662025	11	16	0.786096	0.225
AAMP	0	0.4993	0	2	0.381818	0.0166667	0	0.4993	0	2	0.381818	0.0166667	0.488017	0.377731	4	9	0.54902	0.108333
AANAT	1.18519	1	1	1	1.18519	0.0166667	1.18519	1	1	1	1.18519	0.0166667	0.358974	0.220895	3	9	0.430769	0.1
AAR2	1.18868	1	2	2	1.18868	0.0333333	2.41509	0.592651	2	1	1.81132	0.025	0.879808	1	3	4	0.938462	0.0583333
AARD													5.01961	0.177918	4	1	3.13725	0.0416667
AARS	0	0.4993	0	2	0.381818	0.0166667	0	0.4993	0	2	0.381818	0.0166667	0.765625	0.662025	11	16	0.786096	0.225
AARS2	2.47059	0.411032	4	2	2.05882	0.05	5.01961	0.177918	4	1	3.13725	0.0416667	0.879808	1	3	4	0.938462	0.0583333
AARSD1		1	0	0	1.18182	0		1	0	0	1.18182	0	0.601113	0.434795	6	11	0.642857	0.141667
AASDH	inf	0.0934162	3	0	5	0.025	inf	0.207983	2	0	3.67925	0.0166667	1.2	1	5	5	1.2	0.0833333
AASDHPPT													0.777778	0.580156	22	30	0.786901	0.433333
AASS	inf	0.207983	2	0	3.67925	0.0166667	inf	0.207983	2	0	3.67925	0.0166667	1.19608	1	4	4	1.19608	0.0666667
AATF		1	0	0	1.18182	0		1	0	0	1.18182	0	0.761905	0.78348	6	9	0.8	0.125
AATK	3.15	0.244794	5	2	2.52	0.0583333	6.4	0.0924532	5	1	3.84	0.05	0.358974	0.220895	3	9	0.430769	0.1
AATK-AS1													0.358974	0.220895	3	9	0.430769	0.1
AB015752.3													inf	0.0415183	4	0	6.37255	0.0333333
AB019440.1													0.30625	0.030819	5	16	0.345882	0.175
AB019440.50													0.30625	0.030819	5	16	0.345882	0.175
ABAT	0.575472	0.686278	2	4	0.690566	0.05	1.18868	1	2	2	1.18868	0.0333333	0.317308	0.138433	3	10	0.384615	0.108333
ABCA1	0.371069	0.286463	2	6	0.477089	0.0666667	0.45283	0.450987	2	5	0.566038	0.0583333	0.755102	0.575057	20	28	0.765517	0.4
ABCA10	1.18868	1	2	2	1.18868	0.0333333	1.18868	1	2	2	1.18868	0.0333333	0.268868	0.106899	2	8	0.358491	0.0833333
ABCA11P													2.04255	0.253255	8	5	1.91489	0.108333
ABCA12	0.751773	0.629114	8	12	0.780687	0.166667	0.93617	1	8	10	0.957447	0.15	0.488017	0.377731	4	9	0.54902	0.108333
ABCA13	1.2381	0.661921	13	13	1.2381	0.216667	1.53488	0.478377	12	10	1.51163	0.183333	0.282407	0.373309	1	4	0.451852	0.0416667
ABCA17P													0.283217	0.0843541	3	11	0.346154	0.116667
ABCA2	1.525	0.730593	5	4	1.464	0.075	1.525	0.730593	5	4	1.464	0.075	0.742798	0.456993	19	27	0.753968	0.383333
ABCA3	0.567308	0.505352	3	6	0.648352	0.075	0.692308	0.725195	3	5	0.769231	0.0666667	0.283217	0.0843541	3	11	0.346154	0.116667
ABCA4	1.78125	0.317738	11	8	1.72727	0.158333	2.07143	0.201977	11	7	1.97727	0.15	0.375	0.028392	11	26	0.393939	0.308333
ABCA5	9.33333	0.0231538	7	1	5.33333	0.0666667	inf	0.00793641	6	0	9.28571	0.05	0.268868	0.106899	2	8	0.358491	0.0833333
ABCA6	1.62092	0.701414	4	3	1.51961	0.0583333	1.62092	0.701414	4	3	1.51961	0.0583333	0.268868	0.106899	2	8	0.358491	0.0833333
ABCA7	1.01458	1	6	7	1.03571	0.108333	1.20408	0.770282	6	6	1.20408	0.1	0.4	0.125325	5	13	0.445714	0.15
ABCA8	1.58333	0.445267	10	8	1.54815	0.15	1.41033	0.587581	8	7	1.3883	0.125	0.268868	0.106899	2	8	0.358491	0.0833333
ABCA9	5.01961	0.177918	4	1	3.13725	0.0416667	3.69231	0.331529	3	1	2.46154	0.0333333	0.268868	0.106899	2	8	0.358491	0.0833333
ABCA9-AS1													0.268868	0.106899	2	8	0.358491	0.0833333
ABCB1	3.38889	0.0492755	10	4	2.98222	0.116667	4.59259	0.0204869	10	3	3.78889	0.108333	0.692308	0.725195	3	5	0.769231	0.0666667
ABCB10	0	1	0	1	0.581818	0.00833333	0	1	0	1	0.581818	0.00833333	1.84127	0.298168	10	7	1.77222	0.141667
ABCB11	2.04255	0.253255	8	5	1.91489	0.108333	2.59574	0.141349	8	4	2.33617	0.1	0.101852	0.010995	1	10	0.185185	0.0916667
ABCB4	5.01961	0.177918	4	1	3.13725	0.0416667	5.01961	0.177918	4	1	3.13725	0.0416667	0.692308	0.725195	3	5	0.769231	0.0666667
ABCB5	0.907407	1	7	9	0.933333	0.133333	1.43403	0.569102	7	6	1.40476	0.108333	0.382716	0.623985	1	3	0.574074	0.0333333
ABCB6	1.81731	0.659642	3	2	1.61538	0.0416667	2.41509	0.592651	2	1	1.81132	0.025	0.488017	0.377731	4	9	0.54902	0.108333
ABCB7	2.41509	0.592651	2	1	1.81132	0.025
ABCB8	2.41509	0.592651	2	1	1.81132	0.025	inf	0.207983	2	0	3.67925	0.0166667	0.567308	0.505352	3	6	0.648352	0.075
ABCB9	inf	0.0415183	4	0	6.37255	0.0333333	inf	0.207983	2	0	3.67925	0.0166667	0.644097	0.457838	7	12	0.679487	0.158333
ABCC1	0.941176	1	4	5	0.980392	0.075	0.879808	1	3	4	0.938462	0.0583333	0.411058	0.223196	3	8	0.487179	0.0916667
ABCC10	1.81731	0.659642	3	2	1.61538	0.0416667	3.69231	0.331529	3	1	2.46154	0.0333333	0.879808	1	3	4	0.938462	0.0583333
ABCC11	0.771242	0.752437	4	6	0.826331	0.0833333	0.575472	0.686278	2	4	0.690566	0.05	0.675643	0.406642	12	19	0.695349	0.258333
ABCC12	1.46939	0.752437	6	5	1.42857	0.0916667	3.15	0.244794	5	2	2.52	0.0583333	0.675643	0.406642	12	19	0.695349	0.258333
ABCC13													1.2	1	5	5	1.2	0.0833333
ABCC2	1.18519	1	1	1	1.18519	0.0166667	1.18519	1	1	1	1.18519	0.0166667	0.626728	0.266681	20	31	0.6375	0.425
ABCC3	4.59375	0.0781481	7	2	3.5	0.075	9.33333	0.0231538	7	1	5.33333	0.0666667	0.268868	0.106899	2	8	0.358491	0.0833333
ABCC4	1.525	0.730593	5	4	1.464	0.075	1.19608	1	4	4	1.19608	0.0666667	0.540816	0.309422	6	12	0.582418	0.15
ABCC5	inf	0.0415183	4	0	6.37255	0.0333333	inf	0.0415183	4	0	6.37255	0.0333333	1.23256	0.655195	12	12	1.23256	0.2
ABCC5-AS1													1.23256	0.655195	12	12	1.23256	0.2
ABCC6	0.828571	1	5	7	0.87	0.1	0.983333	1	5	6	1.01143	0.0916667	0.411058	0.223196	3	8	0.487179	0.0916667
ABCC6P1													0.234801	0.0632884	2	9	0.316981	0.0916667
ABCC8	2.59574	0.141349	8	4	2.33617	0.1	3.01389	0.183267	7	3	2.58333	0.0833333	0.465608	0.095663	10	21	0.488889	0.258333
ABCC9	0.782609	0.64376	9	13	0.807453	0.183333	1.21277	0.791041	8	8	1.21277	0.133333	0.478022	0.340628	3	7	0.557692	0.0833333
ABCD1	1.81731	0.659642	3	2	1.61538	0.0416667
ABCD2	2.47059	0.411032	4	2	2.05882	0.05	5.01961	0.177918	4	1	3.13725	0.0416667	0.285714	0.0394138	4	14	0.333333	0.15
ABCD3	1.18868	1	2	2	1.18868	0.0333333	1.18868	1	2	2	1.18868	0.0333333	0.375	0.028392	11	26	0.393939	0.308333
ABCD4	0.583333	1	1	2	0.777778	0.025	1.18519	1	1	1	1.18519	0.0166667	0.652174	0.492659	9	15	0.679348	0.2
ABCE1	inf	0.207983	2	0	3.67925	0.0166667	inf	0.207983	2	0	3.67925	0.0166667	0.93617	1	8	10	0.957447	0.15
ABCF1	inf	0.458333	1	0	2.40741	0.00833333	inf	0.458333	1	0	2.40741	0.00833333	1.19608	1	4	4	1.19608	0.0666667
ABCF2	1.18868	1	2	2	1.18868	0.0333333	inf	0.207983	2	0	3.67925	0.0166667	0.567308	0.505352	3	6	0.648352	0.075
ABCF3	1.18519	1	1	1	1.18519	0.0166667							1.23256	0.655195	12	12	1.23256	0.2
ABCG1	1.19231	1	3	3	1.19231	0.05	0.779874	1	2	3	0.877358	0.0416667	0.802083	0.795059	7	10	0.833333	0.141667
ABCG2	1.62092	0.701414	4	3	1.51961	0.0583333	1.81731	0.659642	3	2	1.61538	0.0416667	1.62112	0.425912	9	7	1.57609	0.133333
ABCG4	6.4	0.0924532	5	1	3.84	0.05	6.4	0.0924532	5	1	3.84	0.05	0.636949	0.269761	21	32	0.647059	0.441667
ABCG5	1.18868	1	2	2	1.18868	0.0333333	1.18868	1	2	2	1.18868	0.0333333	0.283217	0.0843541	3	11	0.346154	0.116667
ABCG8	inf	0.207983	2	0	3.67925	0.0166667	inf	0.207983	2	0	3.67925	0.0166667	0.283217	0.0843541	3	11	0.346154	0.116667
ABHD1													0.254808	0.0501222	3	12	0.313609	0.125
ABHD10	inf	0.458333	1	0	2.40741	0.00833333	inf	0.458333	1	0	2.40741	0.00833333	1.5	0.390977	15	13	1.48571	0.233333
ABHD11	1.18519	1	1	1	1.18519	0.0166667	inf	0.458333	1	0	2.40741	0.00833333	0.282407	0.373309	1	4	0.451852	0.0416667
ABHD12	0	1	0	1	0.581818	0.00833333							0.64986	0.546135	4	7	0.710784	0.0916667
ABHD12B													0.53125	0.235702	7	14	0.566667	0.175
ABHD13	inf	0.207983	2	0	3.67925	0.0166667	inf	0.458333	1	0	2.40741	0.00833333	0.486111	0.162869	7	15	0.520833	0.183333
ABHD14A	inf	0.458333	1	0	2.40741	0.00833333	inf	0.458333	1	0	2.40741	0.00833333	1.21277	0.791041	8	8	1.21277	0.133333
ABHD14A-ACY1													1.21277	0.791041	8	8	1.21277	0.133333
ABHD14B													1.21277	0.791041	8	8	1.21277	0.133333
ABHD15	inf	0.207983	2	0	3.67925	0.0166667	inf	0.458333	1	0	2.40741	0.00833333	0.715909	0.612403	7	11	0.75	0.15
ABHD16A	2.41509	0.592651	2	1	1.81132	0.025	inf	0.207983	2	0	3.67925	0.0166667	1.19608	1	4	4	1.19608	0.0666667
ABHD16B	inf	0.458333	1	0	2.40741	0.00833333	inf	0.458333	1	0	2.40741	0.00833333	0.282407	0.373309	1	4	0.451852	0.0416667
ABHD17A													0.346405	0.105197	4	12	0.399698	0.133333
ABHD17B	0	1	0	1	0.581818	0.00833333	0	1	0	1	0.581818	0.00833333	0.615741	0.263468	19	30	0.62724	0.408333
ABHD17C	inf	0.0934162	3	0	5	0.025	inf	0.0934162	3	0	5	0.025	0.567308	0.505352	3	6	0.648352	0.075
ABHD2	inf	0.458333	1	0	2.40741	0.00833333	inf	0.458333	1	0	2.40741	0.00833333	0.692308	0.725195	3	5	0.769231	0.0666667
ABHD3	1.18519	1	1	1	1.18519	0.0166667	inf	0.458333	1	0	2.40741	0.00833333	0.601113	0.434795	6	11	0.642857	0.141667
ABHD4	1.18519	1	1	1	1.18519	0.0166667	inf	0.458333	1	0	2.40741	0.00833333	0.601113	0.434795	6	11	0.642857	0.141667
ABHD5	0.583333	1	1	2	0.777778	0.025	0.583333	1	1	2	0.777778	0.025	0.83559	0.804899	8	11	0.861702	0.158333
ABHD6													1.01458	1	6	7	1.03571	0.108333
ABHD8		1	0	0	1.18182	0		1	0	0	1.18182	0	0.182099	0.123158	1	6	0.312169	0.0583333
ABI1	inf	0.207983	2	0	3.67925	0.0166667	inf	0.207983	2	0	3.67925	0.0166667	0.72973	0.451048	18	26	0.741742	0.366667
ABI2	1.18519	1	1	1	1.18519	0.0166667	1.18519	1	1	1	1.18519	0.0166667	0.411058	0.223196	3	8	0.487179	0.0916667
ABI3	2.47059	0.411032	4	2	2.05882	0.05	2.47059	0.411032	4	2	2.05882	0.05	0.488017	0.377731	4	9	0.54902	0.108333
ABI3BP	2.47059	0.411032	4	2	2.05882	0.05	2.47059	0.411032	4	2	2.05882	0.05	1.2381	0.661921	13	13	1.2381	0.216667
ABL1	1.18868	1	2	2	1.18868	0.0333333	2.41509	0.592651	2	1	1.81132	0.025	0.70936	0.456236	20	29	0.72	0.408333
ABL2	0.382716	0.623985	1	3	0.574074	0.0333333	0	0.4993	0	2	0.381818	0.0166667	3.38889	0.0492755	10	4	2.98222	0.116667
ABLIM1	0.583333	1	1	2	0.777778	0.025	0.583333	1	1	2	0.777778	0.025	0.544271	0.138301	19	32	0.555556	0.425
ABLIM2	1.18868	1	2	2	1.18868	0.0333333	1.18868	1	2	2	1.18868	0.0333333	1.20833	0.781418	7	7	1.20833	0.116667
ABLIM3	2.41509	0.592651	2	1	1.81132	0.025	1.18519	1	1	1	1.18519	0.0166667	0.787962	0.670613	12	17	0.806202	0.241667
ABO													0.615741	0.263468	19	30	0.62724	0.408333
ABR	0.583333	1	1	2	0.777778	0.025	0.583333	1	1	2	0.777778	0.025	1.61632	0.313657	19	16	1.60131	0.291667
ABRA	0.692308	0.725195	3	5	0.769231	0.0666667	1.19231	1	3	3	1.19231	0.05	5.01961	0.177918	4	1	3.13725	0.0416667
ABRACL													0.798387	0.584786	24	32	0.806452	0.466667
ABT1													1.525	0.730593	5	4	1.464	0.075
ABTB1	0.583333	1	1	2	0.777778	0.025	1.18519	1	1	1	1.18519	0.0166667	1.13821	0.831946	14	15	1.14329	0.241667
ABTB2	1.18519	1	1	1	1.18519	0.0166667							0.440217	0.0871445	9	20	0.465839	0.241667
AC000003.1													1.37007	0.539031	17	16	1.36533	0.275
AC000003.2													1.37007	0.539031	17	16	1.36533	0.275
AC000029.1													0.771242	0.752437	4	6	0.826331	0.0833333
AC000032.2													0.465608	0.095663	10	21	0.488889	0.258333
AC000036.4													0.761905	0.78348	6	9	0.8	0.125
AC000067.1													0.692308	0.725195	3	5	0.769231	0.0666667
AC000068.10													0.941176	1	4	5	0.980392	0.075
AC000068.5													0.941176	1	4	5	0.980392	0.075
AC000068.9													0.941176	1	4	5	0.980392	0.075
AC000099.1													0.941176	1	4	5	0.980392	0.075
AC000111.3													0.771242	0.752437	4	6	0.826331	0.0833333
AC000111.6													0.771242	0.752437	4	6	0.826331	0.0833333
AC000120.7													0.692308	0.725195	3	5	0.769231	0.0666667
AC000123.4													0.941176	1	4	5	0.980392	0.075
AC000124.1													0.941176	1	4	5	0.980392	0.075
AC000370.2													0.941176	1	4	5	0.980392	0.075
AC000403.1													0.673469	0.59308	6	10	0.714286	0.133333
AC002044.4													0.787962	0.670613	12	17	0.806202	0.241667
AC002055.4													0.761905	0.78348	6	9	0.8	0.125
AC002056.5													0.761905	0.78348	6	9	0.8	0.125
AC002059.10													1.01458	1	6	7	1.03571	0.108333
AC002064.4													0.567308	0.505352	3	6	0.648352	0.075
AC002064.5													0.567308	0.505352	3	6	0.648352	0.075
AC002066.1													0.771242	0.752437	4	6	0.826331	0.0833333
AC002066.2													0.771242	0.752437	4	6	0.826331	0.0833333
AC002070.1													0.540816	0.309422	6	12	0.582418	0.15
AC002076.10													0.692308	0.725195	3	5	0.769231	0.0666667
AC002115.5													0.692308	0.725195	3	5	0.769231	0.0666667
AC002115.9													0.692308	0.725195	3	5	0.769231	0.0666667
AC002116.7													0.45283	0.450987	2	5	0.566038	0.0583333
AC002116.8													0.45283	0.450987	2	5	0.566038	0.0583333
AC002117.1													0.644097	0.457838	7	12	0.679487	0.158333
AC002127.4													0.879808	1	3	4	0.938462	0.0583333
AC002128.5													0.45283	0.450987	2	5	0.566038	0.0583333
AC002306.1													0.182099	0.123158	1	6	0.312169	0.0583333
AC002310.12													0.490909	0.283319	5	11	0.54	0.133333
AC002310.13													0.490909	0.283319	5	11	0.54	0.133333
AC002310.7													0.490909	0.283319	5	11	0.54	0.133333
AC002331.1													0.358974	0.220895	3	9	0.430769	0.1
AC002365.1	inf	0.207983	2	0	3.67925	0.0166667
AC002383.2													0.567308	0.505352	3	6	0.648352	0.075
AC002386.1													0.692308	0.725195	3	5	0.769231	0.0666667
AC002395.1													0.540816	0.309422	6	12	0.582418	0.15
AC002398.11													0.692308	0.725195	3	5	0.769231	0.0666667
AC002398.12													0.692308	0.725195	3	5	0.769231	0.0666667
AC002398.13													0.692308	0.725195	3	5	0.769231	0.0666667
AC002398.5													0.45283	0.450987	2	5	0.566038	0.0583333
AC002398.9													0.692308	0.725195	3	5	0.769231	0.0666667
AC002401.1													0.558824	0.54316	4	8	0.620915	0.1
AC002429.5													0.692308	0.725195	3	5	0.769231	0.0666667
AC002451.1													0.692308	0.725195	3	5	0.769231	0.0666667
AC002451.3													0.692308	0.725195	3	5	0.769231	0.0666667
AC002454.1													0.692308	0.725195	3	5	0.769231	0.0666667
AC002456.2													0.692308	0.725195	3	5	0.769231	0.0666667
AC002463.3													0.692308	0.725195	3	5	0.769231	0.0666667
AC002465.2													0.771242	0.752437	4	6	0.826331	0.0833333
AC002467.7													0.692308	0.725195	3	5	0.769231	0.0666667
AC002472.1													1.2	1	5	5	1.2	0.0833333
AC002472.11													1.2	1	5	5	1.2	0.0833333
AC002472.13	3.69231	0.331529	3	1	2.46154	0.0333333	3.69231	0.331529	3	1	2.46154	0.0333333	1.2	1	5	5	1.2	0.0833333
AC002480.2													0.382716	0.623985	1	3	0.574074	0.0333333
AC002480.3													0.382716	0.623985	1	3	0.574074	0.0333333
AC002480.4													0.382716	0.623985	1	3	0.574074	0.0333333
AC002480.5													0.382716	0.623985	1	3	0.574074	0.0333333
AC002485.1													1.13821	0.831946	14	15	1.14329	0.241667
AC002511.1													0.45283	0.450987	2	5	0.566038	0.0583333
AC002511.2													0.45283	0.450987	2	5	0.566038	0.0583333
AC002511.3													0.45283	0.450987	2	5	0.566038	0.0583333
AC002519.6													0.715909	0.612403	7	11	0.75	0.15
AC002519.8													0.715909	0.612403	7	11	0.75	0.15
AC002539.1													0.234801	0.0632884	2	9	0.316981	0.0916667
AC002539.2													0.234801	0.0632884	2	9	0.316981	0.0916667
AC002550.5													0.234801	0.0632884	2	9	0.316981	0.0916667
AC002551.1													0.431373	0.254015	4	10	0.490196	0.116667
AC002553.1													1.25641	0.679616	16	16	1.25641	0.266667
AC002558.1													0.45283	0.450987	2	5	0.566038	0.0583333
AC002978.1													0.540816	0.309422	6	12	0.582418	0.15
AC002979.1													0.540816	0.309422	6	12	0.582418	0.15
AC002985.3													0.182099	0.123158	1	6	0.312169	0.0583333
AC003002.4													0.488017	0.377731	4	9	0.54902	0.108333
AC003002.6													0.488017	0.377731	4	9	0.54902	0.108333
AC003003.5													0.234801	0.0632884	2	9	0.316981	0.0916667
AC003005.2													0.488017	0.377731	4	9	0.54902	0.108333
AC003005.4													0.488017	0.377731	4	9	0.54902	0.108333
AC003006.1													0.488017	0.377731	4	9	0.54902	0.108333
AC003006.7													0.488017	0.377731	4	9	0.54902	0.108333
AC003009.1													0.317308	0.138433	3	10	0.384615	0.108333
AC003043.1													0.644097	0.457838	7	12	0.679487	0.158333
AC003051.1													0.234801	0.0632884	2	9	0.316981	0.0916667
AC003075.4													0.382716	0.623985	1	3	0.574074	0.0333333
AC003084.2													0.771242	0.752437	4	6	0.826331	0.0833333
AC003088.1													0.692308	0.725195	3	5	0.769231	0.0666667
AC003090.1													0.382716	0.623985	1	3	0.574074	0.0333333
AC003092.1													0.692308	0.725195	3	5	0.769231	0.0666667
AC003092.2													0.692308	0.725195	3	5	0.769231	0.0666667
AC003101.1													0.55	0.408392	5	10	0.6	0.125
AC003102.1													0.644097	0.457838	7	12	0.679487	0.158333
AC003102.3													0.644097	0.457838	7	12	0.679487	0.158333
AC003104.1													0.601113	0.434795	6	11	0.642857	0.141667
AC003664.1													0.87395	0.833792	13	17	0.888889	0.25
AC003665.1													0.55	0.408392	5	10	0.6	0.125
AC003681.1													1.01458	1	6	7	1.03571	0.108333
AC003682.16													0.488017	0.377731	4	9	0.54902	0.108333
AC003956.1													0.222222	0.216824	1	5	0.37037	0.05
AC003958.2													0.673469	0.59308	6	10	0.714286	0.133333
AC003968.1													0.941176	1	4	5	0.980392	0.075
AC003973.4													0.45283	0.450987	2	5	0.566038	0.0583333
AC003973.5													0.45283	0.450987	2	5	0.566038	0.0583333
AC003984.1													0.879808	1	3	4	0.938462	0.0583333
AC003985.1													0.382716	0.623985	1	3	0.574074	0.0333333
AC003986.5													0.382716	0.623985	1	3	0.574074	0.0333333
AC003986.6													0.382716	0.623985	1	3	0.574074	0.0333333
AC003986.7													0.382716	0.623985	1	3	0.574074	0.0333333
AC003988.1													0.879808	1	3	4	0.938462	0.0583333
AC003991.3													0.692308	0.725195	3	5	0.769231	0.0666667
AC004009.3													0.382716	0.623985	1	3	0.574074	0.0333333
AC004012.1													0.692308	0.725195	3	5	0.769231	0.0666667
AC004014.3													0.692308	0.725195	3	5	0.769231	0.0666667
AC004016.1													0.382716	0.623985	1	3	0.574074	0.0333333
AC004017.1													0.488017	0.377731	4	9	0.54902	0.108333
AC004019.13													0.64986	0.546135	4	7	0.710784	0.0916667
AC004019.18													0.64986	0.546135	4	7	0.710784	0.0916667
AC004041.2													0.705882	0.517681	11	17	0.727273	0.233333
AC004051.2													1.07609	1	9	10	1.08696	0.158333
AC004052.1													1.07609	1	9	10	1.08696	0.158333
AC004053.1													1.07609	1	9	10	1.08696	0.158333
AC004054.1													1.07609	1	9	10	1.08696	0.158333
AC004057.1													1.07609	1	9	10	1.08696	0.158333
AC004063.1													1.07609	1	9	10	1.08696	0.158333
AC004066.3													1.07609	1	9	10	1.08696	0.158333
AC004067.5													1.07609	1	9	10	1.08696	0.158333
AC004069.2													1.07609	1	9	10	1.08696	0.158333
AC004076.7													0.488017	0.377731	4	9	0.54902	0.108333
AC004076.9													0.488017	0.377731	4	9	0.54902	0.108333
AC004079.1													0.382716	0.623985	1	3	0.574074	0.0333333
AC004112.4													0.941176	1	4	5	0.980392	0.075
AC004125.3													0.185249	0.0356624	2	11	0.254717	0.108333
AC004156.3													0.4	0.125325	5	13	0.445714	0.15
AC004158.2													0.787962	0.670613	12	17	0.806202	0.241667
AC004158.3													0.787962	0.670613	12	17	0.806202	0.241667
AC004160.4													0.382716	0.623985	1	3	0.574074	0.0333333
AC004221.2													0.4	0.125325	5	13	0.445714	0.15
AC004231.2													0.673469	0.59308	6	10	0.714286	0.133333
AC004237.1													0.705882	0.517681	11	17	0.727273	0.233333
AC004257.1													0.222222	0.216824	1	5	0.37037	0.05
AC004257.3													0.222222	0.216824	1	5	0.37037	0.05
AC004381.6													0.207547	0.036816	2	10	0.283019	0.1
AC004381.7													0.207547	0.036816	2	10	0.283019	0.1
AC004410.3													0.313725	0.0651306	4	13	0.364146	0.141667
AC004447.2													0.182099	0.123158	1	6	0.312169	0.0583333
AC004448.2													1.36607	0.524169	15	14	1.36	0.241667
AC004448.5													1.36607	0.524169	15	14	1.36	0.241667
AC004449.6													0.333333	0.0502631	5	15	0.375	0.166667
AC004458.1													0.692308	0.725195	3	5	0.769231	0.0666667
AC004460.1													0.86413	0.813398	9	12	0.886288	0.175
AC004463.6													0.941176	1	4	5	0.980392	0.075
AC004466.1													0.4	0.125325	5	13	0.445714	0.15
AC004471.10													0.941176	1	4	5	0.980392	0.075
AC004471.9													0.941176	1	4	5	0.980392	0.075
AC004485.3													0.382716	0.623985	1	3	0.574074	0.0333333
AC004490.1													0.313725	0.0651306	4	13	0.364146	0.141667
AC004492.1													0.692308	0.725195	3	5	0.769231	0.0666667
AC004510.3													0.222222	0.216824	1	5	0.37037	0.05
AC004520.1													0.382716	0.623985	1	3	0.574074	0.0333333
AC004528.1													0.364286	0.0802694	5	14	0.408	0.158333
AC004528.4													0.364286	0.0802694	5	14	0.408	0.158333
AC004535.2													0.382716	0.623985	1	3	0.574074	0.0333333
AC004538.3													0.382716	0.623985	1	3	0.574074	0.0333333
AC004540.4													0.382716	0.623985	1	3	0.574074	0.0333333
AC004540.5													0.382716	0.623985	1	3	0.574074	0.0333333
AC004543.1													0.382716	0.623985	1	3	0.574074	0.0333333
AC004543.2													0.382716	0.623985	1	3	0.574074	0.0333333
AC004549.6													0.382716	0.623985	1	3	0.574074	0.0333333
AC004562.1													0.234801	0.0632884	2	9	0.316981	0.0916667
AC004593.3													0.282407	0.373309	1	4	0.451852	0.0416667
AC004595.1													0.382716	0.623985	1	3	0.574074	0.0333333
AC004603.4													0.478022	0.340628	3	7	0.557692	0.0833333
AC004623.2													0.346405	0.105197	4	12	0.399698	0.133333
AC004637.1													0.441667	0.190949	5	12	0.489231	0.141667
AC004691.5													0.282407	0.373309	1	4	0.451852	0.0416667
AC004692.4													0.45283	0.450987	2	5	0.566038	0.0583333
AC004699.1													0.222222	0.216824	1	5	0.37037	0.05
AC004702.2													1.64103	0.287966	16	13	1.61905	0.241667
AC004744.3													0.382716	0.623985	1	3	0.574074	0.0333333
AC004745.1													0.692308	0.725195	3	5	0.769231	0.0666667
AC004769.1													0.599185	0.367344	9	16	0.626598	0.208333
AC004775.5													0.705882	0.517681	11	17	0.727273	0.233333
AC004791.2													0.222222	0.216824	1	5	0.37037	0.05
AC004812.1													0.540816	0.309422	6	12	0.582418	0.15
AC004817.1													0.740741	0.652631	10	15	0.763889	0.208333
AC004824.1													0.52381	0.150413	11	21	0.545455	0.266667
AC004824.2													0.52381	0.150413	11	21	0.545455	0.266667
AC004837.4													0.282407	0.373309	1	4	0.451852	0.0416667
AC004837.5													0.282407	0.373309	1	4	0.451852	0.0416667
AC004840.8													0.382716	0.623985	1	3	0.574074	0.0333333
AC004840.9													0.382716	0.623985	1	3	0.574074	0.0333333
AC004851.1													0.282407	0.373309	1	4	0.451852	0.0416667
AC004854.4													0.282407	0.373309	1	4	0.451852	0.0416667
AC004862.6													0.879808	1	3	4	0.938462	0.0583333
AC004869.2													0.282407	0.373309	1	4	0.451852	0.0416667
AC004869.3													0.282407	0.373309	1	4	0.451852	0.0416667
AC004870.3													0.282407	0.373309	1	4	0.451852	0.0416667
AC004870.4													0.282407	0.373309	1	4	0.451852	0.0416667
AC004875.1													0.941176	1	4	5	0.980392	0.075
AC004878.2													0.382716	0.623985	1	3	0.574074	0.0333333
AC004878.7													0.382716	0.623985	1	3	0.574074	0.0333333
AC004878.8													0.382716	0.623985	1	3	0.574074	0.0333333
AC004893.11													0.692308	0.725195	3	5	0.769231	0.0666667
AC004895.1													0.382716	0.623985	1	3	0.574074	0.0333333
AC004895.4													0.382716	0.623985	1	3	0.574074	0.0333333
AC004899.1													0.282407	0.373309	1	4	0.451852	0.0416667
AC004901.1													0.282407	0.373309	1	4	0.451852	0.0416667
AC004906.3													0.382716	0.623985	1	3	0.574074	0.0333333
AC004920.3													0.382716	0.623985	1	3	0.574074	0.0333333
AC004924.1													0.910714	1	11	14	0.927273	0.208333
AC004941.3													0.567308	0.505352	3	6	0.648352	0.075
AC004943.1													0.787962	0.670613	12	17	0.806202	0.241667
AC004947.2													0.382716	0.623985	1	3	0.574074	0.0333333
AC004951.6													0.575472	0.686278	2	4	0.690566	0.05
AC004969.1													0.567308	0.505352	3	6	0.648352	0.075
AC004980.1													0.575472	0.686278	2	4	0.690566	0.05
AC004980.7													0.575472	0.686278	2	4	0.690566	0.05
AC004988.1													0.45283	0.450987	2	5	0.566038	0.0583333
AC005003.1													0.872449	1	6	8	0.904762	0.116667
AC005008.2	0	1	0	1	0.581818	0.00833333	0	1	0	1	0.581818	0.00833333	0.879808	1	3	4	0.938462	0.0583333
AC005009.1													0.692308	0.725195	3	5	0.769231	0.0666667
AC005009.2													0.692308	0.725195	3	5	0.769231	0.0666667
AC005013.5													0.282407	0.373309	1	4	0.451852	0.0416667
AC005019.3													0.382716	0.623985	1	3	0.574074	0.0333333
AC005020.1													0.692308	0.725195	3	5	0.769231	0.0666667
AC005022.1													0.45283	0.450987	2	5	0.566038	0.0583333
AC005027.3													0.45283	0.450987	2	5	0.566038	0.0583333
AC005029.1													0.45283	0.450987	2	5	0.566038	0.0583333
AC005037.2													0.411058	0.223196	3	8	0.487179	0.0916667
AC005037.3													0.411058	0.223196	3	8	0.487179	0.0916667
AC005041.17													0.101852	0.010995	1	10	0.185185	0.0916667
AC005042.4													0.131944	0.0377822	1	8	0.234568	0.075
AC005042.5													0.131944	0.0377822	1	8	0.234568	0.075
AC005048.1													0.692308	0.725195	3	5	0.769231	0.0666667
AC005062.2													0.382716	0.623985	1	3	0.574074	0.0333333
AC005071.1													0.692308	0.725195	3	5	0.769231	0.0666667
AC005076.5													0.692308	0.725195	3	5	0.769231	0.0666667
AC005077.12													0.575472	0.686278	2	4	0.690566	0.05
AC005077.5													0.575472	0.686278	2	4	0.690566	0.05
AC005082.1													0.382716	0.623985	1	3	0.574074	0.0333333
AC005082.12													0.382716	0.623985	1	3	0.574074	0.0333333
AC005083.1													0.382716	0.623985	1	3	0.574074	0.0333333
AC005088.1													0.478022	0.340628	3	7	0.557692	0.0833333
AC005104.3													0.673469	0.59308	6	10	0.714286	0.133333
AC005150.1													0.93617	1	8	10	0.957447	0.15
AC005152.2													0.234801	0.0632884	2	9	0.316981	0.0916667
AC005152.3													0.234801	0.0632884	2	9	0.316981	0.0916667
AC005154.6													0.282407	0.373309	1	4	0.451852	0.0416667
AC005159.1													0.879808	1	3	4	0.938462	0.0583333
AC005160.3													0.45283	0.450987	2	5	0.566038	0.0583333
AC005161.1													0.692308	0.725195	3	5	0.769231	0.0666667
AC005162.4													0.282407	0.373309	1	4	0.451852	0.0416667
AC005162.5													0.282407	0.373309	1	4	0.451852	0.0416667
AC005176.2													0.222222	0.216824	1	5	0.37037	0.05
AC005195.1													0.705882	0.517681	11	17	0.727273	0.233333
AC005197.2													0.182099	0.123158	1	6	0.312169	0.0583333
AC005215.1													0.787962	0.670613	12	17	0.806202	0.241667
AC005220.3													0.282407	0.373309	1	4	0.451852	0.0416667
AC005224.2													0.964132	1	14	17	0.97561	0.258333
AC005229.1													0.567308	0.505352	3	6	0.648352	0.075
AC005235.1													0.411058	0.223196	3	8	0.487179	0.0916667
AC005237.4													0.673469	0.59308	6	10	0.714286	0.133333
AC005253.2													0.182099	0.123158	1	6	0.312169	0.0583333
AC005253.4													0.182099	0.123158	1	6	0.312169	0.0583333
AC005256.1													0.385027	0.165724	4	11	0.441176	0.125
AC005262.2													0.313725	0.0651306	4	13	0.364146	0.141667
AC005262.3													0.313725	0.0651306	4	13	0.364146	0.141667
AC005264.2													0.313725	0.0651306	4	13	0.364146	0.141667
AC005276.1													0.941176	1	4	5	0.980392	0.075
AC005281.1													0.382716	0.623985	1	3	0.574074	0.0333333
AC005281.2													0.382716	0.623985	1	3	0.574074	0.0333333
AC005284.1													1.26316	0.684784	17	17	1.26316	0.283333
AC005288.1													0.673469	0.59308	6	10	0.714286	0.133333
AC005301.8													0.488017	0.377731	4	9	0.54902	0.108333
AC005304.1													0.964132	1	14	17	0.97561	0.258333
AC005306.3													0.313725	0.0651306	4	13	0.364146	0.141667
AC005307.1													0.382716	0.623985	1	3	0.574074	0.0333333
AC005307.3													0.382716	0.623985	1	3	0.574074	0.0333333
AC005324.6													1.14844	0.834987	15	16	1.15294	0.258333
AC005324.7													1.14844	0.834987	15	16	1.15294	0.258333
AC005329.7													0.313725	0.0651306	4	13	0.364146	0.141667
AC005330.2													0.346405	0.105197	4	12	0.399698	0.133333
AC005339.2													0.317308	0.138433	3	10	0.384615	0.108333
AC005355.1													0.652778	0.39447	11	18	0.674641	0.241667
AC005355.2													0.652778	0.39447	11	18	0.674641	0.241667
AC005356.1													0.431373	0.254015	4	10	0.490196	0.116667
AC005358.1													1.15837	0.83783	16	17	1.16239	0.275
AC005358.3													1.15837	0.83783	16	17	1.16239	0.275
AC005370.1													0.787962	0.670613	12	17	0.806202	0.241667
AC005375.1													0.964132	1	14	17	0.97561	0.258333
AC005387.2													0.182099	0.123158	1	6	0.312169	0.0583333
AC005387.3													0.182099	0.123158	1	6	0.312169	0.0583333
AC005391.2													0.333333	0.0502631	5	15	0.375	0.166667
AC005392.13													0.312668	0.177018	2	7	0.410377	0.075
AC005394.1													0.382716	0.623985	1	3	0.574074	0.0333333
AC005477.1													0.740741	0.652631	10	15	0.763889	0.208333
AC005481.5													0.478022	0.340628	3	7	0.557692	0.0833333
AC005484.5													0.652174	0.492659	9	15	0.679348	0.2
AC005487.2													0.692308	0.725195	3	5	0.769231	0.0666667
AC005488.1													0.45283	0.450987	2	5	0.566038	0.0583333
AC005493.1	inf	0.458333	1	0	2.40741	0.00833333	inf	0.458333	1	0	2.40741	0.00833333	0.282407	0.373309	1	4	0.451852	0.0416667
AC005498.3													0.558824	0.54316	4	8	0.620915	0.1
AC005498.4													0.558824	0.54316	4	8	0.620915	0.1
AC005513.1													0.222222	0.216824	1	5	0.37037	0.05
AC005518.2													0.567308	0.505352	3	6	0.648352	0.075
AC005519.4													0.652174	0.492659	9	15	0.679348	0.2
AC005522.7													0.575472	0.686278	2	4	0.690566	0.05
AC005523.2													0.411058	0.223196	3	8	0.487179	0.0916667
AC005523.3													0.411058	0.223196	3	8	0.487179	0.0916667
AC005532.5													0.382716	0.623985	1	3	0.574074	0.0333333
AC005534.8													0.478022	0.340628	3	7	0.557692	0.0833333
AC005537.2													0.45283	0.450987	2	5	0.566038	0.0583333
AC005538.5													0.431373	0.254015	4	10	0.490196	0.116667
AC005540.3													0.268868	0.106899	2	8	0.358491	0.0833333
AC005544.1													0.312668	0.177018	2	7	0.410377	0.075
AC005546.2													0.222222	0.216824	1	5	0.37037	0.05
AC005549.1													0.761905	0.78348	6	9	0.8	0.125
AC005549.2													0.761905	0.78348	6	9	0.8	0.125
AC005549.3													0.761905	0.78348	6	9	0.8	0.125
AC005550.3													0.382716	0.623985	1	3	0.574074	0.0333333
AC005550.4													0.382716	0.623985	1	3	0.574074	0.0333333
AC005550.5													0.382716	0.623985	1	3	0.574074	0.0333333
AC005559.2													0.333333	0.0502631	5	15	0.375	0.166667
AC005562.1													0.446064	0.144569	6	14	0.485714	0.166667
AC005592.1													0.787962	0.670613	12	17	0.806202	0.241667
AC005592.2													0.787962	0.670613	12	17	0.806202	0.241667
AC005592.3													0.787962	0.670613	12	17	0.806202	0.241667
AC005594.3													0.358974	0.220895	3	9	0.430769	0.1
AC005597.1													0.692308	0.725195	3	5	0.769231	0.0666667
AC005606.1													0.283217	0.0843541	3	11	0.346154	0.116667
AC005606.14													0.283217	0.0843541	3	11	0.346154	0.116667
AC005606.15													0.283217	0.0843541	3	11	0.346154	0.116667
AC005609.1													0.808201	0.678506	13	18	0.824561	0.258333
AC005614.3													0.45283	0.450987	2	5	0.566038	0.0583333
AC005614.5													0.45283	0.450987	2	5	0.566038	0.0583333
AC005616.1													0.382716	0.623985	1	3	0.574074	0.0333333
AC005616.2													0.382716	0.623985	1	3	0.574074	0.0333333
AC005618.6													0.808201	0.678506	13	18	0.824561	0.258333
AC005621.1													0.692308	0.725195	3	5	0.769231	0.0666667
AC005624.2													0.313725	0.0651306	4	13	0.364146	0.141667
AC005625.1													0.222222	0.216824	1	5	0.37037	0.05
AC005631.1													0.411058	0.223196	3	8	0.487179	0.0916667
AC005682.5													0.382716	0.623985	1	3	0.574074	0.0333333
AC005682.8													0.382716	0.623985	1	3	0.574074	0.0333333
AC005686.1													0.282407	0.373309	1	4	0.451852	0.0416667
AC005701.1													1.15837	0.83783	16	17	1.16239	0.275
AC005702.1													0.64986	0.546135	4	7	0.710784	0.0916667
AC005702.2													0.64986	0.546135	4	7	0.710784	0.0916667
AC005702.3													0.64986	0.546135	4	7	0.710784	0.0916667
AC005702.4													0.64986	0.546135	4	7	0.710784	0.0916667
AC005703.2													1.14844	0.834987	15	16	1.15294	0.258333
AC005703.3													1.14844	0.834987	15	16	1.15294	0.258333
AC005725.1													1.26316	0.684784	17	17	1.26316	0.283333
AC005740.5													0.728682	0.528726	12	18	0.747858	0.25
AC005740.6													0.728682	0.528726	12	18	0.747858	0.25
AC005754.7													0.808201	0.678506	13	18	0.824561	0.258333
AC005754.8													0.808201	0.678506	13	18	0.824561	0.258333
AC005757.6													0.64986	0.546135	4	7	0.710784	0.0916667
AC005757.7													0.64986	0.546135	4	7	0.710784	0.0916667
AC005772.2													1.04573	1	14	16	1.05452	0.25
AC005775.2													0.333333	0.0502631	5	15	0.375	0.166667
AC005779.2													0.64986	0.546135	4	7	0.710784	0.0916667
AC005780.1													0.382716	0.623985	1	3	0.574074	0.0333333
AC005783.1													0.411058	0.223196	3	8	0.487179	0.0916667
AC005785.2													0.222222	0.216824	1	5	0.37037	0.05
AC005786.5													0.441667	0.190949	5	12	0.489231	0.141667
AC005786.7													0.441667	0.190949	5	12	0.489231	0.141667
AC005789.11													0.222222	0.216824	1	5	0.37037	0.05
AC005789.9													0.222222	0.216824	1	5	0.37037	0.05
AC005808.3													0.282407	0.373309	1	4	0.451852	0.0416667
AC005841.1													0.478022	0.340628	3	7	0.557692	0.0833333
AC005863.1													1.04573	1	14	16	1.05452	0.25
AC005863.2													1.04573	1	14	16	1.05452	0.25
AC005932.1													0.182099	0.123158	1	6	0.312169	0.0583333
AC005943.4													0.346405	0.105197	4	12	0.399698	0.133333
AC005943.5													0.346405	0.105197	4	12	0.399698	0.133333
AC005944.2													0.313725	0.0651306	4	13	0.364146	0.141667
AC005954.3													0.441667	0.190949	5	12	0.489231	0.141667
AC005954.4													0.441667	0.190949	5	12	0.489231	0.141667
AC006000.5													0.382716	0.623985	1	3	0.574074	0.0333333
AC006003.3													0.478022	0.340628	3	7	0.557692	0.0833333
AC006004.1													0.567308	0.505352	3	6	0.648352	0.075
AC006007.1													0.692308	0.725195	3	5	0.769231	0.0666667
AC006014.1													0.382716	0.623985	1	3	0.574074	0.0333333
AC006014.8													0.382716	0.623985	1	3	0.574074	0.0333333
AC006019.3													0.478022	0.340628	3	7	0.557692	0.0833333
AC006019.4													0.478022	0.340628	3	7	0.557692	0.0833333
AC006026.1													0.382716	0.623985	1	3	0.574074	0.0333333
AC006026.13													0.382716	0.623985	1	3	0.574074	0.0333333
AC006037.2													0.431373	0.254015	4	10	0.490196	0.116667
AC006041.1													0.382716	0.623985	1	3	0.574074	0.0333333
AC006042.6													0.382716	0.623985	1	3	0.574074	0.0333333
AC006042.7													0.382716	0.623985	1	3	0.574074	0.0333333
AC006050.2													0.446064	0.144569	6	14	0.485714	0.166667
AC006076.1													0.282407	0.373309	1	4	0.451852	0.0416667
AC006080.1													0.478022	0.340628	3	7	0.557692	0.0833333
AC006115.1													0.488017	0.377731	4	9	0.54902	0.108333
AC006115.3													0.488017	0.377731	4	9	0.54902	0.108333
AC006116.1													0.558824	0.54316	4	8	0.620915	0.1
AC006116.12													0.558824	0.54316	4	8	0.620915	0.1
AC006116.15													0.64986	0.546135	4	7	0.710784	0.0916667
AC006116.17													0.64986	0.546135	4	7	0.710784	0.0916667
AC006116.19													0.64986	0.546135	4	7	0.710784	0.0916667
AC006116.20													0.64986	0.546135	4	7	0.710784	0.0916667
AC006116.21													0.64986	0.546135	4	7	0.710784	0.0916667
AC006116.24													0.558824	0.54316	4	8	0.620915	0.1
AC006126.3													0.64986	0.546135	4	7	0.710784	0.0916667
AC006126.4													0.64986	0.546135	4	7	0.710784	0.0916667
AC006129.1													0.941176	1	4	5	0.980392	0.075
AC006129.2													0.941176	1	4	5	0.980392	0.075
AC006129.4													0.941176	1	4	5	0.980392	0.075
AC006130.1													0.313725	0.0651306	4	13	0.364146	0.141667
AC006130.3													0.313725	0.0651306	4	13	0.364146	0.141667
AC006132.1													0.64986	0.546135	4	7	0.710784	0.0916667
AC006145.1													0.879808	1	3	4	0.938462	0.0583333
AC006150.1													0.382716	0.623985	1	3	0.574074	0.0333333
AC006150.2													0.382716	0.623985	1	3	0.574074	0.0333333
AC006159.3													0.771242	0.752437	4	6	0.826331	0.0833333
AC006159.4													0.771242	0.752437	4	6	0.826331	0.0833333
AC006159.5													0.771242	0.752437	4	6	0.826331	0.0833333
AC006160.5													1.20408	0.770282	6	6	1.20408	0.1
AC006196.1													0.268868	0.106899	2	8	0.358491	0.0833333
AC006227.1													0.153439	0.0687235	1	7	0.268519	0.0666667
AC006262.10													0.478022	0.340628	3	7	0.557692	0.0833333
AC006262.4													0.478022	0.340628	3	7	0.557692	0.0833333
AC006262.5													0.478022	0.340628	3	7	0.557692	0.0833333
AC006262.6													0.478022	0.340628	3	7	0.557692	0.0833333
AC006272.1													0.478022	0.340628	3	7	0.557692	0.0833333
AC006272.2													0.478022	0.340628	3	7	0.557692	0.0833333
AC006273.4													0.333333	0.0502631	5	15	0.375	0.166667
AC006273.5													0.333333	0.0502631	5	15	0.375	0.166667
AC006273.7													0.333333	0.0502631	5	15	0.375	0.166667
AC006277.2													0.313725	0.0651306	4	13	0.364146	0.141667
AC006296.1													1.20408	0.770282	6	6	1.20408	0.1
AC006296.2													1.20408	0.770282	6	6	1.20408	0.1
AC006322.1													0.879808	1	3	4	0.938462	0.0583333
AC006369.2													0.185249	0.0356624	2	11	0.254717	0.108333
AC006369.3													0.185249	0.0356624	2	11	0.254717	0.108333
AC006372.1	inf	0.207983	2	0	3.67925	0.0166667	inf	0.207983	2	0	3.67925	0.0166667	0.478022	0.340628	3	7	0.557692	0.0833333
AC006372.4													0.478022	0.340628	3	7	0.557692	0.0833333
AC006372.5													0.478022	0.340628	3	7	0.557692	0.0833333
AC006372.6													0.478022	0.340628	3	7	0.557692	0.0833333
AC006373.1													0.382716	0.623985	1	3	0.574074	0.0333333
AC006377.1													0.282407	0.373309	1	4	0.451852	0.0416667
AC006378.2													0.692308	0.725195	3	5	0.769231	0.0666667
AC006380.1													0.282407	0.373309	1	4	0.451852	0.0416667
AC006380.3													0.282407	0.373309	1	4	0.451852	0.0416667
AC006432.1													0.312668	0.177018	2	7	0.410377	0.075
AC006435.1	inf	0.458333	1	0	2.40741	0.00833333	inf	0.458333	1	0	2.40741	0.00833333	1.48986	0.416558	18	16	1.48013	0.283333
AC006445.8													1.20408	0.770282	6	6	1.20408	0.1
AC006449.1													0.673469	0.59308	6	10	0.714286	0.133333
AC006452.1													0.692308	0.725195	3	5	0.769231	0.0666667
AC006455.1													0.382716	0.623985	1	3	0.574074	0.0333333
AC006458.3													0.382716	0.623985	1	3	0.574074	0.0333333
AC006460.2													0.268868	0.106899	2	8	0.358491	0.0833333
AC006480.1													0.45283	0.450987	2	5	0.566038	0.0583333
AC006481.1													0.382716	0.623985	1	3	0.574074	0.0333333
AC006482.1													0.382716	0.623985	1	3	0.574074	0.0333333
AC006483.1													0.382716	0.623985	1	3	0.574074	0.0333333
AC006486.1													0.983333	1	5	6	1.01143	0.0916667
AC006486.9													0.983333	1	5	6	1.01143	0.0916667
AC006487.1													0.558824	0.54316	4	8	0.620915	0.1
AC006534.1													0.268868	0.106899	2	8	0.358491	0.0833333
AC006534.2													0.268868	0.106899	2	8	0.358491	0.0833333
AC006538.1													0.313725	0.0651306	4	13	0.364146	0.141667
AC006538.4													0.313725	0.0651306	4	13	0.364146	0.141667
AC006539.1													0.182099	0.123158	1	6	0.312169	0.0583333
AC006547.13													0.692308	0.725195	3	5	0.769231	0.0666667
AC006547.14													0.692308	0.725195	3	5	0.769231	0.0666667
AC006547.15													0.692308	0.725195	3	5	0.769231	0.0666667
AC006547.8													0.692308	0.725195	3	5	0.769231	0.0666667
AC006552.1													0.941176	1	4	5	0.980392	0.075
AC006557.1													0.828571	1	5	7	0.87	0.1
AC006926.1													0.771242	0.752437	4	6	0.826331	0.0833333
AC006942.4													0.558824	0.54316	4	8	0.620915	0.1
AC006946.15													0.7125	0.769573	5	8	0.76	0.108333
AC006946.16													0.7125	0.769573	5	8	0.76	0.108333
AC006946.17													0.7125	0.769573	5	8	0.76	0.108333
AC006947.1													0.312668	0.177018	2	7	0.410377	0.075
AC006953.1													0.153439	0.0687235	1	7	0.268519	0.0666667
AC006960.7													0.282407	0.373309	1	4	0.451852	0.0416667
AC006967.1													0.478022	0.340628	3	7	0.557692	0.0833333
AC006988.1													0.879808	1	3	4	0.938462	0.0583333
AC006994.2													0.411058	0.223196	3	8	0.487179	0.0916667
AC006994.3													0.411058	0.223196	3	8	0.487179	0.0916667
AC006995.8													0.45283	0.450987	2	5	0.566038	0.0583333
AC007003.1													0.575472	0.686278	2	4	0.690566	0.05
AC007009.1													0.382716	0.623985	1	3	0.574074	0.0333333
AC007009.2													0.382716	0.623985	1	3	0.574074	0.0333333
AC007036.4													0.282407	0.373309	1	4	0.451852	0.0416667
AC007036.5													0.282407	0.373309	1	4	0.451852	0.0416667
AC007036.6													0.282407	0.373309	1	4	0.451852	0.0416667
AC007038.7													0.411058	0.223196	3	8	0.487179	0.0916667
AC007040.1													0.131944	0.0377822	1	8	0.234568	0.075
AC007040.11													0.131944	0.0377822	1	8	0.234568	0.075
AC007040.2													0.131944	0.0377822	1	8	0.234568	0.075
AC007040.3													0.131944	0.0377822	1	8	0.234568	0.075
AC007040.5													0.131944	0.0377822	1	8	0.234568	0.075
AC007040.6													0.131944	0.0377822	1	8	0.234568	0.075
AC007040.7													0.131944	0.0377822	1	8	0.234568	0.075
AC007040.8													0.131944	0.0377822	1	8	0.234568	0.075
AC007041.1													0.283217	0.0843541	3	11	0.346154	0.116667
AC007050.1													1.2	1	5	5	1.2	0.0833333
AC007050.17													1.2	1	5	5	1.2	0.0833333
AC007056.1													0.567376	0.255575	8	15	0.598404	0.191667
AC007064.24													0.488017	0.377731	4	9	0.54902	0.108333
AC007078.4													0.879808	1	3	4	0.938462	0.0583333
AC007091.1													0.382716	0.623985	1	3	0.574074	0.0333333
AC007092.1													0.101852	0.010995	1	10	0.185185	0.0916667
AC007096.1													0.282407	0.373309	1	4	0.451852	0.0416667
AC007098.1													0.115226	0.0205029	1	9	0.207407	0.0833333
AC007099.1													0.115226	0.0205029	1	9	0.207407	0.0833333
AC007099.2													0.115226	0.0205029	1	9	0.207407	0.0833333
AC007106.1													1.41033	0.587581	8	7	1.3883	0.125
AC007114.1													0.312668	0.177018	2	7	0.410377	0.075
AC007126.1													1.20408	0.770282	6	6	1.20408	0.1
AC007128.1													0.382716	0.623985	1	3	0.574074	0.0333333
AC007131.1													0.101852	0.010995	1	10	0.185185	0.0916667
AC007131.2													0.101852	0.010995	1	10	0.185185	0.0916667
AC007131.3													0.101852	0.010995	1	10	0.185185	0.0916667
AC007161.5													0.382716	0.623985	1	3	0.574074	0.0333333
AC007163.3													0.411058	0.223196	3	8	0.487179	0.0916667
AC007163.6													0.411058	0.223196	3	8	0.487179	0.0916667
AC007179.1													0.101852	0.010995	1	10	0.185185	0.0916667
AC007179.2													0.101852	0.010995	1	10	0.185185	0.0916667
AC007182.6													0.712733	0.496314	9	14	0.73913	0.191667
AC007192.6													0.182099	0.123158	1	6	0.312169	0.0583333
AC007193.10													0.478022	0.340628	3	7	0.557692	0.0833333
AC007193.6													0.478022	0.340628	3	7	0.557692	0.0833333
AC007193.8													0.478022	0.340628	3	7	0.557692	0.0833333
AC007193.9													0.478022	0.340628	3	7	0.557692	0.0833333
AC007204.1													0.182099	0.123158	1	6	0.312169	0.0583333
AC007204.2													0.182099	0.123158	1	6	0.312169	0.0583333
AC007216.1													0.317308	0.138433	3	10	0.384615	0.108333
AC007216.2													0.317308	0.138433	3	10	0.384615	0.108333
AC007228.11													0.558824	0.54316	4	8	0.620915	0.1
AC007228.5													0.488017	0.377731	4	9	0.54902	0.108333
AC007228.9													0.488017	0.377731	4	9	0.54902	0.108333
AC007242.1													0.411058	0.223196	3	8	0.487179	0.0916667
AC007246.3													0.283217	0.0843541	3	11	0.346154	0.116667
AC007249.3													0.317308	0.138433	3	10	0.384615	0.108333
AC007250.4													0.101852	0.010995	1	10	0.185185	0.0916667
AC007251.2													0	0.0151144	0	7	0.131818	0.0583333
AC007255.8													0.282407	0.373309	1	4	0.451852	0.0416667
AC007271.3													0.153439	0.0687235	1	7	0.268519	0.0666667
AC007276.5													0.282407	0.373309	1	4	0.451852	0.0416667
AC007277.3													0.101852	0.010995	1	10	0.185185	0.0916667
AC007278.2													0.153439	0.0687235	1	7	0.268519	0.0666667
AC007278.3													0.153439	0.0687235	1	7	0.268519	0.0666667
AC007283.5													0.411058	0.223196	3	8	0.487179	0.0916667
AC007285.6													0.282407	0.373309	1	4	0.451852	0.0416667
AC007285.7													0.282407	0.373309	1	4	0.451852	0.0416667
AC007292.3													0.317308	0.138433	3	10	0.384615	0.108333
AC007292.4													0.317308	0.138433	3	10	0.384615	0.108333
AC007292.6													0.317308	0.138433	3	10	0.384615	0.108333
AC007292.7													0.317308	0.138433	3	10	0.384615	0.108333
AC007308.6													1.2	1	5	5	1.2	0.0833333
AC007308.7													1.2	1	5	5	1.2	0.0833333
AC007317.1													0.283217	0.0843541	3	11	0.346154	0.116667
AC007319.1													0.131944	0.0377822	1	8	0.234568	0.075
AC007327.5													0.282407	0.373309	1	4	0.451852	0.0416667
AC007333.1													0.652778	0.39447	11	18	0.674641	0.241667
AC007339.1													0.675643	0.406642	12	19	0.695349	0.258333
AC007349.4													0.282407	0.373309	1	4	0.451852	0.0416667
AC007349.5													0.282407	0.373309	1	4	0.451852	0.0416667
AC007349.7													0.282407	0.373309	1	4	0.451852	0.0416667
AC007353.1													0.584718	0.223758	12	21	0.604651	0.275
AC007358.1													0.478022	0.340628	3	7	0.557692	0.0833333
AC007362.3													0.411058	0.223196	3	8	0.487179	0.0916667
AC007364.1													0.131944	0.0377822	1	8	0.234568	0.075
AC007365.1													0.131944	0.0377822	1	8	0.234568	0.075
AC007365.2													0.131944	0.0377822	1	8	0.234568	0.075
AC007365.3													0.131944	0.0377822	1	8	0.234568	0.075
AC007375.1													0.712733	0.496314	9	14	0.73913	0.191667
AC007377.1													0.283217	0.0843541	3	11	0.346154	0.116667
AC007381.2													0.101852	0.010995	1	10	0.185185	0.0916667
AC007381.3													0.101852	0.010995	1	10	0.185185	0.0916667
AC007382.1													0.185249	0.0356624	2	11	0.254717	0.108333
AC007383.3													0.411058	0.223196	3	8	0.487179	0.0916667
AC007383.4													0.411058	0.223196	3	8	0.487179	0.0916667
AC007386.2													0.131944	0.0377822	1	8	0.234568	0.075
AC007386.4													0.131944	0.0377822	1	8	0.234568	0.075
AC007389.3													0.131944	0.0377822	1	8	0.234568	0.075
AC007389.4													0.131944	0.0377822	1	8	0.234568	0.075
AC007390.5													0.185249	0.0356624	2	11	0.254717	0.108333
AC007391.2													0.185249	0.0356624	2	11	0.254717	0.108333
AC007392.3													0.131944	0.0377822	1	8	0.234568	0.075
AC007392.4													0.131944	0.0377822	1	8	0.234568	0.075
AC007395.3													0.131944	0.0377822	1	8	0.234568	0.075
AC007401.2													0.185249	0.0356624	2	11	0.254717	0.108333
AC007402.1													0.207547	0.036816	2	10	0.283019	0.1
AC007403.1													0.131944	0.0377822	1	8	0.234568	0.075
AC007403.2													0.131944	0.0377822	1	8	0.234568	0.075
AC007403.3													0.131944	0.0377822	1	8	0.234568	0.075
AC007405.2													0.101852	0.010995	1	10	0.185185	0.0916667
AC007405.4													0.101852	0.010995	1	10	0.185185	0.0916667
AC007405.6													0.101852	0.010995	1	10	0.185185	0.0916667
AC007405.8													0.101852	0.010995	1	10	0.185185	0.0916667
AC007421.1													1.4902	0.326737	19	17	1.48148	0.3
AC007422.1													0.131944	0.0377822	1	8	0.234568	0.075
AC007431.1	3.69231	0.331529	3	1	2.46154	0.0333333	3.69231	0.331529	3	1	2.46154	0.0333333	0.312668	0.177018	2	7	0.410377	0.075
AC007435.1													0.101852	0.010995	1	10	0.185185	0.0916667
AC007436.1													0.478022	0.340628	3	7	0.557692	0.0833333
AC007450.1													0.567308	0.505352	3	6	0.648352	0.075
AC007461.1													0.234801	0.0632884	2	9	0.316981	0.0916667
AC007461.2													0.234801	0.0632884	2	9	0.316981	0.0916667
AC007463.2													0.234801	0.0632884	2	9	0.316981	0.0916667
AC007464.1													0.234801	0.0632884	2	9	0.316981	0.0916667
AC007528.1													0.478022	0.340628	3	7	0.557692	0.0833333
AC007535.1													0.478022	0.340628	3	7	0.557692	0.0833333
AC007551.1													0.282407	0.373309	1	4	0.451852	0.0416667
AC007551.3													0.282407	0.373309	1	4	0.451852	0.0416667
AC007556.3													0.101852	0.010995	1	10	0.185185	0.0916667
AC007557.1	0	1	0	1	0.581818	0.00833333	0	1	0	1	0.581818	0.00833333	0.488017	0.377731	4	9	0.54902	0.108333
AC007557.2													0.488017	0.377731	4	9	0.54902	0.108333
AC007557.3													0.488017	0.377731	4	9	0.54902	0.108333
AC007557.4													0.488017	0.377731	4	9	0.54902	0.108333
AC007560.2													0.185249	0.0356624	2	11	0.254717	0.108333
AC007563.1													0.488017	0.377731	4	9	0.54902	0.108333
AC007563.3													0.488017	0.377731	4	9	0.54902	0.108333
AC007563.5													0.488017	0.377731	4	9	0.54902	0.108333
AC007566.10													0.692308	0.725195	3	5	0.769231	0.0666667
AC007567.1													0.879808	1	3	4	0.938462	0.0583333
AC007611.1													0.675643	0.406642	12	19	0.695349	0.258333
AC007620.3													1.51948	0.37138	13	11	1.5	0.2
AC007631.1													0.620061	0.353976	8	14	0.651064	0.183333
AC007652.1													0.282407	0.373309	1	4	0.451852	0.0416667
AC007679.3													0.411058	0.223196	3	8	0.487179	0.0916667
AC007680.2													0.207547	0.036816	2	10	0.283019	0.1
AC007682.1													0.207547	0.036816	2	10	0.283019	0.1
AC007682.2													0.185249	0.0356624	2	11	0.254717	0.108333
AC007682.3													0.185249	0.0356624	2	11	0.254717	0.108333
AC007731.1													1.2	1	5	5	1.2	0.0833333
AC007740.1													0.115226	0.0205029	1	9	0.207407	0.0833333
AC007743.1													0.101852	0.010995	1	10	0.185185	0.0916667
AC007750.5													0.115226	0.0205029	1	9	0.207407	0.0833333
AC007773.1													0.692308	0.725195	3	5	0.769231	0.0666667
AC007773.2													0.692308	0.725195	3	5	0.769231	0.0666667
AC007773.3													0.692308	0.725195	3	5	0.769231	0.0666667
AC007787.2													0.222222	0.216824	1	5	0.37037	0.05
AC007795.1													0.382716	0.623985	1	3	0.574074	0.0333333
AC007796.1													0.692308	0.725195	3	5	0.769231	0.0666667
AC007842.1													0.45283	0.450987	2	5	0.566038	0.0583333
AC007879.1													0.411058	0.223196	3	8	0.487179	0.0916667
AC007879.2													0.411058	0.223196	3	8	0.487179	0.0916667
AC007879.3													0.411058	0.223196	3	8	0.487179	0.0916667
AC007879.4													0.411058	0.223196	3	8	0.487179	0.0916667
AC007879.5													0.411058	0.223196	3	8	0.487179	0.0916667
AC007879.6													0.411058	0.223196	3	8	0.487179	0.0916667
AC007879.7													0.411058	0.223196	3	8	0.487179	0.0916667
AC007880.1													0.131944	0.0377822	1	8	0.234568	0.075
AC007881.1													0.131944	0.0377822	1	8	0.234568	0.075
AC007881.2													0.131944	0.0377822	1	8	0.234568	0.075
AC007919.1													1.51948	0.37138	13	11	1.5	0.2
AC007919.2													1.51948	0.37138	13	11	1.5	0.2
AC007948.1													0.620061	0.353976	8	14	0.651064	0.183333
AC007950.1													0.317308	0.138433	3	10	0.384615	0.108333
AC007952.1													1.55556	0.46266	11	9	1.52727	0.166667
AC007952.4													1.55556	0.46266	11	9	1.52727	0.166667
AC007952.5													1.55556	0.46266	11	9	1.52727	0.166667
AC007952.6													1.55556	0.46266	11	9	1.52727	0.166667
AC007956.1													0.652174	0.492659	9	15	0.679348	0.2
AC007966.1													0.153439	0.0687235	1	7	0.268519	0.0666667
AC007970.1													0.558824	0.54316	4	8	0.620915	0.1
AC008045.1													0.567376	0.255575	8	15	0.598404	0.191667
AC008060.5													0.478022	0.340628	3	7	0.557692	0.0833333
AC008060.7	inf	0.458333	1	0	2.40741	0.00833333	inf	0.458333	1	0	2.40741	0.00833333	0.478022	0.340628	3	7	0.557692	0.0833333
AC008060.8													0.478022	0.340628	3	7	0.557692	0.0833333
AC008063.2													0.115226	0.0205029	1	9	0.207407	0.0833333
AC008063.3													0.115226	0.0205029	1	9	0.207407	0.0833333
AC008064.1													0.207547	0.036816	2	10	0.283019	0.1
AC008067.2													0.234801	0.0632884	2	9	0.316981	0.0916667
AC008069.1													0.317308	0.138433	3	10	0.384615	0.108333
AC008073.7													0.283217	0.0843541	3	11	0.346154	0.116667
AC008073.9													0.283217	0.0843541	3	11	0.346154	0.116667
AC008074.3													0.131944	0.0377822	1	8	0.234568	0.075
AC008074.4													0.131944	0.0377822	1	8	0.234568	0.075
AC008079.9													1.525	0.730593	5	4	1.464	0.075
AC008085.1													0.941176	1	4	5	0.980392	0.075
AC008088.4													1.6297	0.296948	17	14	1.61053	0.258333
AC008122.1													0.312668	0.177018	2	7	0.410377	0.075
AC008132.1													1.525	0.730593	5	4	1.464	0.075
AC008132.13	inf	0.458333	1	0	2.40741	0.00833333	inf	0.458333	1	0	2.40741	0.00833333	1.525	0.730593	5	4	1.464	0.075
AC008154.4													1.62092	0.701414	4	3	1.51961	0.0583333
AC008154.5													1.62092	0.701414	4	3	1.51961	0.0583333
AC008163.4													0.879808	1	3	4	0.938462	0.0583333
AC008166.1													0.131944	0.0377822	1	8	0.234568	0.075
AC008174.3													0.153439	0.0687235	1	7	0.268519	0.0666667
AC008267.1													0.45283	0.450987	2	5	0.566038	0.0583333
AC008268.1													0.153439	0.0687235	1	7	0.268519	0.0666667
AC008268.2													0.153439	0.0687235	1	7	0.268519	0.0666667
AC008269.2													0.411058	0.223196	3	8	0.487179	0.0916667
AC008271.1	1.18519	1	1	1	1.18519	0.0166667	1.18519	1	1	1	1.18519	0.0166667	0.317308	0.138433	3	10	0.384615	0.108333
AC008277.1													0.131944	0.0377822	1	8	0.234568	0.075
AC008278.2													0.317308	0.138433	3	10	0.384615	0.108333
AC008278.3													0.317308	0.138433	3	10	0.384615	0.108333
AC008281.1													0.558824	0.54316	4	8	0.620915	0.1
AC008372.1													0.712733	0.496314	9	14	0.73913	0.191667
AC008387.1													0.83559	0.804899	8	11	0.861702	0.158333
AC008391.1													0.715909	0.612403	7	11	0.75	0.15
AC008394.1	0	0.4993	0	2	0.381818	0.0166667	0	1	0	1	0.581818	0.00833333	0.715909	0.612403	7	11	0.75	0.15
AC008397.1													0.182099	0.123158	1	6	0.312169	0.0583333
AC008410.1													0.765625	0.662025	11	16	0.786096	0.225
AC008440.10													0.411058	0.223196	3	8	0.487179	0.0916667
AC008440.5													0.411058	0.223196	3	8	0.487179	0.0916667
AC008443.1													1.07609	1	9	10	1.08696	0.158333
AC008498.1													0.802083	0.795059	7	10	0.833333	0.141667
AC008536.1													0.751773	0.629114	8	12	0.780687	0.166667
AC008581.1													0.93617	1	8	10	0.957447	0.15
AC008592.4													1.0591	1	8	9	1.07234	0.141667
AC008592.5													1.0591	1	8	9	1.07234	0.141667
AC008592.7													1.0591	1	8	9	1.07234	0.141667
AC008592.8													1.0591	1	8	9	1.07234	0.141667
AC008625.1													0.854651	0.829396	12	16	0.871409	0.233333
AC008671.1													0.833333	0.824582	11	15	0.852273	0.216667
AC008674.1													0.910714	1	11	14	0.927273	0.208333
AC008686.1													0.222222	0.216824	1	5	0.37037	0.05
AC008691.1													0.910714	1	11	14	0.927273	0.208333
AC008694.3													0.765625	0.662025	11	16	0.786096	0.225
AC008697.1													0.910714	1	11	14	0.927273	0.208333
AC008703.1													0.910714	1	11	14	0.927273	0.208333
AC008703.2													0.910714	1	11	14	0.927273	0.208333
AC008706.1													0.910714	1	11	14	0.927273	0.208333
AC008738.2													0.692308	0.725195	3	5	0.769231	0.0666667
AC008746.12													0.411058	0.223196	3	8	0.487179	0.0916667
AC008746.3													0.411058	0.223196	3	8	0.487179	0.0916667
AC008747.1													0.45283	0.450987	2	5	0.566038	0.0583333
AC008752.1													0.182099	0.123158	1	6	0.312169	0.0583333
AC008752.2													0.182099	0.123158	1	6	0.312169	0.0583333
AC008752.3													0.182099	0.123158	1	6	0.312169	0.0583333
AC008753.4													0.411058	0.223196	3	8	0.487179	0.0916667
AC008753.6													0.411058	0.223196	3	8	0.487179	0.0916667
AC008780.1													0.715909	0.612403	7	11	0.75	0.15
AC008781.7													0.675643	0.406642	12	19	0.695349	0.258333
AC008834.1													0.715909	0.612403	7	11	0.75	0.15
AC008836.1													0.802083	0.795059	7	10	0.833333	0.141667
AC008869.1													0.411058	0.223196	3	8	0.487179	0.0916667
AC008914.1													0.715909	0.612403	7	11	0.75	0.15
AC008937.2													0.715909	0.612403	7	11	0.75	0.15
AC008937.3													0.715909	0.612403	7	11	0.75	0.15
AC008938.1													0.207547	0.036816	2	10	0.283019	0.1
AC008940.1													0.715909	0.612403	7	11	0.75	0.15
AC008948.1													0.83559	0.804899	8	11	0.861702	0.158333
AC008949.1													0.7125	0.769573	5	8	0.76	0.108333
AC008964.1													0.411058	0.223196	3	8	0.487179	0.0916667
AC008967.1													0.751773	0.629114	8	12	0.780687	0.166667
AC008982.2													0.222222	0.216824	1	5	0.37037	0.05
AC008984.2													0.234801	0.0632884	2	9	0.316981	0.0916667
AC008991.1													0.382716	0.623985	1	3	0.574074	0.0333333
AC008992.1													0.692308	0.725195	3	5	0.769231	0.0666667
AC009005.2													0.333333	0.0502631	5	15	0.375	0.166667
AC009009.1													0.652778	0.39447	11	18	0.674641	0.241667
AC009014.3													0.652778	0.39447	11	18	0.674641	0.241667
AC009035.1													0.358974	0.220895	3	9	0.430769	0.1
AC009041.2													0.283217	0.0843541	3	11	0.346154	0.116667
AC009052.12													0.749373	0.538958	13	19	0.766667	0.266667
AC009060.1													0.809524	0.819279	10	14	0.831111	0.2
AC009065.1													0.283217	0.0843541	3	11	0.346154	0.116667
AC009065.2													0.283217	0.0843541	3	11	0.346154	0.116667
AC009065.3													0.283217	0.0843541	3	11	0.346154	0.116667
AC009080.1													0.87395	0.833792	13	17	0.888889	0.25
AC009081.1													0.87395	0.833792	13	17	0.888889	0.25
AC009095.4													1.01661	1	12	14	1.02791	0.216667
AC009110.1													0.87395	0.833792	13	17	0.888889	0.25
AC009120.10													0.947917	1	13	16	0.960784	0.241667
AC009120.4													0.947917	1	13	16	0.960784	0.241667
AC009120.5													0.947917	1	13	16	0.960784	0.241667
AC009120.6													1.04573	1	14	16	1.05452	0.25
AC009121.1													0.317308	0.138433	3	10	0.384615	0.108333
AC009132.1													0.765625	0.662025	11	16	0.786096	0.225
AC009133.12													0.490909	0.283319	5	11	0.54	0.133333
AC009133.14													0.490909	0.283319	5	11	0.54	0.133333
AC009133.15													0.490909	0.283319	5	11	0.54	0.133333
AC009133.17													0.55	0.408392	5	10	0.6	0.125
AC009133.20													0.490909	0.283319	5	11	0.54	0.133333
AC009133.21													0.55	0.408392	5	10	0.6	0.125
AC009134.1													0.317308	0.138433	3	10	0.384615	0.108333
AC009142.1													0.826701	0.685796	14	19	0.841463	0.275
AC009158.1													0.358974	0.220895	3	9	0.430769	0.1
AC009159.1													0.768293	0.548478	14	20	0.783972	0.283333
AC009166.5													0.675643	0.406642	12	19	0.695349	0.258333
AC009196.1													0.282407	0.373309	1	4	0.451852	0.0416667
AC009227.2													0.131944	0.0377822	1	8	0.234568	0.075
AC009227.3													0.131944	0.0377822	1	8	0.234568	0.075
AC009228.1													0.283217	0.0843541	3	11	0.346154	0.116667
AC009229.5													0.185249	0.0356624	2	11	0.254717	0.108333
AC009229.6													0.185249	0.0356624	2	11	0.254717	0.108333
AC009232.2													0.234801	0.0632884	2	9	0.316981	0.0916667
AC009234.2													0.185249	0.0356624	2	11	0.254717	0.108333
AC009236.1													0.283217	0.0843541	3	11	0.346154	0.116667
AC009236.2													0.283217	0.0843541	3	11	0.346154	0.116667
AC009237.8													0.371069	0.286463	2	6	0.477089	0.0666667
AC009262.2													0.282407	0.373309	1	4	0.451852	0.0416667
AC009276.4													1.62092	0.701414	4	3	1.51961	0.0583333
AC009297.1													0.131944	0.0377822	1	8	0.234568	0.075
AC009299.1													0.115226	0.0205029	1	9	0.207407	0.0833333
AC009299.2													0.115226	0.0205029	1	9	0.207407	0.0833333
AC009299.3													0.115226	0.0205029	1	9	0.207407	0.0833333
AC009303.1													0.312668	0.177018	2	7	0.410377	0.075
AC009305.1													0.283217	0.0843541	3	11	0.346154	0.116667
AC009305.2													0.317308	0.138433	3	10	0.384615	0.108333
AC009312.1													0.312668	0.177018	2	7	0.410377	0.075
AC009313.1													0.115226	0.0205029	1	9	0.207407	0.0833333
AC009336.1													0.101852	0.010995	1	10	0.185185	0.0916667
AC009336.24													0.101852	0.010995	1	10	0.185185	0.0916667
AC009365.3	inf	0.207983	2	0	3.67925	0.0166667	inf	0.207983	2	0	3.67925	0.0166667	0.941176	1	4	5	0.980392	0.075
AC009365.4													0.941176	1	4	5	0.980392	0.075
AC009403.2	0	1	0	1	0.581818	0.00833333	0	1	0	1	0.581818	0.00833333	0.478022	0.340628	3	7	0.557692	0.0833333
AC009404.2													0.312668	0.177018	2	7	0.410377	0.075
AC009410.1													0.488017	0.377731	4	9	0.54902	0.108333
AC009411.1													0.283217	0.0843541	3	11	0.346154	0.116667
AC009411.2													0.283217	0.0843541	3	11	0.346154	0.116667
AC009473.1													0.382716	0.623985	1	3	0.574074	0.0333333
AC009478.1													0.115226	0.0205029	1	9	0.207407	0.0833333
AC009478.2													0.115226	0.0205029	1	9	0.207407	0.0833333
AC009480.1													0.131944	0.0377822	1	8	0.234568	0.075
AC009480.3													0.131944	0.0377822	1	8	0.234568	0.075
AC009487.4													0.115226	0.0205029	1	9	0.207407	0.0833333
AC009487.5													0.115226	0.0205029	1	9	0.207407	0.0833333
AC009492.1													0.488017	0.377731	4	9	0.54902	0.108333
AC009495.1													0.101852	0.010995	1	10	0.185185	0.0916667
AC009495.2													0.101852	0.010995	1	10	0.185185	0.0916667
AC009495.3													0.101852	0.010995	1	10	0.185185	0.0916667
AC009495.4													0.101852	0.010995	1	10	0.185185	0.0916667
AC009498.1													0.411058	0.223196	3	8	0.487179	0.0916667
AC009499.1													0.185249	0.0356624	2	11	0.254717	0.108333
AC009499.2													0.185249	0.0356624	2	11	0.254717	0.108333
AC009501.4													0.115226	0.0205029	1	9	0.207407	0.0833333
AC009502.4													0.558824	0.54316	4	8	0.620915	0.1
AC009505.2													0.153439	0.0687235	1	7	0.268519	0.0666667
AC009505.4													0.153439	0.0687235	1	7	0.268519	0.0666667
AC009506.1													0.131944	0.0377822	1	8	0.234568	0.075
AC009508.1													0.382716	0.623985	1	3	0.574074	0.0333333
AC009518.4													0.941176	1	4	5	0.980392	0.075
AC009518.8													0.941176	1	4	5	0.980392	0.075
AC009531.2													0.282407	0.373309	1	4	0.451852	0.0416667
AC009542.2													1.62092	0.701414	4	3	1.51961	0.0583333
AC009677.1													0.182099	0.123158	1	6	0.312169	0.0583333
AC009695.1													1.04573	1	14	16	1.05452	0.25
AC009779.1													0.644097	0.457838	7	12	0.679487	0.158333
AC009784.1													1.19231	1	3	3	1.19231	0.05
AC009784.3													1.19231	1	3	3	1.19231	0.05
AC009800.1													1.19608	1	4	4	1.19608	0.0666667
AC009802.1													0.53125	0.235702	7	14	0.566667	0.175
AC009831.1													0.644097	0.457838	7	12	0.679487	0.158333
AC009835.1													0.644097	0.457838	7	12	0.679487	0.158333
AC009878.2													0.907407	1	7	9	0.933333	0.133333
AC009892.1													0.358974	0.220895	3	9	0.430769	0.1
AC009892.10													0.358974	0.220895	3	9	0.430769	0.1
AC009941.1													inf	0.0182537	5	0	7.8	0.0416667
AC009948.5													0.101852	0.010995	1	10	0.185185	0.0916667
AC009950.2													0.488017	0.377731	4	9	0.54902	0.108333
AC009955.8													0.488017	0.377731	4	9	0.54902	0.108333
AC009961.3													0.131944	0.0377822	1	8	0.234568	0.075
AC009965.2													0.411058	0.223196	3	8	0.487179	0.0916667
AC009970.1													0.101852	0.010995	1	10	0.185185	0.0916667
AC009987.1													0.603914	0.195345	18	29	0.616216	0.391667
AC009994.2													0.478022	0.340628	3	7	0.557692	0.0833333
AC009997.1													0.431373	0.254015	4	10	0.490196	0.116667
AC010082.2													0.382716	0.623985	1	3	0.574074	0.0333333
AC010090.1													0.131944	0.0377822	1	8	0.234568	0.075
AC010091.1													0.879808	1	3	4	0.938462	0.0583333
AC010092.1													0.101852	0.010995	1	10	0.185185	0.0916667
AC010095.5													0.153439	0.0687235	1	7	0.268519	0.0666667
AC010096.1													0.317308	0.138433	3	10	0.384615	0.108333
AC010096.2													0.317308	0.138433	3	10	0.384615	0.108333
AC010105.1													0.234801	0.0632884	2	9	0.316981	0.0916667
AC010127.3													0.101852	0.010995	1	10	0.185185	0.0916667
AC010127.5													0.101852	0.010995	1	10	0.185185	0.0916667
AC010132.10													0.45283	0.450987	2	5	0.566038	0.0583333
AC010136.2													0.488017	0.377731	4	9	0.54902	0.108333
AC010139.1													0.751773	0.629114	8	12	0.780687	0.166667
AC010145.4													0.317308	0.138433	3	10	0.384615	0.108333
AC010146.2													0.131944	0.0377822	1	8	0.234568	0.075
AC010148.1													0.431373	0.254015	4	10	0.490196	0.116667
AC010149.4													0.488017	0.377731	4	9	0.54902	0.108333
AC010150.2													0.283217	0.0843541	3	11	0.346154	0.116667
AC010196.1													0.521277	0.25191	8	16	0.55194	0.2
AC010203.1													0.486111	0.162869	7	15	0.520833	0.183333
AC010207.1													0.947917	1	13	16	0.960784	0.241667
AC010209.1													0.486111	0.162869	7	15	0.520833	0.183333
AC010226.4													0.751773	0.629114	8	12	0.780687	0.166667
AC010235.1													0.567376	0.255575	8	15	0.598404	0.191667
AC010247.1													0.983333	1	5	6	1.01143	0.0916667
AC010295.1													0.854651	0.829396	12	16	0.871409	0.233333
AC010297.1													0.910714	1	11	14	0.927273	0.208333
AC010311.1													0.182099	0.123158	1	6	0.312169	0.0583333
AC010319.1													0.182099	0.123158	1	6	0.312169	0.0583333
AC010323.1													0.153439	0.0687235	1	7	0.268519	0.0666667
AC010327.1													0.411058	0.223196	3	8	0.487179	0.0916667
AC010327.2													0.411058	0.223196	3	8	0.487179	0.0916667
AC010329.1													0.153439	0.0687235	1	7	0.268519	0.0666667
AC010336.1													0.153439	0.0687235	1	7	0.268519	0.0666667
AC010368.1													0.828571	1	5	7	0.87	0.1
AC010368.2													0.64986	0.546135	4	7	0.710784	0.0916667
AC010376.1													0.83559	0.804899	8	11	0.861702	0.158333
AC010422.1													0.222222	0.216824	1	5	0.37037	0.05
AC010423.1													0.83559	0.804899	8	11	0.861702	0.158333
AC010441.1													0.854651	0.829396	12	16	0.871409	0.233333
AC010455.1													0.622222	0.570373	5	9	0.672	0.116667
AC010458.1													0.558824	0.54316	4	8	0.620915	0.1
AC010468.2													0.83559	0.804899	8	11	0.861702	0.158333
AC010504.2													0.692308	0.725195	3	5	0.769231	0.0666667
AC010524.2													0.558824	0.54316	4	8	0.620915	0.1
AC010524.4													0.558824	0.54316	4	8	0.620915	0.1
AC010525.2													0.411058	0.223196	3	8	0.487179	0.0916667
AC010525.4													0.411058	0.223196	3	8	0.487179	0.0916667
AC010525.6													0.411058	0.223196	3	8	0.487179	0.0916667
AC010525.7													0.411058	0.223196	3	8	0.487179	0.0916667
AC010528.1													0.808201	0.678506	13	18	0.824561	0.258333
AC010536.1													0.923077	1	16	20	0.934066	0.3
AC010543.1													0.808201	0.678506	13	18	0.824561	0.258333
AC010546.1													0.87395	0.833792	13	17	0.888889	0.25
AC010547.9													0.854651	0.829396	12	16	0.871409	0.233333
AC010595.1													0.802083	0.795059	7	10	0.833333	0.141667
AC010609.1													0.765625	0.662025	11	16	0.786096	0.225
AC010641.1													0.261438	0.023355	4	15	0.306373	0.158333
AC010642.1													0.431373	0.254015	4	10	0.490196	0.116667
AC010646.3													0.182099	0.123158	1	6	0.312169	0.0583333
AC010649.1													0.346405	0.105197	4	12	0.399698	0.133333
AC010724.1													0.45283	0.450987	2	5	0.566038	0.0583333
AC010729.1													0.207547	0.036816	2	10	0.283019	0.1
AC010729.2													0.207547	0.036816	2	10	0.283019	0.1
AC010729.3													0.207547	0.036816	2	10	0.283019	0.1
AC010731.2													0.411058	0.223196	3	8	0.487179	0.0916667
AC010731.3													0.411058	0.223196	3	8	0.487179	0.0916667
AC010731.4													0.411058	0.223196	3	8	0.487179	0.0916667
AC010733.4													0.101852	0.010995	1	10	0.185185	0.0916667
AC010739.1													0.283217	0.0843541	3	11	0.346154	0.116667
AC010744.1													0.234801	0.0632884	2	9	0.316981	0.0916667
AC010745.1													0.317308	0.138433	3	10	0.384615	0.108333
AC010745.2													0.317308	0.138433	3	10	0.384615	0.108333
AC010745.3													0.317308	0.138433	3	10	0.384615	0.108333
AC010745.4													0.317308	0.138433	3	10	0.384615	0.108333
AC010746.3													0.411058	0.223196	3	8	0.487179	0.0916667
AC010754.1													0.715909	0.612403	7	11	0.75	0.15
AC010760.1													1.05882	1	15	17	1.06667	0.266667
AC010761.10													0.622222	0.570373	5	9	0.672	0.116667
AC010761.13													0.622222	0.570373	5	9	0.672	0.116667
AC010761.14													0.622222	0.570373	5	9	0.672	0.116667
AC010761.6													0.622222	0.570373	5	9	0.672	0.116667
AC010761.8													0.622222	0.570373	5	9	0.672	0.116667
AC010761.9													0.622222	0.570373	5	9	0.672	0.116667
AC010880.1													0.317308	0.138433	3	10	0.384615	0.108333
AC010883.5													0.283217	0.0843541	3	11	0.346154	0.116667
AC010884.1													0.153439	0.0687235	1	7	0.268519	0.0666667
AC010884.2													0.153439	0.0687235	1	7	0.268519	0.0666667
AC010887.1													0.488017	0.377731	4	9	0.54902	0.108333
AC010890.1													0.131944	0.0377822	1	8	0.234568	0.075
AC010894.3													0.115226	0.0205029	1	9	0.207407	0.0833333
AC010894.5													0.101852	0.010995	1	10	0.185185	0.0916667
AC010907.2													0.234801	0.0632884	2	9	0.316981	0.0916667
AC010907.5													0.234801	0.0632884	2	9	0.316981	0.0916667
AC010928.1													0.583333	0.332834	7	13	0.619048	0.166667
AC010930.1													0.405797	0.0415911	10	23	0.427778	0.275
AC010967.2													0.207547	0.036816	2	10	0.283019	0.1
AC010967.3													0.207547	0.036816	2	10	0.283019	0.1
AC010969.1													0.317308	0.138433	3	10	0.384615	0.108333
AC010971.1													0.282407	0.373309	1	4	0.451852	0.0416667
AC010974.3													0.131944	0.0377822	1	8	0.234568	0.075
AC010975.1													0.234801	0.0632884	2	9	0.316981	0.0916667
AC010976.2													0.268868	0.106899	2	8	0.358491	0.0833333
AC010980.2													0.488017	0.377731	4	9	0.54902	0.108333
AC010982.1													0.312668	0.177018	2	7	0.410377	0.075
AC010982.2													0.312668	0.177018	2	7	0.410377	0.075
AC010983.1													0.268868	0.106899	2	8	0.358491	0.0833333
AC010987.5													0.131944	0.0377822	1	8	0.234568	0.075
AC010987.6													0.131944	0.0377822	1	8	0.234568	0.075
AC010999.1													0.431373	0.254015	4	10	0.490196	0.116667
AC011073.1													0.478022	0.340628	3	7	0.557692	0.0833333
AC011193.1													0.761905	0.78348	6	9	0.8	0.125
AC011196.3													0.715909	0.612403	7	11	0.75	0.15
AC011239.1													0.283217	0.0843541	3	11	0.346154	0.116667
AC011243.1													0.131944	0.0377822	1	8	0.234568	0.075
AC011247.3													0.283217	0.0843541	3	11	0.346154	0.116667
AC011284.3													0.382716	0.623985	1	3	0.574074	0.0333333
AC011286.1													0.431373	0.254015	4	10	0.490196	0.116667
AC011288.2													0.382716	0.623985	1	3	0.574074	0.0333333
AC011290.4													0.282407	0.373309	1	4	0.451852	0.0416667
AC011294.3	1.18519	1	1	1	1.18519	0.0166667	1.18519	1	1	1	1.18519	0.0166667	0.282407	0.373309	1	4	0.451852	0.0416667
AC011298.1													0.55	0.408392	5	10	0.6	0.125
AC011298.2													0.55	0.408392	5	10	0.6	0.125
AC011306.1													0.101852	0.010995	1	10	0.185185	0.0916667
AC011306.2													0.101852	0.010995	1	10	0.185185	0.0916667
AC011308.1													0.131944	0.0377822	1	8	0.234568	0.075
AC011313.1													0.408163	0.0952728	6	15	0.446429	0.175
AC011322.1													1.23256	0.655195	12	12	1.23256	0.2
AC011343.1													0.910714	1	11	14	0.927273	0.208333
AC011357.1													0.728682	0.528726	12	18	0.747858	0.25
AC011363.1													0.910714	1	11	14	0.927273	0.208333
AC011366.3													0.751773	0.629114	8	12	0.780687	0.166667
AC011379.1													0.728682	0.528726	12	18	0.747858	0.25
AC011407.1													0.765625	0.662025	11	16	0.786096	0.225
AC011410.1													0.910714	1	11	14	0.927273	0.208333
AC011416.1													0.567376	0.255575	8	15	0.598404	0.191667
AC011431.2													0.652778	0.39447	11	18	0.674641	0.241667
AC011450.1													0.558824	0.54316	4	8	0.620915	0.1
AC011453.1													0.411058	0.223196	3	8	0.487179	0.0916667
AC011456.1													0.692308	0.725195	3	5	0.769231	0.0666667
AC011465.1													0.45283	0.450987	2	5	0.566038	0.0583333
AC011467.1													0.312668	0.177018	2	7	0.410377	0.075
AC011475.1													0.182099	0.123158	1	6	0.312169	0.0583333
AC011477.1													0.182099	0.123158	1	6	0.312169	0.0583333
AC011478.1													0.692308	0.725195	3	5	0.769231	0.0666667
AC011484.1													0.478022	0.340628	3	7	0.557692	0.0833333
AC011499.1													0.411058	0.223196	3	8	0.487179	0.0916667
AC011500.1													0.222222	0.216824	1	5	0.37037	0.05
AC011513.4													0.941176	1	4	5	0.980392	0.075
AC011516.1													0.312668	0.177018	2	7	0.410377	0.075
AC011516.2													0.312668	0.177018	2	7	0.410377	0.075
AC011518.1													0.692308	0.725195	3	5	0.769231	0.0666667
AC011518.2													0.692308	0.725195	3	5	0.769231	0.0666667
AC011523.2													0.411058	0.223196	3	8	0.487179	0.0916667
AC011524.1													0.382716	0.623985	1	3	0.574074	0.0333333
AC011524.2													0.382716	0.623985	1	3	0.574074	0.0333333
AC011524.3													0.382716	0.623985	1	3	0.574074	0.0333333
AC011525.2													0.692308	0.725195	3	5	0.769231	0.0666667
AC011525.4													0.692308	0.725195	3	5	0.769231	0.0666667
AC011526.1													0.941176	1	4	5	0.980392	0.075
AC011530.4													0.64986	0.546135	4	7	0.710784	0.0916667
AC011551.3													0.478022	0.340628	3	7	0.557692	0.0833333
AC011558.5													0.364286	0.0802694	5	14	0.408	0.158333
AC011591.1													0.268868	0.106899	2	8	0.358491	0.0833333
AC011625.1													0.941176	1	4	5	0.980392	0.075
AC011626.1													5.01961	0.177918	4	1	3.13725	0.0416667
AC011648.1													0.131944	0.0377822	1	8	0.234568	0.075
AC011652.1													3.69231	0.331529	3	1	2.46154	0.0333333
AC011652.2													3.69231	0.331529	3	1	2.46154	0.0333333
AC011718.2													1.19608	1	4	4	1.19608	0.0666667
AC011718.3													1.19608	1	4	4	1.19608	0.0666667
AC011738.1													0.45283	0.450987	2	5	0.566038	0.0583333
AC011738.4													0.45283	0.450987	2	5	0.566038	0.0583333
AC011747.3													0.234801	0.0632884	2	9	0.316981	0.0916667
AC011747.4													0.234801	0.0632884	2	9	0.316981	0.0916667
AC011747.6													0.234801	0.0632884	2	9	0.316981	0.0916667
AC011747.7													0.234801	0.0632884	2	9	0.316981	0.0916667
AC011748.1													0.185249	0.0356624	2	11	0.254717	0.108333
AC011752.1													0.283217	0.0843541	3	11	0.346154	0.116667
AC011753.5													0.153439	0.0687235	1	7	0.268519	0.0666667
AC011754.1													0.234801	0.0632884	2	9	0.316981	0.0916667
AC011755.1													0.131944	0.0377822	1	8	0.234568	0.075
AC011891.5													0.382716	0.623985	1	3	0.574074	0.0333333
AC011893.3													0.131944	0.0377822	1	8	0.234568	0.075
AC011897.1													0.317308	0.138433	3	10	0.384615	0.108333
AC011897.2													0.358974	0.220895	3	9	0.430769	0.1
AC011899.10													0.478022	0.340628	3	7	0.557692	0.0833333
AC011899.9													0.478022	0.340628	3	7	0.557692	0.0833333
AC011901.2													0.131944	0.0377822	1	8	0.234568	0.075
AC011994.1													0.317308	0.138433	3	10	0.384615	0.108333
AC011995.1													0.234801	0.0632884	2	9	0.316981	0.0916667
AC011995.3													0.234801	0.0632884	2	9	0.316981	0.0916667
AC011997.1													0.411058	0.223196	3	8	0.487179	0.0916667
AC011998.1													0.101852	0.010995	1	10	0.185185	0.0916667
AC012003.1													0.131944	0.0377822	1	8	0.234568	0.075
AC012047.1													0.677419	0.356356	21	31	0.6875	0.433333
AC012050.1													0.583333	0.332834	7	13	0.619048	0.166667
AC012065.4													0.283217	0.0843541	3	11	0.346154	0.116667
AC012065.7													0.283217	0.0843541	3	11	0.346154	0.116667
AC012074.2													0.283217	0.0843541	3	11	0.346154	0.116667
AC012075.2													0.234801	0.0632884	2	9	0.316981	0.0916667
AC012119.1													0.964132	1	14	17	0.97561	0.258333
AC012123.1													0.644097	0.457838	7	12	0.679487	0.158333
AC012146.7													1.37007	0.539031	17	16	1.36533	0.275
AC012150.1													0.478022	0.340628	3	7	0.557692	0.0833333
AC012175.1													0.317308	0.138433	3	10	0.384615	0.108333
AC012181.1													0.749373	0.538958	13	19	0.766667	0.266667
AC012215.1													1.13821	0.831946	14	15	1.14329	0.241667
AC012305.1													0.431373	0.254015	4	10	0.490196	0.116667
AC012307.2													0.222222	0.216824	1	5	0.37037	0.05
AC012307.3													0.222222	0.216824	1	5	0.37037	0.05
AC012309.5													0.371069	0.286463	2	6	0.477089	0.0666667
AC012313.1													0.317308	0.138433	3	10	0.384615	0.108333
AC012314.20													0.268868	0.106899	2	8	0.358491	0.0833333
AC012314.8													0.268868	0.106899	2	8	0.358491	0.0833333
AC012317.1													0.207547	0.036816	2	10	0.283019	0.1
AC012322.1													0.87395	0.833792	13	17	0.888889	0.25
AC012353.1													0.131944	0.0377822	1	8	0.234568	0.075
AC012354.6													0.283217	0.0843541	3	11	0.346154	0.116667
AC012358.7													0.101852	0.010995	1	10	0.185185	0.0916667
AC012358.8													0.101852	0.010995	1	10	0.185185	0.0916667
AC012360.1													0.153439	0.0687235	1	7	0.268519	0.0666667
AC012360.2													0.153439	0.0687235	1	7	0.268519	0.0666667
AC012360.4													0.153439	0.0687235	1	7	0.268519	0.0666667
AC012360.6													0.153439	0.0687235	1	7	0.268519	0.0666667
AC012361.1													0.283217	0.0843541	3	11	0.346154	0.116667
AC012362.1													0.411058	0.223196	3	8	0.487179	0.0916667
AC012363.13													0.312668	0.177018	2	7	0.410377	0.075
AC012363.4													0.312668	0.177018	2	7	0.410377	0.075
AC012368.1													0.131944	0.0377822	1	8	0.234568	0.075
AC012370.2													0.131944	0.0377822	1	8	0.234568	0.075
AC012370.3													0.131944	0.0377822	1	8	0.234568	0.075
AC012391.1													0.555354	0.136147	17	29	0.568421	0.383333
AC012414.1													1.04573	1	14	16	1.05452	0.25
AC012442.5													0.312668	0.177018	2	7	0.410377	0.075
AC012442.6													0.312668	0.177018	2	7	0.410377	0.075
AC012445.1													0.207547	0.036816	2	10	0.283019	0.1
AC012451.1													0.234801	0.0632884	2	9	0.316981	0.0916667
AC012456.3													0.317308	0.138433	3	10	0.384615	0.108333
AC012456.4													0.317308	0.138433	3	10	0.384615	0.108333
AC012457.2													0.283217	0.0843541	3	11	0.346154	0.116667
AC012462.1													0.488017	0.377731	4	9	0.54902	0.108333
AC012462.2													0.488017	0.377731	4	9	0.54902	0.108333
AC012462.3													0.488017	0.377731	4	9	0.54902	0.108333
AC012467.1													1.03906	1	7	8	1.05556	0.125
AC012485.1													0.673469	0.59308	6	10	0.714286	0.133333
AC012485.2													0.673469	0.59308	6	10	0.714286	0.133333
AC012487.2													0.153439	0.0687235	1	7	0.268519	0.0666667
AC012493.2													0.153439	0.0687235	1	7	0.268519	0.0666667
AC012494.1													0.234801	0.0632884	2	9	0.316981	0.0916667
AC012499.1													0.101852	0.010995	1	10	0.185185	0.0916667
AC012501.2													0.131944	0.0377822	1	8	0.234568	0.075
AC012506.1													0.283217	0.0843541	3	11	0.346154	0.116667
AC012506.2													0.283217	0.0843541	3	11	0.346154	0.116667
AC012506.3													0.283217	0.0843541	3	11	0.346154	0.116667
AC012506.4													0.283217	0.0843541	3	11	0.346154	0.116667
AC012507.3													0.488017	0.377731	4	9	0.54902	0.108333
AC012507.4													0.488017	0.377731	4	9	0.54902	0.108333
AC012513.6													0.488017	0.377731	4	9	0.54902	0.108333
AC012531.23													0.540816	0.309422	6	12	0.582418	0.15
AC012531.25													0.540816	0.309422	6	12	0.582418	0.15
AC012564.1													5.01961	0.177918	4	1	3.13725	0.0416667
AC012593.1													0.185249	0.0356624	2	11	0.254717	0.108333
AC012594.1													0.101852	0.010995	1	10	0.185185	0.0916667
AC012603.1													0.751773	0.629114	8	12	0.780687	0.166667
AC012613.2													0.787962	0.670613	12	17	0.806202	0.241667
AC012627.1													0.153439	0.0687235	1	7	0.268519	0.0666667
AC012668.1													0.488017	0.377731	4	9	0.54902	0.108333
AC012668.2													0.488017	0.377731	4	9	0.54902	0.108333
AC012668.3													0.488017	0.377731	4	9	0.54902	0.108333
AC012671.1													0.312668	0.177018	2	7	0.410377	0.075
AC012671.3													0.312668	0.177018	2	7	0.410377	0.075
AC012671.4													0.312668	0.177018	2	7	0.410377	0.075
AC013248.2													1.04573	1	14	16	1.05452	0.25
AC013264.2													0.411058	0.223196	3	8	0.487179	0.0916667
AC013268.1													0.153439	0.0687235	1	7	0.268519	0.0666667
AC013268.5													0.182099	0.123158	1	6	0.312169	0.0583333
AC013269.3													0	0.0151144	0	7	0.131818	0.0583333
AC013269.4													0	0.0151144	0	7	0.131818	0.0583333
AC013269.5													0	0.0151144	0	7	0.131818	0.0583333
AC013271.3													0.182099	0.123158	1	6	0.312169	0.0583333
AC013275.1													0.312668	0.177018	2	7	0.410377	0.075
AC013275.2													0.312668	0.177018	2	7	0.410377	0.075
AC013283.1													0.486111	0.162869	7	15	0.520833	0.183333
AC013394.2													0.692308	0.725195	3	5	0.769231	0.0666667
AC013401.1													0.268868	0.106899	2	8	0.358491	0.0833333
AC013401.2													0.268868	0.106899	2	8	0.358491	0.0833333
AC013402.1													0.153439	0.0687235	1	7	0.268519	0.0666667
AC013402.2													0.153439	0.0687235	1	7	0.268519	0.0666667
AC013402.3													0.153439	0.0687235	1	7	0.268519	0.0666667
AC013402.4													0.153439	0.0687235	1	7	0.268519	0.0666667
AC013402.5													0.153439	0.0687235	1	7	0.268519	0.0666667
AC013406.1													0.131944	0.0377822	1	8	0.234568	0.075
AC013436.6													0.575472	0.686278	2	4	0.690566	0.05
AC013444.2													0.131944	0.0377822	1	8	0.234568	0.075
AC013448.1													0.488017	0.377731	4	9	0.54902	0.108333
AC013448.2													0.488017	0.377731	4	9	0.54902	0.108333
AC013449.1													0.283217	0.0843541	3	11	0.346154	0.116667
AC013460.1													0.234801	0.0632884	2	9	0.316981	0.0916667
AC013463.2													0.115226	0.0205029	1	9	0.207407	0.0833333
AC013468.1													0.268868	0.106899	2	8	0.358491	0.0833333
AC013469.1													0.55	0.408392	5	10	0.6	0.125
AC013472.3													0.254808	0.0501222	3	12	0.313609	0.125
AC013472.4													0.254808	0.0501222	3	12	0.313609	0.125
AC013476.1													0.488017	0.377731	4	9	0.54902	0.108333
AC013477.1													1.0591	1	8	9	1.07234	0.141667
AC013480.2													0.283217	0.0843541	3	11	0.346154	0.116667
AC013489.1													0.567308	0.505352	3	6	0.648352	0.075
AC013558.1													0.620061	0.353976	8	14	0.651064	0.183333
AC013727.1													0	0.0151144	0	7	0.131818	0.0583333
AC013727.2													0	0.0151144	0	7	0.131818	0.0583333
AC013731.1													0.131944	0.0377822	1	8	0.234568	0.075
AC013733.3													0.115226	0.0205029	1	9	0.207407	0.0833333
AC013733.4													0.115226	0.0205029	1	9	0.207407	0.0833333
AC013737.1													0.720588	0.459252	21	30	0.73055	0.425
AC013751.1													inf	0.0182537	5	0	7.8	0.0416667
AC015600.1													0.684685	0.349189	18	27	0.696911	0.375
AC015660.1													0.567308	0.505352	3	6	0.648352	0.075
AC015688.3													0.488017	0.377731	4	9	0.54902	0.108333
AC015691.13													0.405797	0.0415911	10	23	0.427778	0.275
AC015818.3													1.6297	0.296948	17	14	1.61053	0.258333
AC015820.1													0.409938	0.0571921	9	21	0.434783	0.25
AC015849.12													0.761905	0.78348	6	9	0.8	0.125
AC015849.13													0.761905	0.78348	6	9	0.8	0.125
AC015849.16													0.761905	0.78348	6	9	0.8	0.125
AC015849.19													0.761905	0.78348	6	9	0.8	0.125
AC015849.2													0.761905	0.78348	6	9	0.8	0.125
AC015884.1													1.75	0.169418	20	16	1.72941	0.3
AC015922.5													1.14844	0.834987	15	16	1.15294	0.258333
AC015922.6													1.14844	0.834987	15	16	1.15294	0.258333
AC015923.1													0.64986	0.546135	4	7	0.710784	0.0916667
AC015933.2													0.644097	0.457838	7	12	0.679487	0.158333
AC015936.3													0.644097	0.457838	7	12	0.679487	0.158333
AC015969.3													0.131944	0.0377822	1	8	0.234568	0.075
AC015971.1													0.234801	0.0632884	2	9	0.316981	0.0916667
AC015971.2													0.234801	0.0632884	2	9	0.316981	0.0916667
AC015977.6													0.254808	0.0501222	3	12	0.313609	0.125
AC015987.1													1.19231	1	3	3	1.19231	0.05
AC015987.2													1.19231	1	3	3	1.19231	0.05
AC015989.1													0.53125	0.235702	7	14	0.566667	0.175
AC015989.2													0.53125	0.235702	7	14	0.566667	0.175
AC016113.1													1.19608	1	4	4	1.19608	0.0666667
AC016178.1													3.69231	0.331529	3	1	2.46154	0.0333333
AC016178.2													3.69231	0.331529	3	1	2.46154	0.0333333
AC016194.1													inf	0.0415183	4	0	6.37255	0.0333333
AC016251.1	1.18519	1	1	1	1.18519	0.0166667	1.18519	1	1	1	1.18519	0.0166667	0.692308	0.725195	3	5	0.769231	0.0666667
AC016292.1													1.48986	0.416558	18	16	1.48013	0.283333
AC016405.2													3.69231	0.331529	3	1	2.46154	0.0333333
AC016543.1													0.712733	0.496314	9	14	0.73913	0.191667
AC016553.1													0.488017	0.377731	4	9	0.54902	0.108333
AC016559.1													0.802083	0.795059	7	10	0.833333	0.141667
AC016575.1													0.385027	0.165724	4	11	0.441176	0.125
AC016582.2													0.45283	0.450987	2	5	0.566038	0.0583333
AC016586.1													0.283217	0.0843541	3	11	0.346154	0.116667
AC016597.1													0.431373	0.254015	4	10	0.490196	0.116667
AC016626.2													0.285714	0.0394138	4	14	0.333333	0.15
AC016629.8													0.317308	0.138433	3	10	0.384615	0.108333
AC016644.1													0.715909	0.612403	7	11	0.75	0.15
AC016670.1													0.234801	0.0632884	2	9	0.316981	0.0916667
AC016682.1													0.131944	0.0377822	1	8	0.234568	0.075
AC016683.5													0.312668	0.177018	2	7	0.410377	0.075
AC016683.6													0.312668	0.177018	2	7	0.410377	0.075
AC016697.3													0.411058	0.223196	3	8	0.487179	0.0916667
AC016700.2													0.131944	0.0377822	1	8	0.234568	0.075
AC016700.3													0.131944	0.0377822	1	8	0.234568	0.075
AC016700.5													0.131944	0.0377822	1	8	0.234568	0.075
AC016706.1													0.131944	0.0377822	1	8	0.234568	0.075
AC016710.1													0.131944	0.0377822	1	8	0.234568	0.075
AC016716.2													0.234801	0.0632884	2	9	0.316981	0.0916667
AC016722.1		1	0	0	1.18182	0		1	0	0	1.18182	0	0.317308	0.138433	3	10	0.384615	0.108333
AC016722.2	inf	0.0934162	3	0	5	0.025	inf	0.0934162	3	0	5	0.025	0.317308	0.138433	3	10	0.384615	0.108333
AC016722.3													0.317308	0.138433	3	10	0.384615	0.108333
AC016722.4													0.317308	0.138433	3	10	0.384615	0.108333
AC016723.4													0.101852	0.010995	1	10	0.185185	0.0916667
AC016725.4													0.131944	0.0377822	1	8	0.234568	0.075
AC016727.1													0.101852	0.010995	1	10	0.185185	0.0916667
AC016730.1													0.358974	0.220895	3	9	0.430769	0.1
AC016735.1													0.283217	0.0843541	3	11	0.346154	0.116667
AC016735.2													0.283217	0.0843541	3	11	0.346154	0.116667
AC016735.3													0.283217	0.0843541	3	11	0.346154	0.116667
AC016738.3													0.182099	0.123158	1	6	0.312169	0.0583333
AC016738.4													0.153439	0.0687235	1	7	0.268519	0.0666667
AC016745.1													0.312668	0.177018	2	7	0.410377	0.075
AC016745.3													0.312668	0.177018	2	7	0.410377	0.075
AC016747.3													0.101852	0.010995	1	10	0.185185	0.0916667
AC016751.2													0.101852	0.010995	1	10	0.185185	0.0916667
AC016751.3													0.101852	0.010995	1	10	0.185185	0.0916667
AC016757.3	1.18519	1	1	1	1.18519	0.0166667	inf	0.458333	1	0	2.40741	0.00833333	0.673469	0.59308	6	10	0.714286	0.133333
AC016764.1													0.312668	0.177018	2	7	0.410377	0.075
AC016768.1													0.283217	0.0843541	3	11	0.346154	0.116667
AC016821.1													0.777778	0.580156	22	30	0.786901	0.433333
AC016831.7													0.941176	1	4	5	0.980392	0.075
AC016885.1													inf	0.0415183	4	0	6.37255	0.0333333
AC016903.1													0.411058	0.223196	3	8	0.487179	0.0916667
AC016903.2													0.411058	0.223196	3	8	0.487179	0.0916667
AC016907.1													0.283217	0.0843541	3	11	0.346154	0.116667
AC016907.3													0.283217	0.0843541	3	11	0.346154	0.116667
AC016909.1													0.131944	0.0377822	1	8	0.234568	0.075
AC016910.1													0.131944	0.0377822	1	8	0.234568	0.075
AC016912.3													0.317308	0.138433	3	10	0.384615	0.108333
AC016970.1													1.36706	0.507349	13	12	1.35897	0.208333
AC016994.2													0.153439	0.0687235	1	7	0.268519	0.0666667
AC016995.3													0.185249	0.0356624	2	11	0.254717	0.108333
AC016999.2													0.55	0.408392	5	10	0.6	0.125
AC017002.1													0.312668	0.177018	2	7	0.410377	0.075
AC017002.2													0.312668	0.177018	2	7	0.410377	0.075
AC017002.4													0.312668	0.177018	2	7	0.410377	0.075
AC017006.2													0.317308	0.138433	3	10	0.384615	0.108333
AC017006.3													0.317308	0.138433	3	10	0.384615	0.108333
AC017028.1													0.55	0.408392	5	10	0.6	0.125
AC017028.10													0.55	0.408392	5	10	0.6	0.125
AC017028.2													0.55	0.408392	5	10	0.6	0.125
AC017028.3													0.55	0.408392	5	10	0.6	0.125
AC017028.4													0.55	0.408392	5	10	0.6	0.125
AC017028.5													0.55	0.408392	5	10	0.6	0.125
AC017028.6													0.55	0.408392	5	10	0.6	0.125
AC017028.7													0.55	0.408392	5	10	0.6	0.125
AC017028.8													0.55	0.408392	5	10	0.6	0.125
AC017028.9													0.55	0.408392	5	10	0.6	0.125
AC017048.1													0.101852	0.010995	1	10	0.185185	0.0916667
AC017048.2													0.101852	0.010995	1	10	0.185185	0.0916667
AC017048.3													0.101852	0.010995	1	10	0.185185	0.0916667
AC017048.4													0.101852	0.010995	1	10	0.185185	0.0916667
AC017053.1													0.207547	0.036816	2	10	0.283019	0.1
AC017060.1													0.382716	0.623985	1	3	0.574074	0.0333333
AC017074.1													0.371069	0.286463	2	6	0.477089	0.0666667
AC017074.2													0.371069	0.286463	2	6	0.477089	0.0666667
AC017076.5													0.207547	0.036816	2	10	0.283019	0.1
AC017081.1													0.411058	0.223196	3	8	0.487179	0.0916667
AC017083.1													0.131944	0.0377822	1	8	0.234568	0.075
AC017083.3													0.131944	0.0377822	1	8	0.234568	0.075
AC017084.1													0.131944	0.0377822	1	8	0.234568	0.075
AC017099.3													0.153439	0.0687235	1	7	0.268519	0.0666667
AC017101.10													0.153439	0.0687235	1	7	0.268519	0.0666667
AC017104.1													0.488017	0.377731	4	9	0.54902	0.108333
AC017104.2													0.488017	0.377731	4	9	0.54902	0.108333
AC017104.6													0.488017	0.377731	4	9	0.54902	0.108333
AC017116.11													0.575472	0.686278	2	4	0.690566	0.05
AC018359.1													0.83559	0.804899	8	11	0.861702	0.158333
AC018359.3													0.83559	0.804899	8	11	0.861702	0.158333
AC018445.1													0.567376	0.255575	8	15	0.598404	0.191667
AC018450.1													1.13821	0.831946	14	15	1.14329	0.241667
AC018462.2													0.115226	0.0205029	1	9	0.207407	0.0833333
AC018464.3													0.692308	0.725195	3	5	0.769231	0.0666667
AC018470.1													0.101852	0.010995	1	10	0.185185	0.0916667
AC018470.4													0.101852	0.010995	1	10	0.185185	0.0916667
AC018495.3													0.93617	1	8	10	0.957447	0.15
AC018506.1													0.93617	1	8	10	0.957447	0.15
AC018512.1													0.833333	0.824582	11	15	0.852273	0.216667
AC018607.1													0.879808	1	3	4	0.938462	0.0583333
AC018618.1													0.411058	0.223196	3	8	0.487179	0.0916667
AC018628.1													0.64986	0.546135	4	7	0.710784	0.0916667
AC018630.1													0.478022	0.340628	3	7	0.557692	0.0833333
AC018635.1													0.941176	1	4	5	0.980392	0.075
AC018643.4													0.941176	1	4	5	0.980392	0.075
AC018647.3													0.282407	0.373309	1	4	0.451852	0.0416667
AC018685.1													0.234801	0.0632884	2	9	0.316981	0.0916667
AC018685.2													0.234801	0.0632884	2	9	0.316981	0.0916667
AC018690.1													0.153439	0.0687235	1	7	0.268519	0.0666667
AC018693.6													0.283217	0.0843541	3	11	0.346154	0.116667
AC018705.5													0.282407	0.373309	1	4	0.451852	0.0416667
AC018717.1													0.411058	0.223196	3	8	0.487179	0.0916667
AC018730.1													0.153439	0.0687235	1	7	0.268519	0.0666667
AC018730.3													0.153439	0.0687235	1	7	0.268519	0.0666667
AC018730.4													0.153439	0.0687235	1	7	0.268519	0.0666667
AC018731.3													0.131944	0.0377822	1	8	0.234568	0.075
AC018737.1													0.312668	0.177018	2	7	0.410377	0.075
AC018737.3													0.312668	0.177018	2	7	0.410377	0.075
AC018742.1													0.283217	0.0843541	3	11	0.346154	0.116667
AC018755.1	0	1	0	1	0.581818	0.00833333							0.558824	0.54316	4	8	0.620915	0.1
AC018755.16													0.558824	0.54316	4	8	0.620915	0.1
AC018755.17													0.558824	0.54316	4	8	0.620915	0.1
AC018766.4													0.558824	0.54316	4	8	0.620915	0.1
AC018766.5													0.558824	0.54316	4	8	0.620915	0.1
AC018766.6													0.558824	0.54316	4	8	0.620915	0.1
AC018767.1													0.317308	0.138433	3	10	0.384615	0.108333
AC018799.1													0.268868	0.106899	2	8	0.358491	0.0833333
AC018804.1													0.268868	0.106899	2	8	0.358491	0.0833333
AC018804.3													0.234801	0.0632884	2	9	0.316981	0.0916667
AC018804.7													0.153439	0.0687235	1	7	0.268519	0.0666667
AC018816.3													0.715909	0.612403	7	11	0.75	0.15
AC018832.1													0.802083	0.795059	7	10	0.833333	0.141667
AC018865.8													0.234801	0.0632884	2	9	0.316981	0.0916667
AC018866.1													0.312668	0.177018	2	7	0.410377	0.075
AC018867.1													0.153439	0.0687235	1	7	0.268519	0.0666667
AC018867.2													0.153439	0.0687235	1	7	0.268519	0.0666667
AC018878.3													0.153439	0.0687235	1	7	0.268519	0.0666667
AC018890.4													0.101852	0.010995	1	10	0.185185	0.0916667
AC018890.6													0.101852	0.010995	1	10	0.185185	0.0916667
AC019046.1													0.101852	0.010995	1	10	0.185185	0.0916667
AC019048.1													0.234801	0.0632884	2	9	0.316981	0.0916667
AC019051.1													0.558824	0.54316	4	8	0.620915	0.1
AC019055.1													0.317308	0.138433	3	10	0.384615	0.108333
AC019064.1													0.185249	0.0356624	2	11	0.254717	0.108333
AC019068.2													0.431373	0.254015	4	10	0.490196	0.116667
AC019100.3													0.153439	0.0687235	1	7	0.268519	0.0666667
AC019117.1													0.382716	0.623985	1	3	0.574074	0.0333333
AC019117.2													0.382716	0.623985	1	3	0.574074	0.0333333
AC019118.2													0.234801	0.0632884	2	9	0.316981	0.0916667
AC019118.3													0.234801	0.0632884	2	9	0.316981	0.0916667
AC019118.4													0.234801	0.0632884	2	9	0.316981	0.0916667
AC019131.1													1.22222	0.80683	10	10	1.22222	0.166667
AC019171.1													0.283217	0.0843541	3	11	0.346154	0.116667
AC019172.2													0.207547	0.036816	2	10	0.283019	0.1
AC019181.2													0.115226	0.0205029	1	9	0.207407	0.0833333
AC019185.4													0.411058	0.223196	3	8	0.487179	0.0916667
AC019186.1													0.131944	0.0377822	1	8	0.234568	0.075
AC019198.1													0.101852	0.010995	1	10	0.185185	0.0916667
AC019201.1													0.131944	0.0377822	1	8	0.234568	0.075
AC019205.1													0.888367	0.847545	18	23	0.898649	0.341667
AC019205.2													0.888367	0.847545	18	23	0.898649	0.341667
AC019206.1													0.131944	0.0377822	1	8	0.234568	0.075
AC019221.4													0.431373	0.254015	4	10	0.490196	0.116667
AC019294.1													0.268868	0.106899	2	8	0.358491	0.0833333
AC019322.1													0.644097	0.457838	7	12	0.679487	0.158333
AC019330.1													0.411058	0.223196	3	8	0.487179	0.0916667
AC019330.2													0.411058	0.223196	3	8	0.487179	0.0916667
AC019349.5													0.673469	0.59308	6	10	0.714286	0.133333
AC020571.3													0.411058	0.223196	3	8	0.487179	0.0916667
AC020594.5													0.185249	0.0356624	2	11	0.254717	0.108333
AC020595.1													0.115226	0.0205029	1	9	0.207407	0.0833333
AC020601.1													0.131944	0.0377822	1	8	0.234568	0.075
AC020606.1													0.567308	0.505352	3	6	0.648352	0.075
AC020626.1													1.09091	1	10	11	1.1	0.175
AC020629.1													0.333333	0.0502631	5	15	0.375	0.166667
AC020636.1													1.12755	0.828687	13	14	1.13333	0.225
AC020703.1													1.0591	1	8	9	1.07234	0.141667
AC020743.2													0.282407	0.373309	1	4	0.451852	0.0416667
AC020743.3													0.282407	0.373309	1	4	0.451852	0.0416667
AC020743.4													0.282407	0.373309	1	4	0.451852	0.0416667
AC020892.1													0.489796	0.21422	6	13	0.530612	0.158333
AC020895.1													0.234801	0.0632884	2	9	0.316981	0.0916667
AC020900.1													0.83559	0.804899	8	11	0.861702	0.158333
AC020900.2													0.83559	0.804899	8	11	0.861702	0.158333
AC020907.1													0.45283	0.450987	2	5	0.566038	0.0583333
AC020910.1													0.45283	0.450987	2	5	0.566038	0.0583333
AC020915.1													0.431373	0.254015	4	10	0.490196	0.116667
AC020922.1													0.411058	0.223196	3	8	0.487179	0.0916667
AC020934.1													0.222222	0.216824	1	5	0.37037	0.05
AC020952.1													0.692308	0.725195	3	5	0.769231	0.0666667
AC020956.3													0.771242	0.752437	4	6	0.826331	0.0833333
AC021016.6													0.488017	0.377731	4	9	0.54902	0.108333
AC021016.8													0.488017	0.377731	4	9	0.54902	0.108333
AC021021.2													0.207547	0.036816	2	10	0.283019	0.1
AC021052.1													0.486111	0.162869	7	15	0.520833	0.183333
AC021078.1													0.854651	0.829396	12	16	0.871409	0.233333
AC021188.4													0.222222	0.216824	1	5	0.37037	0.05
AC021205.1													0.960474	1	9	11	0.978261	0.166667
AC021218.2	inf	0.0934162	3	0	5	0.025	inf	0.0934162	3	0	5	0.025	0.478022	0.340628	3	7	0.557692	0.0833333
AC021224.1													0.644097	0.457838	7	12	0.679487	0.158333
AC021613.1													1.04573	1	14	16	1.05452	0.25
AC021654.1													1.36706	0.507349	13	12	1.35897	0.208333
AC021660.1													0.680851	0.478178	8	13	0.711246	0.175
AC021749.1													0.473684	0.129679	9	19	0.5	0.233333
AC021760.1													0.964132	1	14	17	0.97561	0.258333
AC021818.1													0.182099	0.123158	1	6	0.312169	0.0583333
AC021860.1	1.18519	1	1	1	1.18519	0.0166667	inf	0.458333	1	0	2.40741	0.00833333	1.46939	0.752437	6	5	1.42857	0.0916667
AC021887.1													0.480601	0.175311	8	17	0.510638	0.208333
AC022007.5													0.93617	1	8	10	0.957447	0.15
AC022021.1													0.764254	0.563972	17	24	0.776842	0.341667
AC022120.1													0.809524	0.819279	10	14	0.831111	0.2
AC022142.1													0.715909	0.612403	7	11	0.75	0.15
AC022153.1													0.382716	0.623985	1	3	0.574074	0.0333333
AC022154.7													0.411058	0.223196	3	8	0.487179	0.0916667
AC022173.2													0.692308	0.725195	3	5	0.769231	0.0666667
AC022182.1													1.81731	0.659642	3	2	1.61538	0.0416667
AC022182.3													1.81731	0.659642	3	2	1.61538	0.0416667
AC022201.4													0.131944	0.0377822	1	8	0.234568	0.075
AC022201.5													0.131944	0.0377822	1	8	0.234568	0.075
AC022210.1													0.268868	0.106899	2	8	0.358491	0.0833333
AC022311.1													0.207547	0.036816	2	10	0.283019	0.1
AC022400.2													0.666667	0.353196	20	30	0.677419	0.416667
AC022431.2	inf	0.207983	2	0	3.67925	0.0166667	inf	0.207983	2	0	3.67925	0.0166667	0.715909	0.612403	7	11	0.75	0.15
AC022431.3													0.715909	0.612403	7	11	0.75	0.15
AC022498.1													1.23256	0.655195	12	12	1.23256	0.2
AC022532.1													0.720588	0.459252	21	30	0.73055	0.425
AC022537.1													0.755102	0.575057	20	28	0.765517	0.4
AC022538.1													0.827586	0.711445	22	29	0.836364	0.425
AC022596.2													1.36752	0.531828	16	15	1.36218	0.258333
AC022596.6													1.36752	0.531828	16	15	1.36218	0.258333
AC022616.1													2.34783	0.16281	9	5	2.17391	0.116667
AC022681.1													1.18868	1	2	2	1.18868	0.0333333
AC022716.1													1.04573	1	14	16	1.05452	0.25
AC022816.2													1.04573	1	14	16	1.05452	0.25
AC022819.1													0.692308	0.725195	3	5	0.769231	0.0666667
AC022819.2													0.692308	0.725195	3	5	0.769231	0.0666667
AC022819.3													0.692308	0.725195	3	5	0.769231	0.0666667
AC022861.1													5.01961	0.177918	4	1	3.13725	0.0416667
AC022872.1													0.131944	0.0377822	1	8	0.234568	0.075
AC022909.1													5.01961	0.177918	4	1	3.13725	0.0416667
AC023050.1													0.478022	0.340628	3	7	0.557692	0.0833333
AC023085.1													0.480601	0.175311	8	17	0.510638	0.208333
AC023115.1													0.131944	0.0377822	1	8	0.234568	0.075
AC023115.2													0.131944	0.0377822	1	8	0.234568	0.075
AC023115.4													0.131944	0.0377822	1	8	0.234568	0.075
AC023128.1													0.131944	0.0377822	1	8	0.234568	0.075
AC023137.2													0.283217	0.0843541	3	11	0.346154	0.116667
AC023157.1													0.478022	0.340628	3	7	0.557692	0.0833333
AC023158.1													0.385027	0.165724	4	11	0.441176	0.125
AC023237.1													0.622222	0.570373	5	9	0.672	0.116667
AC023347.1													0.268868	0.106899	2	8	0.358491	0.0833333
AC023385.1													0.87395	0.833792	13	17	0.888889	0.25
AC023469.1	inf	0.458333	1	0	2.40741	0.00833333	inf	0.458333	1	0	2.40741	0.00833333	0.131944	0.0377822	1	8	0.234568	0.075
AC023469.2													0.153439	0.0687235	1	7	0.268519	0.0666667
AC023481.1													0.802083	0.795059	7	10	0.833333	0.141667
AC023490.1													1.19608	1	4	4	1.19608	0.0666667
AC023490.2													1.19608	1	4	4	1.19608	0.0666667
AC023513.1													0.333333	0.0502631	5	15	0.375	0.166667
AC023590.1	0	1	0	1	0.581818	0.00833333							5.01961	0.177918	4	1	3.13725	0.0416667
AC023593.1													1.13821	0.831946	14	15	1.14329	0.241667
AC023632.1													inf	0.0415183	4	0	6.37255	0.0333333
AC023669.1													0.282407	0.373309	1	4	0.451852	0.0416667
AC023672.2													0.153439	0.0687235	1	7	0.268519	0.0666667
AC023798.1													1.09091	1	10	11	1.1	0.175
AC023818.1													0.728682	0.528726	12	18	0.747858	0.25
AC023824.1													0.584718	0.223758	12	21	0.604651	0.275
AC023992.1													0.312668	0.177018	2	7	0.410377	0.075
AC024028.1													0.382716	0.623985	1	3	0.574074	0.0333333
AC024082.1													0.692308	0.725195	3	5	0.769231	0.0666667
AC024084.1													1.19231	1	3	3	1.19231	0.05
AC024132.1													1.41033	0.587581	8	7	1.3883	0.125
AC024149.1													1.21277	0.791041	8	8	1.21277	0.133333
AC024158.1													0.601113	0.434795	6	11	0.642857	0.141667
AC024198.1													1.07609	1	9	10	1.08696	0.158333
AC024257.1													0.441667	0.190949	5	12	0.489231	0.141667
AC024475.1													0.319728	0.0239904	6	18	0.353383	0.2
AC024560.2													1	1	11	13	1.01299	0.2
AC024560.3													1	1	11	13	1.01299	0.2
AC024568.1													0.802083	0.795059	7	10	0.833333	0.141667
AC024569.1													0.802083	0.795059	7	10	0.833333	0.141667
AC024580.1													0.558824	0.54316	4	8	0.620915	0.1
AC024590.1													0.907895	0.841558	15	19	0.92	0.283333
AC024592.12	0	1	0	1	0.581818	0.00833333	0	1	0	1	0.581818	0.00833333	0.411058	0.223196	3	8	0.487179	0.0916667
AC024592.9													0.411058	0.223196	3	8	0.487179	0.0916667
AC024610.1													0.761905	0.78348	6	9	0.8	0.125
AC024619.2													0.601113	0.434795	6	11	0.642857	0.141667
AC024704.2													0.312668	0.177018	2	7	0.410377	0.075
AC024896.1													0.478022	0.340628	3	7	0.557692	0.0833333
AC024908.1													0.591165	0.189576	17	28	0.604356	0.375
AC024940.1													0.478022	0.340628	3	7	0.557692	0.0833333
AC024996.1													5.01961	0.177918	4	1	3.13725	0.0416667
AC025016.1													0.405797	0.0415911	10	23	0.427778	0.275
AC025165.1													0.622222	0.570373	5	9	0.672	0.116667
AC025165.8													0.622222	0.570373	5	9	0.672	0.116667
AC025166.1													0.833333	0.824582	11	15	0.852273	0.216667
AC025171.1													0.558824	0.54316	4	8	0.620915	0.1
AC025175.1													0.802083	0.795059	7	10	0.833333	0.141667
AC025262.1													0.431373	0.254015	4	10	0.490196	0.116667
AC025263.3													0.558824	0.54316	4	8	0.620915	0.1
AC025278.1													0.644097	0.457838	7	12	0.679487	0.158333
AC025280.1													0.768293	0.548478	14	20	0.783972	0.283333
AC025284.1													0.749373	0.538958	13	19	0.766667	0.266667
AC025287.1	inf	0.207983	2	0	3.67925	0.0166667	inf	0.207983	2	0	3.67925	0.0166667	0.728682	0.528726	12	18	0.747858	0.25
AC025300.1													0.465608	0.095663	10	21	0.488889	0.258333
AC025335.1													1.4902	0.326737	19	17	1.48148	0.3
AC025426.1													0.777778	0.580156	22	30	0.786901	0.433333
AC025442.3													0.83559	0.804899	8	11	0.861702	0.158333
AC025458.1													0.7125	0.769573	5	8	0.76	0.108333
AC025470.1													0.715909	0.612403	7	11	0.75	0.15
AC025594.1													0.941176	1	4	5	0.980392	0.075
AC025627.7													1.49451	0.399984	16	14	1.48205	0.25
AC025627.9													1.6297	0.296948	17	14	1.61053	0.258333
AC025674.1													1.19231	1	3	3	1.19231	0.05
AC025678.1													0.583333	0.332834	7	13	0.619048	0.166667
AC025811.3													0.312668	0.177018	2	7	0.410377	0.075
AC025918.2													0.385027	0.165724	4	11	0.441176	0.125
AC026150.1													0.715909	0.612403	7	11	0.75	0.15
AC026150.2													0.644097	0.457838	7	12	0.679487	0.158333
AC026150.5													0.540816	0.309422	6	12	0.582418	0.15
AC026150.8													0.644097	0.457838	7	12	0.679487	0.158333
AC026166.1													0.93617	1	8	10	0.957447	0.15
AC026167.1													0.802083	0.795059	7	10	0.833333	0.141667
AC026188.1													0.601113	0.434795	6	11	0.642857	0.141667
AC026202.1													0.715909	0.612403	7	11	0.75	0.15
AC026202.3													0.715909	0.612403	7	11	0.75	0.15
AC026202.5													0.802083	0.795059	7	10	0.833333	0.141667
AC026241.1													3.51773	0.109109	8	3	2.96809	0.0916667
AC026310.1													0.478022	0.340628	3	7	0.557692	0.0833333
AC026318.1													0.715909	0.612403	7	11	0.75	0.15
AC026320.1													1.10417	1	11	12	1.11189	0.191667
AC026357.1													0.385027	0.165724	4	11	0.441176	0.125
AC026366.1													0.540816	0.309422	6	12	0.582418	0.15
AC026369.1													0.583333	1	1	2	0.777778	0.025
AC026407.1													0.765625	0.662025	11	16	0.786096	0.225
AC026461.1													0.749373	0.538958	13	19	0.766667	0.266667
AC026471.6													0.55	0.408392	5	10	0.6	0.125
AC026495.1													1.14844	0.834987	15	16	1.15294	0.258333
AC026512.1													0.182099	0.123158	1	6	0.312169	0.0583333
AC026700.1													0.802083	0.795059	7	10	0.833333	0.141667
AC026703.1													0.7125	0.769573	5	8	0.76	0.108333
AC026703.2													0.7125	0.769573	5	8	0.76	0.108333
AC026740.1													0.317308	0.138433	3	10	0.384615	0.108333
AC026781.1													0.93617	1	8	10	0.957447	0.15
AC026797.1													0.802083	0.795059	7	10	0.833333	0.141667
AC026806.2													0.222222	0.216824	1	5	0.37037	0.05
AC026877.1													0.828571	1	5	7	0.87	0.1
AC026904.1													2.06667	0.467302	5	3	1.86	0.0666667
AC026956.1													0.692308	0.725195	3	5	0.769231	0.0666667
AC026992.1													0.182099	0.123158	1	6	0.312169	0.0583333
AC027119.1													0.802083	0.795059	7	10	0.833333	0.141667
AC027228.1													0.371069	0.286463	2	6	0.477089	0.0666667
AC027238.1													5.01961	0.177918	4	1	3.13725	0.0416667
AC027269.2													0.45283	0.450987	2	5	0.566038	0.0583333
AC027281.1													0.765625	0.662025	11	16	0.786096	0.225
AC027288.1													0.567376	0.255575	8	15	0.598404	0.191667
AC027288.2													0.567376	0.255575	8	15	0.598404	0.191667
AC027307.1													0.346405	0.105197	4	12	0.399698	0.133333
AC027307.2													0.346405	0.105197	4	12	0.399698	0.133333
AC027307.3													0.313725	0.0651306	4	13	0.364146	0.141667
AC027309.1													0.765625	0.662025	11	16	0.786096	0.225
AC027319.1													0.411058	0.223196	3	8	0.487179	0.0916667
AC027319.2													0.411058	0.223196	3	8	0.487179	0.0916667
AC027320.1													0.680851	0.478178	8	13	0.711246	0.175
AC027348.1													0.675643	0.406642	12	19	0.695349	0.258333
AC027601.1													0.358974	0.220895	3	9	0.430769	0.1
AC027612.2													0.153439	0.0687235	1	7	0.268519	0.0666667
AC027612.3													0.153439	0.0687235	1	7	0.268519	0.0666667
AC027612.6													0.153439	0.0687235	1	7	0.268519	0.0666667
AC027763.2													1.75926	0.222495	19	15	1.73611	0.283333
AC027806.1													0.473684	0.129679	9	19	0.5	0.233333
AC027807.1													0.692308	0.725195	3	5	0.769231	0.0666667
AC027811.1													0.567308	0.505352	3	6	0.648352	0.075
AC034110.1													0.567376	0.255575	8	15	0.598404	0.191667
AC034154.1													1.22222	0.80683	10	10	1.22222	0.166667
AC034187.1													0.802083	0.795059	7	10	0.833333	0.141667
AC034187.2													0.802083	0.795059	7	10	0.833333	0.141667
AC034187.3													0.802083	0.795059	7	10	0.833333	0.141667
AC034187.4													0.802083	0.795059	7	10	0.833333	0.141667
AC034187.5													0.802083	0.795059	7	10	0.833333	0.141667
AC034193.5													0.93617	1	8	10	0.957447	0.15
AC034205.1													0.854651	0.829396	12	16	0.871409	0.233333
AC034220.3													0.705882	0.517681	11	17	0.727273	0.233333
AC034228.2													0.55243	0.2665	9	17	0.57971	0.216667
AC034228.3													0.55243	0.2665	9	17	0.57971	0.216667
AC034228.4													0.55243	0.2665	9	17	0.57971	0.216667
AC034228.7													0.599185	0.367344	9	16	0.626598	0.208333
AC034236.1													0.751773	0.629114	8	12	0.780687	0.166667
AC034236.2													0.751773	0.629114	8	12	0.780687	0.166667
AC034243.1													0.580247	0.2802	10	18	0.604678	0.233333
AC036178.1													0.540816	0.309422	6	12	0.582418	0.15
AC037199.1													0.411058	0.223196	3	8	0.487179	0.0916667
AC037445.1													0.64986	0.546135	4	7	0.710784	0.0916667
AC037459.4													1.04573	1	14	16	1.05452	0.25
AC040160.1													1.01661	1	12	14	1.02791	0.216667
AC040162.1													1.11628	0.825195	12	13	1.12292	0.208333
AC040163.1													0.87395	0.833792	13	17	0.888889	0.25
AC040977.1													1.75926	0.222495	19	15	1.73611	0.283333
AC044860.1													0.692308	0.725195	3	5	0.769231	0.0666667
AC046130.1													0.346405	0.105197	4	12	0.399698	0.133333
AC046143.1													1.10417	1	11	12	1.11189	0.191667
AC046143.2													1.10417	1	11	12	1.11189	0.191667
AC046143.3													1.10417	1	11	12	1.11189	0.191667
AC048346.1													1.04573	1	14	16	1.05452	0.25
AC051642.1													0.964132	1	14	17	0.97561	0.258333
AC051649.1													0.545455	0.160283	12	22	0.565217	0.283333
AC051649.12													0.545455	0.160283	12	22	0.565217	0.283333
AC051649.16													0.545455	0.160283	12	22	0.565217	0.283333
AC051649.6													0.545455	0.160283	12	22	0.565217	0.283333
AC053503.11													0.488017	0.377731	4	9	0.54902	0.108333
AC053503.4													0.488017	0.377731	4	9	0.54902	0.108333
AC053503.6													0.488017	0.377731	4	9	0.54902	0.108333
AC055723.1													0.680851	0.478178	8	13	0.711246	0.175
AC055736.1													0.53125	0.235702	7	14	0.566667	0.175
AC055764.1													1	1	11	13	1.01299	0.2
AC055811.1													1.25	0.674102	15	15	1.25	0.25
AC055813.1													0.644097	0.457838	7	12	0.679487	0.158333
AC055873.1													0.692308	0.725195	3	5	0.769231	0.0666667
AC055876.2													0.601113	0.434795	6	11	0.642857	0.141667
AC060226.1													0.441667	0.190949	5	12	0.489231	0.141667
AC060834.3													0.382716	0.623985	1	3	0.574074	0.0333333
AC060835.1													1.07609	1	9	10	1.08696	0.158333
AC061961.2													0.131944	0.0377822	1	8	0.234568	0.075
AC061975.10													0.488017	0.377731	4	9	0.54902	0.108333
AC061975.8													0.488017	0.377731	4	9	0.54902	0.108333
AC061992.1													0.358974	0.220895	3	9	0.430769	0.1
AC061992.2													0.358974	0.220895	3	9	0.430769	0.1
AC062017.1													0.55	0.408392	5	10	0.6	0.125
AC062020.1													0.312668	0.177018	2	7	0.410377	0.075
AC062020.2													0.312668	0.177018	2	7	0.410377	0.075
AC062021.1													0.131944	0.0377822	1	8	0.234568	0.075
AC062028.1													0.317308	0.138433	3	10	0.384615	0.108333
AC062029.1													0.268868	0.106899	2	8	0.358491	0.0833333
AC062031.1													0.131944	0.0377822	1	8	0.234568	0.075
AC062032.1													0.131944	0.0377822	1	8	0.234568	0.075
AC063932.1													1.23256	0.655195	12	12	1.23256	0.2
AC063944.1													1.36706	0.507349	13	12	1.35897	0.208333
AC063976.3													0.55243	0.2665	9	17	0.57971	0.216667
AC064834.1													0.268868	0.106899	2	8	0.358491	0.0833333
AC064834.2													0.268868	0.106899	2	8	0.358491	0.0833333
AC064834.3													0.268868	0.106899	2	8	0.358491	0.0833333
AC064837.1													0.115226	0.0205029	1	9	0.207407	0.0833333
AC064852.4													0.385027	0.165724	4	11	0.441176	0.125
AC064853.2													0.488017	0.377731	4	9	0.54902	0.108333
AC064865.1													0.131944	0.0377822	1	8	0.234568	0.075
AC064871.3													0.131944	0.0377822	1	8	0.234568	0.075
AC064874.1													0.431373	0.254015	4	10	0.490196	0.116667
AC064875.2													0.358974	0.220895	3	9	0.430769	0.1
AC066593.1													0.312668	0.177018	2	7	0.410377	0.075
AC066612.1													0.583333	0.332834	7	13	0.619048	0.166667
AC067718.1													1.10417	1	11	12	1.11189	0.191667
AC067735.1													0.210165	0.01656	3	14	0.261538	0.141667
AC067742.1													0.827586	0.711445	22	29	0.836364	0.425
AC067751.1													0.827586	0.711445	22	29	0.836364	0.425
AC067805.1													0.692308	0.725195	3	5	0.769231	0.0666667
AC067945.2													0.268868	0.106899	2	8	0.358491	0.0833333
AC067945.4													0.268868	0.106899	2	8	0.358491	0.0833333
AC067956.1													0.558824	0.54316	4	8	0.620915	0.1
AC067957.1													0.283217	0.0843541	3	11	0.346154	0.116667
AC067959.1													0.283217	0.0843541	3	11	0.346154	0.116667
AC067960.1													0.312668	0.177018	2	7	0.410377	0.075
AC067961.1													0.488017	0.377731	4	9	0.54902	0.108333
AC067968.3													0.312668	0.177018	2	7	0.410377	0.075
AC067969.1													0.222222	0.216824	1	5	0.37037	0.05
AC067969.2													0.222222	0.216824	1	5	0.37037	0.05
AC068014.1													0.283217	0.0843541	3	11	0.346154	0.116667
AC068014.2													0.283217	0.0843541	3	11	0.346154	0.116667
AC068020.1													1.01661	1	12	14	1.02791	0.216667
AC068039.1													0.101852	0.010995	1	10	0.185185	0.0916667
AC068039.4													0.101852	0.010995	1	10	0.185185	0.0916667
AC068057.1													0.153439	0.0687235	1	7	0.268519	0.0666667
AC068057.2													0.153439	0.0687235	1	7	0.268519	0.0666667
AC068058.1													0.603914	0.195345	18	29	0.616216	0.391667
AC068062.1													0.755102	0.575057	20	28	0.765517	0.4
AC068134.6													0.385027	0.165724	4	11	0.441176	0.125
AC068134.8													0.385027	0.165724	4	11	0.441176	0.125
AC068138.1													0.488017	0.377731	4	9	0.54902	0.108333
AC068196.1													0.115226	0.0205029	1	9	0.207407	0.0833333
AC068282.3													0.268868	0.106899	2	8	0.358491	0.0833333
AC068286.1													0.317308	0.138433	3	10	0.384615	0.108333
AC068292.1													0.207547	0.036816	2	10	0.283019	0.1
AC068483.1													0.234801	0.0632884	2	9	0.316981	0.0916667
AC068489.1													0.488017	0.377731	4	9	0.54902	0.108333
AC068490.1													0.283217	0.0843541	3	11	0.346154	0.116667
AC068490.2													0.283217	0.0843541	3	11	0.346154	0.116667
AC068491.2													0.312668	0.177018	2	7	0.410377	0.075
AC068491.3													0.312668	0.177018	2	7	0.410377	0.075
AC068492.1													0.131944	0.0377822	1	8	0.234568	0.075
AC068499.10													0.182099	0.123158	1	6	0.312169	0.0583333
AC068506.1													0.583333	0.332834	7	13	0.619048	0.166667
AC068533.1													0.575472	0.686278	2	4	0.690566	0.05
AC068533.7													0.45283	0.450987	2	5	0.566038	0.0583333
AC068535.2													0.153439	0.0687235	1	7	0.268519	0.0666667
AC068535.3													0.153439	0.0687235	1	7	0.268519	0.0666667
AC068535.4													0.153439	0.0687235	1	7	0.268519	0.0666667
AC068538.4													0.153439	0.0687235	1	7	0.268519	0.0666667
AC068542.1													0.312668	0.177018	2	7	0.410377	0.075
AC068542.2													0.312668	0.177018	2	7	0.410377	0.075
AC068570.1													3.69231	0.331529	3	1	2.46154	0.0333333
AC068580.1													0.648526	0.316723	13	21	0.666667	0.283333
AC068580.5													0.648526	0.316723	13	21	0.666667	0.283333
AC068580.6													0.648526	0.316723	13	21	0.666667	0.283333
AC068580.7													0.627907	0.305241	12	20	0.647841	0.266667
AC068587.1													0.627907	0.305241	12	20	0.647841	0.266667
AC068587.2													0.580247	0.2802	10	18	0.604678	0.233333
AC068610.3													0.771242	0.752437	4	6	0.826331	0.0833333
AC068610.5													0.771242	0.752437	4	6	0.826331	0.0833333
AC068620.1													1.2	1	5	5	1.2	0.0833333
AC068641.1													0.412094	0.0785143	8	19	0.440426	0.225
AC068643.1													0.375	0.0614074	6	16	0.411765	0.183333
AC068669.1													0.673469	0.59308	6	10	0.714286	0.133333
AC068706.1													0.101852	0.010995	1	10	0.185185	0.0916667
AC068706.2													0.101852	0.010995	1	10	0.185185	0.0916667
AC068718.1													0.131944	0.0377822	1	8	0.234568	0.075
AC068718.2													0.131944	0.0377822	1	8	0.234568	0.075
AC068754.1													1.13821	0.831946	14	15	1.14329	0.241667
AC068831.10													0.692308	0.725195	3	5	0.769231	0.0666667
AC068831.15													0.692308	0.725195	3	5	0.769231	0.0666667
AC068831.3													0.692308	0.725195	3	5	0.769231	0.0666667
AC068831.6													0.692308	0.725195	3	5	0.769231	0.0666667
AC068858.1													0.345738	0.0387627	6	17	0.380952	0.191667
AC068946.1													0.488017	0.377731	4	9	0.54902	0.108333
AC068987.1													0.486111	0.162869	7	15	0.520833	0.183333
AC069067.1													1.12755	0.828687	13	14	1.13333	0.225
AC069082.1													0.567308	0.505352	3	6	0.648352	0.075
AC069155.1													0.488017	0.377731	4	9	0.54902	0.108333
AC069227.1													0.375	0.0614074	6	16	0.411765	0.183333
AC069240.1													0.441667	0.190949	5	12	0.489231	0.141667
AC069243.1													1.36706	0.507349	13	12	1.35897	0.208333
AC069257.8													0.910714	1	11	14	0.927273	0.208333
AC069276.1													0.802083	0.795059	7	10	0.833333	0.141667
AC069277.2													0.802083	0.795059	7	10	0.833333	0.141667
AC069278.4													0.64986	0.546135	4	7	0.710784	0.0916667
AC069280.1													0.45283	0.450987	2	5	0.566038	0.0583333
AC069285.1													0	0.4993	0	2	0.381818	0.0166667
AC069286.1													0.382716	0.623985	1	3	0.574074	0.0333333
AC069294.1													0.692308	0.725195	3	5	0.769231	0.0666667
AC069303.1													0.185249	0.0356624	2	11	0.254717	0.108333
AC069363.1													0.761905	0.78348	6	9	0.8	0.125
AC069368.3													0.234801	0.0632884	2	9	0.316981	0.0916667
AC069394.1													0.131944	0.0377822	1	8	0.234568	0.075
AC069513.4													0.55243	0.2665	9	17	0.57971	0.216667
AC069547.1													0.844444	0.706428	19	25	0.854701	0.366667
AC069547.2													0.844444	0.706428	19	25	0.854701	0.366667
AC072031.1													1.13821	0.831946	14	15	1.14329	0.241667
AC072062.1													0.488017	0.377731	4	9	0.54902	0.108333
AC072062.3													0.488017	0.377731	4	9	0.54902	0.108333
AC073043.1													0.411058	0.223196	3	8	0.487179	0.0916667
AC073046.25													0.115226	0.0205029	1	9	0.207407	0.0833333
AC073063.1													0.692308	0.725195	3	5	0.769231	0.0666667
AC073071.1													0.692308	0.725195	3	5	0.769231	0.0666667
AC073072.5													0.382716	0.623985	1	3	0.574074	0.0333333
AC073089.1													0.692308	0.725195	3	5	0.769231	0.0666667
AC073094.4													0.575472	0.686278	2	4	0.690566	0.05
AC073115.6													0.282407	0.373309	1	4	0.451852	0.0416667
AC073115.7													0.282407	0.373309	1	4	0.451852	0.0416667
AC073127.1													0.879808	1	3	4	0.938462	0.0583333
AC073128.10													0.488017	0.377731	4	9	0.54902	0.108333
AC073130.1													0.771242	0.752437	4	6	0.826331	0.0833333
AC073130.3													0.771242	0.752437	4	6	0.826331	0.0833333
AC073133.1													0.478022	0.340628	3	7	0.557692	0.0833333
AC073133.2													0.478022	0.340628	3	7	0.557692	0.0833333
AC073135.3													1.09091	1	10	11	1.1	0.175
AC073136.1													0.779874	1	2	3	0.877358	0.0416667
AC073188.1													0.382716	0.623985	1	3	0.574074	0.0333333
AC073215.1													0.101852	0.010995	1	10	0.185185	0.0916667
AC073218.1													0.185249	0.0356624	2	11	0.254717	0.108333
AC073218.2													0.185249	0.0356624	2	11	0.254717	0.108333
AC073218.3													0.185249	0.0356624	2	11	0.254717	0.108333
AC073236.3													0.478022	0.340628	3	7	0.557692	0.0833333
AC073254.1													0.385027	0.165724	4	11	0.441176	0.125
AC073255.1													0.283217	0.0843541	3	11	0.346154	0.116667
AC073257.1													0.312668	0.177018	2	7	0.410377	0.075
AC073257.2													0.312668	0.177018	2	7	0.410377	0.075
AC073283.4													0.317308	0.138433	3	10	0.384615	0.108333
AC073283.7													0.317308	0.138433	3	10	0.384615	0.108333
AC073284.4													0.488017	0.377731	4	9	0.54902	0.108333
AC073316.1													0.382716	0.623985	1	3	0.574074	0.0333333
AC073316.2													0.382716	0.623985	1	3	0.574074	0.0333333
AC073320.1													0.941176	1	4	5	0.980392	0.075
AC073321.3													0.488017	0.377731	4	9	0.54902	0.108333
AC073321.4													0.488017	0.377731	4	9	0.54902	0.108333
AC073325.1													0.282407	0.373309	1	4	0.451852	0.0416667
AC073333.1													0.382716	0.623985	1	3	0.574074	0.0333333
AC073333.8													0.382716	0.623985	1	3	0.574074	0.0333333
AC073342.1													0.692308	0.725195	3	5	0.769231	0.0666667
AC073342.12													0.692308	0.725195	3	5	0.769231	0.0666667
AC073343.1	1.18519	1	1	1	1.18519	0.0166667	1.18519	1	1	1	1.18519	0.0166667	0.382716	0.623985	1	3	0.574074	0.0333333
AC073343.13													0.382716	0.623985	1	3	0.574074	0.0333333
AC073343.2													0.382716	0.623985	1	3	0.574074	0.0333333
AC073409.1													0.312668	0.177018	2	7	0.410377	0.075
AC073479.1													0.207547	0.036816	2	10	0.283019	0.1
AC073508.1													0.761905	0.78348	6	9	0.8	0.125
AC073528.1													0.567376	0.255575	8	15	0.598404	0.191667
AC073569.1													0.567376	0.255575	8	15	0.598404	0.191667
AC073587.1													0.533566	0.13565	18	31	0.545608	0.408333
AC073610.5													0.4	0.125325	5	13	0.445714	0.15
AC073626.2													0.567308	0.505352	3	6	0.648352	0.075
AC073628.1													0.234801	0.0632884	2	9	0.316981	0.0916667
AC073635.5													0.575472	0.686278	2	4	0.690566	0.05
AC073636.1													0.101852	0.010995	1	10	0.185185	0.0916667
AC073641.2													0.488017	0.377731	4	9	0.54902	0.108333
AC073647.1													0.692308	0.725195	3	5	0.769231	0.0666667
AC073648.1													1.20833	0.781418	7	7	1.20833	0.116667
AC073657.1													0.765625	0.662025	11	16	0.786096	0.225
AC073834.3													0.101852	0.010995	1	10	0.185185	0.0916667
AC073842.19													0.692308	0.725195	3	5	0.769231	0.0666667
AC073869.19													0.234801	0.0632884	2	9	0.316981	0.0916667
AC073928.2													0.131944	0.0377822	1	8	0.234568	0.075
AC073934.6													0.941176	1	4	5	0.980392	0.075
AC073957.15													0.575472	0.686278	2	4	0.690566	0.05
AC073973.1													0.268868	0.106899	2	8	0.358491	0.0833333
AC073987.1													0	0.0151144	0	7	0.131818	0.0583333
AC074011.2													0.283217	0.0843541	3	11	0.346154	0.116667
AC074019.1													0.488017	0.377731	4	9	0.54902	0.108333
AC074051.1													0.317308	0.138433	3	10	0.384615	0.108333
AC074091.1													0.254808	0.0501222	3	12	0.313609	0.125
AC074091.13	0.583333	1	1	2	0.777778	0.025	1.18519	1	1	1	1.18519	0.0166667	0.254808	0.0501222	3	12	0.313609	0.125
AC074117.10													0.254808	0.0501222	3	12	0.313609	0.125
AC074129.1													0.411058	0.223196	3	8	0.487179	0.0916667
AC074138.3													0.371069	0.286463	2	6	0.477089	0.0666667
AC074183.4													0.879808	1	3	4	0.938462	0.0583333
AC074212.3	1.18868	1	2	2	1.18868	0.0333333	1.18868	1	2	2	1.18868	0.0333333	0.64986	0.546135	4	7	0.710784	0.0916667
AC074212.5													0.64986	0.546135	4	7	0.710784	0.0916667
AC074212.6													0.64986	0.546135	4	7	0.710784	0.0916667
AC074264.1													0.234801	0.0632884	2	9	0.316981	0.0916667
AC074286.1													0.101852	0.010995	1	10	0.185185	0.0916667
AC074289.1													0.131944	0.0377822	1	8	0.234568	0.075
AC074323.1													0.636949	0.269761	21	32	0.647059	0.441667
AC074363.1													0.101852	0.010995	1	10	0.185185	0.0916667
AC074366.3													0.283217	0.0843541	3	11	0.346154	0.116667
AC074389.1													0.282407	0.373309	1	4	0.451852	0.0416667
AC074389.5													0.282407	0.373309	1	4	0.451852	0.0416667
AC074389.6													0.282407	0.373309	1	4	0.451852	0.0416667
AC074389.7													0.282407	0.373309	1	4	0.451852	0.0416667
AC074389.9													0.282407	0.373309	1	4	0.451852	0.0416667
AC074391.1													0.131944	0.0377822	1	8	0.234568	0.075
AC074391.2													0.131944	0.0377822	1	8	0.234568	0.075
AC078785.1													1.5	0.390977	15	13	1.48571	0.233333
AC078794.1													1.13821	0.831946	14	15	1.14329	0.241667
AC078816.1													1.12755	0.828687	13	14	1.13333	0.225
AC078819.1													0.375	0.0614074	6	16	0.411765	0.183333
AC078828.1													0.680851	0.478178	8	13	0.711246	0.175
AC078842.3													0.692308	0.725195	3	5	0.769231	0.0666667
AC078842.4													0.692308	0.725195	3	5	0.769231	0.0666667
AC078851.1													0.131944	0.0377822	1	8	0.234568	0.075
AC078851.2													0.131944	0.0377822	1	8	0.234568	0.075
AC078852.1													1.43403	0.569102	7	6	1.40476	0.108333
AC078852.2													1.43403	0.569102	7	6	1.40476	0.108333
AC078855.1													1.12755	0.828687	13	14	1.13333	0.225
AC078864.1													0.53125	0.235702	7	14	0.566667	0.175
AC078864.2													0.53125	0.235702	7	14	0.566667	0.175
AC078881.1													0.960474	1	9	11	0.978261	0.166667
AC078882.1													0.131944	0.0377822	1	8	0.234568	0.075
[truncated: 39,378 more rows]

## Sheet: Supplemental Table 3
Supplemental Table 3: Gene amplifications and association with response vs. progression
	Amp OR	Amp pval	Amp respFreq	Amp progFreq	Amp Adjusted OR	Amp CohortFreq
5S_rRNA	inf	0.458333	1	0	2.40741	0.00833333
A1BG	inf	0.458333	1	0	2.40741	0.00833333
A1BG-AS1	inf	0.458333	1	0	2.40741	0.00833333
A2M	1.18519	1	1	1	1.18519	0.0166667
A2M-AS1	1.18519	1	1	1	1.18519	0.0166667
A2ML1	1.18519	1	1	1	1.18519	0.0166667
A2ML1-AS1	1.18519	1	1	1	1.18519	0.0166667
A2ML1-AS2	1.18519	1	1	1	1.18519	0.0166667
A2MP1	2.41509	0.592651	2	1	1.81132	0.025
A3GALT2	1.18519	1	1	1	1.18519	0.0166667
A4GALT	2.41509	0.592651	2	1	1.81132	0.025
AAAS	0	1	0	1	0.581818	0.00833333
AAMDC	3.69231	0.331529	3	1	2.46154	0.0333333
AANAT	inf	0.458333	1	0	2.40741	0.00833333
AARD	0.692308	0.725195	3	5	0.769231	0.0666667
AARS2	inf	0.207983	2	0	3.67925	0.0166667
AASDH	0	0.24895	0	3	0.281818	0.025
AASDHPPT	0	1	0	1	0.581818	0.00833333
AASS	1.19231	1	3	3	1.19231	0.05
AATK-AS1	inf	0.458333	1	0	2.40741	0.00833333
AB015752.3	0.692308	0.725195	3	5	0.769231	0.0666667
AB019440.1	inf	0.0934162	3	0	5	0.025
AB019440.50	inf	0.0934162	3	0	5	0.025
ABAT	inf	0.458333	1	0	2.40741	0.00833333
ABCA10	inf	0.458333	1	0	2.40741	0.00833333
ABCA13	0	0.4993	0	2	0.381818	0.0166667
ABCA17P	inf	0.458333	1	0	2.40741	0.00833333
ABCA2	inf	0.458333	1	0	2.40741	0.00833333
ABCA3	inf	0.458333	1	0	2.40741	0.00833333
ABCA5	inf	0.207983	2	0	3.67925	0.0166667
ABCA6	inf	0.458333	1	0	2.40741	0.00833333
ABCA9-AS1	inf	0.458333	1	0	2.40741	0.00833333
ABCB1	0.382716	0.623985	1	3	0.574074	0.0333333
ABCB10	1.18519	1	1	1	1.18519	0.0166667
ABCB4	0.779874	1	2	3	0.877358	0.0416667
ABCB5	7.83673	0.0467904	6	1	4.57143	0.0583333
ABCB8	1.19231	1	3	3	1.19231	0.05
ABCC1	inf	0.207983	2	0	3.67925	0.0166667
ABCC10	inf	0.458333	1	0	2.40741	0.00833333
ABCC3	inf	0.207983	2	0	3.67925	0.0166667
ABCC4	0	1	0	1	0.581818	0.00833333
ABCC5	inf	0.458333	1	0	2.40741	0.00833333
ABCC5-AS1	inf	0.458333	1	0	2.40741	0.00833333
ABCC6	inf	0.207983	2	0	3.67925	0.0166667
ABCC6P1	inf	0.458333	1	0	2.40741	0.00833333
ABCC9	1.18519	1	1	1	1.18519	0.0166667
ABCD2	0	0.4993	0	2	0.381818	0.0166667
ABCF1	inf	0.0415183	4	0	6.37255	0.0333333
ABCF2	1.19231	1	3	3	1.19231	0.05
ABCF3	inf	0.458333	1	0	2.40741	0.00833333
ABHD11	1.19231	1	3	3	1.19231	0.05
ABHD12	2.41509	0.592651	2	1	1.81132	0.025
ABHD13	0	1	0	1	0.581818	0.00833333
ABHD16A	inf	0.0415183	4	0	6.37255	0.0333333
ABHD2	0	1	0	1	0.581818	0.00833333
ABHD4	inf	0.458333	1	0	2.40741	0.00833333
ABHD6	0	1	0	1	0.581818	0.00833333
ABI2	0	1	0	1	0.581818	0.00833333
ABI3	inf	0.458333	1	0	2.40741	0.00833333
ABL1	inf	0.458333	1	0	2.40741	0.00833333
ABL2	1.18519	1	1	1	1.18519	0.0166667
ABR	inf	0.458333	1	0	2.40741	0.00833333
ABRA	0.692308	0.725195	3	5	0.769231	0.0666667
ABT1	2.41509	0.592651	2	1	1.81132	0.025
ABTB2	0	1	0	1	0.581818	0.00833333
AC000029.1	0	1	0	1	0.581818	0.00833333
AC000067.1	1.18519	1	1	1	1.18519	0.0166667
AC000068.10	1.18519	1	1	1	1.18519	0.0166667
AC000068.5	1.18519	1	1	1	1.18519	0.0166667
AC000068.9	1.18519	1	1	1	1.18519	0.0166667
AC000099.1	0.879808	1	3	4	0.938462	0.0583333
AC000111.3	1.19231	1	3	3	1.19231	0.05
AC000111.6	1.19231	1	3	3	1.19231	0.05
AC000120.7	0.779874	1	2	3	0.877358	0.0416667
AC000123.4	0.879808	1	3	4	0.938462	0.0583333
AC000124.1	0.879808	1	3	4	0.938462	0.0583333
AC000370.2	1.19231	1	3	3	1.19231	0.05
AC000403.1	0	0.4993	0	2	0.381818	0.0166667
AC002059.10	inf	0.458333	1	0	2.40741	0.00833333
AC002064.4	1.19231	1	3	3	1.19231	0.05
AC002064.5	1.19231	1	3	3	1.19231	0.05
AC002066.1	1.19231	1	3	3	1.19231	0.05
AC002066.2	1.19231	1	3	3	1.19231	0.05
AC002076.10	0.779874	1	2	3	0.877358	0.0416667
AC002115.5	0	0.4993	0	2	0.381818	0.0166667
AC002115.9	0	0.4993	0	2	0.381818	0.0166667
AC002116.7	0	0.4993	0	2	0.381818	0.0166667
AC002116.8	0	0.4993	0	2	0.381818	0.0166667
AC002117.1	inf	0.458333	1	0	2.40741	0.00833333
AC002127.4	1.19231	1	3	3	1.19231	0.05
AC002128.5	0	0.4993	0	2	0.381818	0.0166667
AC002306.1	inf	0.458333	1	0	2.40741	0.00833333
AC002331.1	inf	0.458333	1	0	2.40741	0.00833333
AC002383.2	1.19231	1	3	3	1.19231	0.05
AC002386.1	1.19231	1	3	3	1.19231	0.05
AC002398.11	0	0.4993	0	2	0.381818	0.0166667
AC002398.12	0	0.4993	0	2	0.381818	0.0166667
AC002398.13	0	1	0	1	0.581818	0.00833333
AC002398.5	0	0.4993	0	2	0.381818	0.0166667
AC002398.9	0	0.4993	0	2	0.381818	0.0166667
AC002401.1	inf	0.458333	1	0	2.40741	0.00833333
AC002429.5	0.779874	1	2	3	0.877358	0.0416667
AC002451.1	0.779874	1	2	3	0.877358	0.0416667
AC002451.3	0.779874	1	2	3	0.877358	0.0416667
AC002454.1	0.779874	1	2	3	0.877358	0.0416667
AC002456.2	1.19231	1	3	3	1.19231	0.05
AC002463.3	1.19231	1	3	3	1.19231	0.05
AC002465.2	1.19231	1	3	3	1.19231	0.05
AC002467.7	1.19231	1	3	3	1.19231	0.05
AC002472.1	1.18519	1	1	1	1.18519	0.0166667
AC002472.11	1.18519	1	1	1	1.18519	0.0166667
AC002472.13	1.18519	1	1	1	1.18519	0.0166667
AC002480.2	7.83673	0.0467904	6	1	4.57143	0.0583333
AC002480.3	7.83673	0.0467904	6	1	4.57143	0.0583333
AC002480.4	7.83673	0.0467904	6	1	4.57143	0.0583333
AC002480.5	7.83673	0.0467904	6	1	4.57143	0.0583333
AC002511.1	0	0.4993	0	2	0.381818	0.0166667
AC002511.2	0	1	0	1	0.581818	0.00833333
AC002511.3	0	1	0	1	0.581818	0.00833333
AC002519.6	0	1	0	1	0.581818	0.00833333
AC002519.8	0	1	0	1	0.581818	0.00833333
AC002539.1	inf	0.458333	1	0	2.40741	0.00833333
AC002539.2	inf	0.458333	1	0	2.40741	0.00833333
AC002550.5	inf	0.458333	1	0	2.40741	0.00833333
AC002551.1	inf	0.458333	1	0	2.40741	0.00833333
AC002553.1	0	1	0	1	0.581818	0.00833333
AC003003.5	inf	0.458333	1	0	2.40741	0.00833333
AC003009.1	inf	0.458333	1	0	2.40741	0.00833333
AC003043.1	0	1	0	1	0.581818	0.00833333
AC003051.1	inf	0.458333	1	0	2.40741	0.00833333
AC003075.4	6.4	0.0924532	5	1	3.84	0.05
AC003084.2	1.19231	1	3	3	1.19231	0.05
AC003088.1	1.19231	1	3	3	1.19231	0.05
AC003090.1	7.83673	0.0467904	6	1	4.57143	0.0583333
AC003092.1	0.779874	1	2	3	0.877358	0.0416667
AC003092.2	0.779874	1	2	3	0.877358	0.0416667
AC003102.1	0	1	0	1	0.581818	0.00833333
AC003102.3	0	1	0	1	0.581818	0.00833333
AC003664.1	0	1	0	1	0.581818	0.00833333
AC003681.1	inf	0.458333	1	0	2.40741	0.00833333
AC003956.1	inf	0.458333	1	0	2.40741	0.00833333
AC003968.1	1.19231	1	3	3	1.19231	0.05
AC003973.4	0.583333	1	1	2	0.777778	0.025
AC003973.5	0.583333	1	1	2	0.777778	0.025
AC003984.1	0.779874	1	2	3	0.877358	0.0416667
AC003985.1	7.83673	0.0467904	6	1	4.57143	0.0583333
AC003986.5	6.4	0.0924532	5	1	3.84	0.05
AC003986.6	6.4	0.0924532	5	1	3.84	0.05
AC003986.7	6.4	0.0924532	5	1	3.84	0.05
AC003988.1	0.779874	1	2	3	0.877358	0.0416667
AC003991.3	1.19231	1	3	3	1.19231	0.05
AC004009.3	6.4	0.0924532	5	1	3.84	0.05
AC004012.1	0.779874	1	2	3	0.877358	0.0416667
AC004014.3	1.19231	1	3	3	1.19231	0.05
AC004016.1	7.83673	0.0467904	6	1	4.57143	0.0583333
AC004079.1	6.4	0.0924532	5	1	3.84	0.05
AC004112.4	1.19231	1	3	3	1.19231	0.05
AC004125.3	inf	0.458333	1	0	2.40741	0.00833333
AC004160.4	6.4	0.0924532	5	1	3.84	0.05
AC004381.6	inf	0.458333	1	0	2.40741	0.00833333
AC004381.7	inf	0.458333	1	0	2.40741	0.00833333
AC004447.2	inf	0.458333	1	0	2.40741	0.00833333
AC004448.2	0	0.4993	0	2	0.381818	0.0166667
AC004448.5	0	0.4993	0	2	0.381818	0.0166667
AC004458.1	0.779874	1	2	3	0.877358	0.0416667
AC004460.1	0	1	0	1	0.581818	0.00833333
AC004463.6	1.18519	1	1	1	1.18519	0.0166667
AC004466.1	0	1	0	1	0.581818	0.00833333
AC004471.10	0	1	0	1	0.581818	0.00833333
AC004471.9	0	1	0	1	0.581818	0.00833333
AC004485.3	7.83673	0.0467904	6	1	4.57143	0.0583333
AC004492.1	1.19231	1	3	3	1.19231	0.05
AC004520.1	7.83673	0.0467904	6	1	4.57143	0.0583333
AC004535.2	6.4	0.0924532	5	1	3.84	0.05
AC004538.3	6.4	0.0924532	5	1	3.84	0.05
AC004540.4	6.4	0.0924532	5	1	3.84	0.05
AC004540.5	6.4	0.0924532	5	1	3.84	0.05
AC004543.1	6.4	0.0924532	5	1	3.84	0.05
AC004543.2	6.4	0.0924532	5	1	3.84	0.05
AC004549.6	7.83673	0.0467904	6	1	4.57143	0.0583333
AC004562.1	inf	0.458333	1	0	2.40741	0.00833333
AC004593.3	6.4	0.0924532	5	1	3.84	0.05
AC004595.1	7.83673	0.0467904	6	1	4.57143	0.0583333
AC004637.1	inf	0.458333	1	0	2.40741	0.00833333
AC004691.5	6.4	0.0924532	5	1	3.84	0.05
AC004692.4	2.41509	0.592651	2	1	1.81132	0.025
AC004702.2	0	1	0	1	0.581818	0.00833333
AC004744.3	6.4	0.0924532	5	1	3.84	0.05
AC004745.1	1.18868	1	2	2	1.18868	0.0333333
AC004837.4	2.41509	0.592651	2	1	1.81132	0.025
AC004837.5	2.41509	0.592651	2	1	1.81132	0.025
AC004840.8	2.06667	0.467302	5	3	1.86	0.0666667
AC004840.9	2.06667	0.467302	5	3	1.86	0.0666667
AC004851.1	1.19231	1	3	3	1.19231	0.05
AC004854.4	2.41509	0.592651	2	1	1.81132	0.025
AC004862.6	0.779874	1	2	3	0.877358	0.0416667
AC004869.2	1.18868	1	2	2	1.18868	0.0333333
AC004869.3	1.18868	1	2	2	1.18868	0.0333333
AC004870.3	1.18868	1	2	2	1.18868	0.0333333
AC004870.4	1.18868	1	2	2	1.18868	0.0333333
AC004875.1	1.19231	1	3	3	1.19231	0.05
AC004878.2	1.81731	0.659642	3	2	1.61538	0.0416667
AC004878.7	1.81731	0.659642	3	2	1.61538	0.0416667
AC004878.8	1.81731	0.659642	3	2	1.61538	0.0416667
AC004893.11	0.779874	1	2	3	0.877358	0.0416667
AC004895.1	3.85714	0.140485	6	2	3	0.0666667
AC004895.4	3.85714	0.140485	6	2	3	0.0666667
AC004899.1	1.18519	1	1	1	1.18519	0.0166667
AC004901.1	1.18868	1	2	2	1.18868	0.0333333
AC004906.3	3.85714	0.140485	6	2	3	0.0666667
AC004920.3	1.18519	1	1	1	1.18519	0.0166667
AC004924.1	0	1	0	1	0.581818	0.00833333
AC004941.3	0.779874	1	2	3	0.877358	0.0416667
AC004947.2	6.4	0.0924532	5	1	3.84	0.05
AC004951.6	1.18868	1	2	2	1.18868	0.0333333
AC004969.1	1.19231	1	3	3	1.19231	0.05
AC004980.1	0.779874	1	2	3	0.877358	0.0416667
AC004980.7	0.779874	1	2	3	0.877358	0.0416667
AC004988.1	2.41509	0.592651	2	1	1.81132	0.025
AC005003.1	inf	0.458333	1	0	2.40741	0.00833333
AC005008.2	0.779874	1	2	3	0.877358	0.0416667
AC005009.1	0.779874	1	2	3	0.877358	0.0416667
AC005009.2	0.779874	1	2	3	0.877358	0.0416667
AC005013.5	6.4	0.0924532	5	1	3.84	0.05
AC005019.3	7.83673	0.0467904	6	1	4.57143	0.0583333
AC005020.1	0.779874	1	2	3	0.877358	0.0416667
AC005022.1	2.41509	0.592651	2	1	1.81132	0.025
AC005027.3	2.41509	0.592651	2	1	1.81132	0.025
AC005029.1	2.41509	0.592651	2	1	1.81132	0.025
AC005037.2	0	1	0	1	0.581818	0.00833333
AC005037.3	0	1	0	1	0.581818	0.00833333
AC005048.1	1.19231	1	3	3	1.19231	0.05
AC005062.2	6.4	0.0924532	5	1	3.84	0.05
AC005071.1	0.779874	1	2	3	0.877358	0.0416667
AC005076.5	0.779874	1	2	3	0.877358	0.0416667
AC005077.12	0.779874	1	2	3	0.877358	0.0416667
AC005077.5	0.779874	1	2	3	0.877358	0.0416667
AC005082.1	3.85714	0.140485	6	2	3	0.0666667
AC005082.12	3.85714	0.140485	6	2	3	0.0666667
AC005083.1	7.83673	0.0467904	6	1	4.57143	0.0583333
AC005088.1	1.18868	1	2	2	1.18868	0.0333333
AC005152.2	inf	0.458333	1	0	2.40741	0.00833333
AC005152.3	inf	0.458333	1	0	2.40741	0.00833333
AC005154.6	6.4	0.0924532	5	1	3.84	0.05
AC005159.1	0.779874	1	2	3	0.877358	0.0416667
AC005160.3	2.41509	0.592651	2	1	1.81132	0.025
AC005161.1	1.19231	1	3	3	1.19231	0.05
AC005162.4	6.4	0.0924532	5	1	3.84	0.05
AC005162.5	6.4	0.0924532	5	1	3.84	0.05
AC005176.2	0.583333	1	1	2	0.777778	0.025
AC005224.2	1.18519	1	1	1	1.18519	0.0166667
AC005229.1	0.779874	1	2	3	0.877358	0.0416667
AC005235.1	0	1	0	1	0.581818	0.00833333
AC005276.1	1.19231	1	3	3	1.19231	0.05
AC005281.1	7.83673	0.0467904	6	1	4.57143	0.0583333
AC005281.2	7.83673	0.0467904	6	1	4.57143	0.0583333
AC005304.1	1.18519	1	1	1	1.18519	0.0166667
AC005324.6	1.18519	1	1	1	1.18519	0.0166667
AC005324.7	1.18519	1	1	1	1.18519	0.0166667
AC005339.2	inf	0.458333	1	0	2.40741	0.00833333
AC005356.1	inf	0.458333	1	0	2.40741	0.00833333
AC005358.1	0	1	0	1	0.581818	0.00833333
AC005375.1	1.18519	1	1	1	1.18519	0.0166667
AC005481.5	1.19231	1	3	3	1.19231	0.05
AC005487.2	1.19231	1	3	3	1.19231	0.05
AC005488.1	2.06667	0.467302	5	3	1.86	0.0666667
AC005493.1	5.01961	0.177918	4	1	3.13725	0.0416667
AC005518.2	0.779874	1	2	3	0.877358	0.0416667
AC005522.7	0.779874	1	2	3	0.877358	0.0416667
AC005523.2	inf	0.458333	1	0	2.40741	0.00833333
AC005523.3	inf	0.458333	1	0	2.40741	0.00833333
AC005532.5	3.85714	0.140485	6	2	3	0.0666667
AC005534.8	1.19231	1	3	3	1.19231	0.05
AC005537.2	2.41509	0.592651	2	1	1.81132	0.025
AC005540.3	0	1	0	1	0.581818	0.00833333
AC005544.1	inf	0.458333	1	0	2.40741	0.00833333
AC005550.3	6.4	0.0924532	5	1	3.84	0.05
AC005550.4	6.4	0.0924532	5	1	3.84	0.05
AC005550.5	6.4	0.0924532	5	1	3.84	0.05
AC005594.3	inf	0.458333	1	0	2.40741	0.00833333
AC005597.1	0	1	0	1	0.581818	0.00833333
AC005606.1	inf	0.458333	1	0	2.40741	0.00833333
AC005606.14	inf	0.458333	1	0	2.40741	0.00833333
AC005606.15	inf	0.458333	1	0	2.40741	0.00833333
AC005614.3	0	0.4993	0	2	0.381818	0.0166667
AC005614.5	0	0.4993	0	2	0.381818	0.0166667
AC005621.1	0	0.4993	0	2	0.381818	0.0166667
AC005625.1	1.18519	1	1	1	1.18519	0.0166667
AC005631.1	1.19231	1	3	3	1.19231	0.05
AC005682.5	3.85714	0.140485	6	2	3	0.0666667
AC005682.8	3.85714	0.140485	6	2	3	0.0666667
AC005686.1	5.01961	0.177918	4	1	3.13725	0.0416667
AC005702.1	inf	0.458333	1	0	2.40741	0.00833333
AC005702.2	inf	0.458333	1	0	2.40741	0.00833333
AC005702.3	inf	0.458333	1	0	2.40741	0.00833333
AC005702.4	inf	0.458333	1	0	2.40741	0.00833333
AC005703.2	1.18519	1	1	1	1.18519	0.0166667
AC005703.3	1.18519	1	1	1	1.18519	0.0166667
AC005772.2	1.18519	1	1	1	1.18519	0.0166667
AC005783.1	inf	0.458333	1	0	2.40741	0.00833333
AC005786.5	inf	0.458333	1	0	2.40741	0.00833333
AC005786.7	inf	0.458333	1	0	2.40741	0.00833333
AC005789.11	1.18519	1	1	1	1.18519	0.0166667
AC005789.9	1.18519	1	1	1	1.18519	0.0166667
AC005841.1	1.18519	1	1	1	1.18519	0.0166667
AC005863.1	1.18519	1	1	1	1.18519	0.0166667
AC005863.2	1.18519	1	1	1	1.18519	0.0166667
AC005954.3	inf	0.458333	1	0	2.40741	0.00833333
AC005954.4	inf	0.458333	1	0	2.40741	0.00833333
AC006000.5	7.83673	0.0467904	6	1	4.57143	0.0583333
AC006003.3	1.19231	1	3	3	1.19231	0.05
AC006004.1	0.779874	1	2	3	0.877358	0.0416667
AC006007.1	0.779874	1	2	3	0.877358	0.0416667
AC006014.1	0.779874	1	2	3	0.877358	0.0416667
AC006014.8	0.779874	1	2	3	0.877358	0.0416667
AC006019.3	1.19231	1	3	3	1.19231	0.05
AC006019.4	1.81731	0.659642	3	2	1.61538	0.0416667
AC006026.1	7.83673	0.0467904	6	1	4.57143	0.0583333
AC006026.13	7.83673	0.0467904	6	1	4.57143	0.0583333
AC006041.1	6.4	0.0924532	5	1	3.84	0.05
AC006042.6	6.4	0.0924532	5	1	3.84	0.05
AC006042.7	6.4	0.0924532	5	1	3.84	0.05
AC006080.1	inf	0.458333	1	0	2.40741	0.00833333
AC006145.1	0.779874	1	2	3	0.877358	0.0416667
AC006150.1	6.4	0.0924532	5	1	3.84	0.05
AC006150.2	6.4	0.0924532	5	1	3.84	0.05
AC006159.3	1.19231	1	3	3	1.19231	0.05
AC006159.4	1.19231	1	3	3	1.19231	0.05
AC006159.5	1.19231	1	3	3	1.19231	0.05
AC006196.1	0	1	0	1	0.581818	0.00833333
AC006322.1	0.779874	1	2	3	0.877358	0.0416667
AC006372.1	1.19231	1	3	3	1.19231	0.05
AC006372.4	1.19231	1	3	3	1.19231	0.05
AC006372.5	1.19231	1	3	3	1.19231	0.05
AC006372.6	1.19231	1	3	3	1.19231	0.05
AC006373.1	6.4	0.0924532	5	1	3.84	0.05
AC006377.1	5.01961	0.177918	4	1	3.13725	0.0416667
AC006378.2	0.779874	1	2	3	0.877358	0.0416667
AC006380.1	5.01961	0.177918	4	1	3.13725	0.0416667
AC006380.3	5.01961	0.177918	4	1	3.13725	0.0416667
AC006432.1	1.18519	1	1	1	1.18519	0.0166667
AC006452.1	0.779874	1	2	3	0.877358	0.0416667
AC006455.1	0.583333	1	1	2	0.777778	0.025
AC006458.3	6.4	0.0924532	5	1	3.84	0.05
AC006460.2	0	1	0	1	0.581818	0.00833333
AC006480.1	0.382716	0.623985	1	3	0.574074	0.0333333
AC006481.1	7.83673	0.0467904	6	1	4.57143	0.0583333
AC006482.1	6.4	0.0924532	5	1	3.84	0.05
AC006483.1	7.83673	0.0467904	6	1	4.57143	0.0583333
AC006487.1	inf	0.458333	1	0	2.40741	0.00833333
AC006534.1	inf	0.458333	1	0	2.40741	0.00833333
AC006534.2	inf	0.458333	1	0	2.40741	0.00833333
AC006539.1	inf	0.458333	1	0	2.40741	0.00833333
AC006547.13	1.18519	1	1	1	1.18519	0.0166667
AC006547.15	1.18519	1	1	1	1.18519	0.0166667
AC006547.8	0	1	0	1	0.581818	0.00833333
AC006552.1	0	0.123938	0	4	0.221818	0.0333333
AC006926.1	1.19231	1	3	3	1.19231	0.05
AC006947.1	inf	0.458333	1	0	2.40741	0.00833333
AC006960.7	5.01961	0.177918	4	1	3.13725	0.0416667
AC006967.1	1.19231	1	3	3	1.19231	0.05
AC006988.1	1.19231	1	3	3	1.19231	0.05
AC006995.8	3.15	0.244794	5	2	2.52	0.0583333
AC007003.1	0.779874	1	2	3	0.877358	0.0416667
AC007009.1	6.4	0.0924532	5	1	3.84	0.05
AC007009.2	6.4	0.0924532	5	1	3.84	0.05
AC007036.4	6.4	0.0924532	5	1	3.84	0.05
AC007036.5	6.4	0.0924532	5	1	3.84	0.05
AC007036.6	6.4	0.0924532	5	1	3.84	0.05
AC007050.1	1.18519	1	1	1	1.18519	0.0166667
AC007050.17	1.18519	1	1	1	1.18519	0.0166667
AC007078.4	0.575472	0.686278	2	4	0.690566	0.05
AC007091.1	6.4	0.0924532	5	1	3.84	0.05
AC007096.1	6.4	0.0924532	5	1	3.84	0.05
AC007128.1	6.4	0.0924532	5	1	3.84	0.05
AC007161.5	7.83673	0.0467904	6	1	4.57143	0.0583333
AC007163.3	0	1	0	1	0.581818	0.00833333
AC007163.6	0	1	0	1	0.581818	0.00833333
AC007204.1	inf	0.458333	1	0	2.40741	0.00833333
AC007204.2	inf	0.458333	1	0	2.40741	0.00833333
AC007216.1	inf	0.458333	1	0	2.40741	0.00833333
AC007216.2	inf	0.458333	1	0	2.40741	0.00833333
AC007242.1	0	1	0	1	0.581818	0.00833333
AC007255.8	6.4	0.0924532	5	1	3.84	0.05
AC007276.5	6.4	0.0924532	5	1	3.84	0.05
AC007283.5	0	1	0	1	0.581818	0.00833333
AC007285.6	6.4	0.0924532	5	1	3.84	0.05
AC007285.7	6.4	0.0924532	5	1	3.84	0.05
AC007292.3	inf	0.458333	1	0	2.40741	0.00833333
AC007292.4	inf	0.458333	1	0	2.40741	0.00833333
AC007292.6	inf	0.458333	1	0	2.40741	0.00833333
AC007292.7	inf	0.458333	1	0	2.40741	0.00833333
AC007308.6	1.18519	1	1	1	1.18519	0.0166667
AC007308.7	1.18519	1	1	1	1.18519	0.0166667
AC007327.5	5.01961	0.177918	4	1	3.13725	0.0416667
AC007349.4	5.01961	0.177918	4	1	3.13725	0.0416667
AC007349.5	5.01961	0.177918	4	1	3.13725	0.0416667
AC007349.7	5.01961	0.177918	4	1	3.13725	0.0416667
AC007353.1	inf	0.458333	1	0	2.40741	0.00833333
AC007358.1	0	1	0	1	0.581818	0.00833333
AC007362.3	0	1	0	1	0.581818	0.00833333
AC007383.3	0	1	0	1	0.581818	0.00833333
AC007383.4	0	1	0	1	0.581818	0.00833333
AC007436.1	1.18519	1	1	1	1.18519	0.0166667
AC007450.1	1.18519	1	1	1	1.18519	0.0166667
AC007461.1	inf	0.458333	1	0	2.40741	0.00833333
AC007461.2	inf	0.458333	1	0	2.40741	0.00833333
AC007528.1	1.18519	1	1	1	1.18519	0.0166667
AC007535.1	1.18519	1	1	1	1.18519	0.0166667
AC007551.1	5.01961	0.177918	4	1	3.13725	0.0416667
AC007551.3	5.01961	0.177918	4	1	3.13725	0.0416667
AC007566.10	0.779874	1	2	3	0.877358	0.0416667
AC007567.1	1.19231	1	3	3	1.19231	0.05
AC007652.1	5.01961	0.177918	4	1	3.13725	0.0416667
AC007679.3	0	1	0	1	0.581818	0.00833333
AC007731.1	1.18519	1	1	1	1.18519	0.0166667
AC007773.1	0	1	0	1	0.581818	0.00833333
AC007773.2	0	1	0	1	0.581818	0.00833333
AC007773.3	0	1	0	1	0.581818	0.00833333
AC007796.1	0	1	0	1	0.581818	0.00833333
AC007842.1	0	0.4993	0	2	0.381818	0.0166667
AC007879.1	0	1	0	1	0.581818	0.00833333
AC007879.2	0	1	0	1	0.581818	0.00833333
AC007879.3	0	1	0	1	0.581818	0.00833333
AC007879.4	0	1	0	1	0.581818	0.00833333
AC007879.5	0	1	0	1	0.581818	0.00833333
AC007879.6	0	1	0	1	0.581818	0.00833333
AC007879.7	0	1	0	1	0.581818	0.00833333
AC007952.1	2.06667	0.467302	5	3	1.86	0.0666667
AC007952.4	2.06667	0.467302	5	3	1.86	0.0666667
AC007952.5	1.62092	0.701414	4	3	1.51961	0.0583333
AC007952.6	2.06667	0.467302	5	3	1.86	0.0666667
AC008060.5	1.19231	1	3	3	1.19231	0.05
AC008060.7	1.19231	1	3	3	1.19231	0.05
AC008060.8	1.19231	1	3	3	1.19231	0.05
AC008079.9	2.41509	0.592651	2	1	1.81132	0.025
AC008085.1	0.879808	1	3	4	0.938462	0.0583333
AC008088.4	1.18519	1	1	1	1.18519	0.0166667
AC008122.1	0	1	0	1	0.581818	0.00833333
AC008132.1	2.41509	0.592651	2	1	1.81132	0.025
AC008132.13	1.18519	1	1	1	1.18519	0.0166667
AC008154.4	0.879808	1	3	4	0.938462	0.0583333
AC008154.5	0.879808	1	3	4	0.938462	0.0583333
AC008163.4	0.779874	1	2	3	0.877358	0.0416667
AC008267.1	0.583333	1	1	2	0.777778	0.025
AC008268.1	inf	0.458333	1	0	2.40741	0.00833333
AC008268.2	inf	0.458333	1	0	2.40741	0.00833333
AC008269.2	0	1	0	1	0.581818	0.00833333
AC008391.1	0	1	0	1	0.581818	0.00833333
AC008443.1	inf	0.458333	1	0	2.40741	0.00833333
AC008536.1	0	1	0	1	0.581818	0.00833333
AC008592.4	0	1	0	1	0.581818	0.00833333
AC008592.5	0	1	0	1	0.581818	0.00833333
AC008592.7	0	1	0	1	0.581818	0.00833333
AC008592.8	0	1	0	1	0.581818	0.00833333
AC008738.2	0	0.4993	0	2	0.381818	0.0166667
AC008747.1	0	0.4993	0	2	0.381818	0.0166667
AC008834.1	0	1	0	1	0.581818	0.00833333
AC008869.1	0	1	0	1	0.581818	0.00833333
AC008914.1	0	1	0	1	0.581818	0.00833333
AC008938.1	inf	0.458333	1	0	2.40741	0.00833333
AC008948.1	0	1	0	1	0.581818	0.00833333
AC008949.1	1.18868	1	2	2	1.18868	0.0333333
AC008964.1	0	0.4993	0	2	0.381818	0.0166667
AC008982.2	1.18519	1	1	1	1.18519	0.0166667
AC008992.1	0	1	0	1	0.581818	0.00833333
AC009035.1	inf	0.458333	1	0	2.40741	0.00833333
AC009065.1	inf	0.458333	1	0	2.40741	0.00833333
AC009065.2	inf	0.458333	1	0	2.40741	0.00833333
AC009065.3	inf	0.458333	1	0	2.40741	0.00833333
AC009121.1	inf	0.458333	1	0	2.40741	0.00833333
AC009134.1	inf	0.458333	1	0	2.40741	0.00833333
AC009158.1	inf	0.458333	1	0	2.40741	0.00833333
AC009196.1	5.01961	0.177918	4	1	3.13725	0.0416667
AC009237.8	inf	0.458333	1	0	2.40741	0.00833333
AC009262.2	5.01961	0.177918	4	1	3.13725	0.0416667
AC009276.4	0.879808	1	3	4	0.938462	0.0583333
AC009365.3	0.879808	1	3	4	0.938462	0.0583333
AC009365.4	0.879808	1	3	4	0.938462	0.0583333
AC009403.2	1.19231	1	3	3	1.19231	0.05
AC009473.1	6.4	0.0924532	5	1	3.84	0.05
AC009498.1	0	1	0	1	0.581818	0.00833333
AC009508.1	7.83673	0.0467904	6	1	4.57143	0.0583333
AC009518.4	0.879808	1	3	4	0.938462	0.0583333
AC009518.8	0.879808	1	3	4	0.938462	0.0583333
AC009531.2	5.01961	0.177918	4	1	3.13725	0.0416667
AC009542.2	0.879808	1	3	4	0.938462	0.0583333
AC009677.1	0	1	0	1	0.581818	0.00833333
AC009695.1	inf	0.458333	1	0	2.40741	0.00833333
AC009779.1	0	0.4993	0	2	0.381818	0.0166667
AC009784.1	0.879808	1	3	4	0.938462	0.0583333
AC009784.3	0.879808	1	3	4	0.938462	0.0583333
AC009800.1	1.19231	1	3	3	1.19231	0.05
AC009941.1	0.692308	0.725195	3	5	0.769231	0.0666667
AC009965.2	0	1	0	1	0.581818	0.00833333
AC009987.1	inf	0.458333	1	0	2.40741	0.00833333
AC009994.2	inf	0.458333	1	0	2.40741	0.00833333
AC009997.1	0	1	0	1	0.581818	0.00833333
AC010082.2	6.4	0.0924532	5	1	3.84	0.05
AC010091.1	0.779874	1	2	3	0.877358	0.0416667
AC010132.10	2.41509	0.592651	2	1	1.81132	0.025
AC010203.1	0	0.4993	0	2	0.381818	0.0166667
AC010226.4	0	1	0	1	0.581818	0.00833333
AC010327.1	inf	0.458333	1	0	2.40741	0.00833333
AC010327.2	inf	0.458333	1	0	2.40741	0.00833333
AC010368.1	0.583333	1	1	2	0.777778	0.025
AC010368.2	0.583333	1	1	2	0.777778	0.025
AC010423.1	0	1	0	1	0.581818	0.00833333
AC010455.1	inf	0.458333	1	0	2.40741	0.00833333
AC010468.2	0	1	0	1	0.581818	0.00833333
AC010504.2	0	0.4993	0	2	0.381818	0.0166667
AC010724.1	0	1	0	1	0.581818	0.00833333
AC010731.2	0	1	0	1	0.581818	0.00833333
AC010731.3	0	1	0	1	0.581818	0.00833333
AC010731.4	0	1	0	1	0.581818	0.00833333
AC010746.3	0	1	0	1	0.581818	0.00833333
AC010971.1	1.18519	1	1	1	1.18519	0.0166667
AC010983.1	0	1	0	1	0.581818	0.00833333
AC010999.1	0	1	0	1	0.581818	0.00833333
AC011284.3	7.83673	0.0467904	6	1	4.57143	0.0583333
AC011288.2	7.83673	0.0467904	6	1	4.57143	0.0583333
AC011290.4	2.41509	0.592651	2	1	1.81132	0.025
AC011294.3	1.18868	1	2	2	1.18868	0.0333333
AC011366.3	0	1	0	1	0.581818	0.00833333
AC011456.1	0	1	0	1	0.581818	0.00833333
AC011465.1	0	1	0	1	0.581818	0.00833333
AC011467.1	0.583333	1	1	2	0.777778	0.025
AC011477.1	inf	0.458333	1	0	2.40741	0.00833333
AC011478.1	0	1	0	1	0.581818	0.00833333
AC011499.1	inf	0.458333	1	0	2.40741	0.00833333
AC011500.1	0.583333	1	1	2	0.777778	0.025
AC011516.1	0.583333	1	1	2	0.777778	0.025
AC011516.2	0.583333	1	1	2	0.777778	0.025
AC011518.1	0	1	0	1	0.581818	0.00833333
AC011518.2	0	1	0	1	0.581818	0.00833333
AC011525.2	0	1	0	1	0.581818	0.00833333
AC011525.4	0	1	0	1	0.581818	0.00833333
AC011591.1	inf	0.458333	1	0	2.40741	0.00833333
AC011625.1	0.879808	1	3	4	0.938462	0.0583333
AC011626.1	0.692308	0.725195	3	5	0.769231	0.0666667
AC011652.1	1.2	1	5	5	1.2	0.0833333
AC011652.2	1.2	1	5	5	1.2	0.0833333
AC011718.2	inf	0.458333	1	0	2.40741	0.00833333
AC011718.3	inf	0.458333	1	0	2.40741	0.00833333
AC011738.1	2.41509	0.592651	2	1	1.81132	0.025
AC011738.4	2.41509	0.592651	2	1	1.81132	0.025
AC011891.5	7.83673	0.0467904	6	1	4.57143	0.0583333
AC011899.10	1.19231	1	3	3	1.19231	0.05
AC011899.9	1.19231	1	3	3	1.19231	0.05
AC011997.1	0	1	0	1	0.581818	0.00833333
AC012050.1	0	1	0	1	0.581818	0.00833333
AC012119.1	inf	0.458333	1	0	2.40741	0.00833333
AC012150.1	2.41509	0.592651	2	1	1.81132	0.025
AC012175.1	inf	0.458333	1	0	2.40741	0.00833333
AC012215.1	inf	0.458333	1	0	2.40741	0.00833333
AC012309.5	0	1	0	1	0.581818	0.00833333
AC012313.1	inf	0.458333	1	0	2.40741	0.00833333
AC012317.1	inf	0.458333	1	0	2.40741	0.00833333
AC012362.1	0	1	0	1	0.581818	0.00833333
AC012391.1	inf	0.458333	1	0	2.40741	0.00833333
AC012531.23	0	1	0	1	0.581818	0.00833333
AC012531.25	0	1	0	1	0.581818	0.00833333
AC012564.1	0.692308	0.725195	3	5	0.769231	0.0666667
AC012603.1	0	1	0	1	0.581818	0.00833333
AC013248.2	1.18519	1	1	1	1.18519	0.0166667
AC013264.2	0	1	0	1	0.581818	0.00833333
AC013269.3	inf	0.207983	2	0	3.67925	0.0166667
AC013269.4	inf	0.207983	2	0	3.67925	0.0166667
AC013269.5	inf	0.207983	2	0	3.67925	0.0166667
AC013401.1	0	1	0	1	0.581818	0.00833333
AC013401.2	0	1	0	1	0.581818	0.00833333
AC013436.6	2.41509	0.592651	2	1	1.81132	0.025
AC013468.1	0	1	0	1	0.581818	0.00833333
AC013751.1	0.692308	0.725195	3	5	0.769231	0.0666667
AC015600.1	0	1	0	1	0.581818	0.00833333
AC015660.1	0.583333	1	1	2	0.777778	0.025
AC015818.3	1.18519	1	1	1	1.18519	0.0166667
AC015820.1	0	1	0	1	0.581818	0.00833333
AC015922.5	1.18519	1	1	1	1.18519	0.0166667
AC015922.6	1.18519	1	1	1	1.18519	0.0166667
AC015923.1	inf	0.458333	1	0	2.40741	0.00833333
AC015987.1	0.879808	1	3	4	0.938462	0.0583333
AC015987.2	0.879808	1	3	4	0.938462	0.0583333
AC016113.1	1.19231	1	3	3	1.19231	0.05
AC016178.1	1.2	1	5	5	1.2	0.0833333
AC016178.2	1.2	1	5	5	1.2	0.0833333
AC016194.1	0.692308	0.725195	3	5	0.769231	0.0666667
AC016292.1	inf	0.458333	1	0	2.40741	0.00833333
AC016405.2	0.692308	0.725195	3	5	0.769231	0.0666667
AC016553.1	inf	0.207983	2	0	3.67925	0.0166667
AC016575.1	inf	0.458333	1	0	2.40741	0.00833333
AC016582.2	0	1	0	1	0.581818	0.00833333
AC016586.1	inf	0.458333	1	0	2.40741	0.00833333
AC016597.1	inf	0.458333	1	0	2.40741	0.00833333
AC016629.8	inf	0.458333	1	0	2.40741	0.00833333
AC016697.3	0	1	0	1	0.581818	0.00833333
AC016831.7	0.879808	1	3	4	0.938462	0.0583333
AC016885.1	0.692308	0.725195	3	5	0.769231	0.0666667
AC016903.1	0	1	0	1	0.581818	0.00833333
AC016903.2	0	1	0	1	0.581818	0.00833333
AC017060.1	6.4	0.0924532	5	1	3.84	0.05
AC017081.1	0	1	0	1	0.581818	0.00833333
AC017116.11	1.18868	1	2	2	1.18868	0.0333333
AC018464.3	1.19231	1	3	3	1.19231	0.05
AC018495.3	inf	0.458333	1	0	2.40741	0.00833333
AC018506.1	inf	0.458333	1	0	2.40741	0.00833333
AC018607.1	2.47059	0.411032	4	2	2.05882	0.05
AC018628.1	inf	0.458333	1	0	2.40741	0.00833333
AC018630.1	1.18519	1	1	1	1.18519	0.0166667
AC018635.1	0.879808	1	3	4	0.938462	0.0583333
AC018643.4	0.879808	1	3	4	0.938462	0.0583333
AC018647.3	5.01961	0.177918	4	1	3.13725	0.0416667
AC018705.5	1.18519	1	1	1	1.18519	0.0166667
AC018717.1	0	1	0	1	0.581818	0.00833333
AC018767.1	inf	0.458333	1	0	2.40741	0.00833333
AC018799.1	0	1	0	1	0.581818	0.00833333
AC018804.1	inf	0.458333	1	0	2.40741	0.00833333
AC018804.3	inf	0.458333	1	0	2.40741	0.00833333
AC018804.7	inf	0.458333	1	0	2.40741	0.00833333
AC018816.3	inf	0.458333	1	0	2.40741	0.00833333
AC018832.1	inf	0.458333	1	0	2.40741	0.00833333
AC019117.1	6.4	0.0924532	5	1	3.84	0.05
AC019117.2	6.4	0.0924532	5	1	3.84	0.05
AC019294.1	0	0.4993	0	2	0.381818	0.0166667
AC019330.1	0	1	0	1	0.581818	0.00833333
AC019330.2	0	1	0	1	0.581818	0.00833333
AC020571.3	0	1	0	1	0.581818	0.00833333
AC020606.1	1.19231	1	3	3	1.19231	0.05
AC020629.1	0	1	0	1	0.581818	0.00833333
AC020743.2	1.18519	1	1	1	1.18519	0.0166667
AC020743.3	1.18519	1	1	1	1.18519	0.0166667
AC020743.4	1.18519	1	1	1	1.18519	0.0166667
AC020895.1	0	1	0	1	0.581818	0.00833333
AC020900.1	0	1	0	1	0.581818	0.00833333
AC020900.2	0	1	0	1	0.581818	0.00833333
AC020907.1	0.583333	1	1	2	0.777778	0.025
AC020910.1	0	0.4993	0	2	0.381818	0.0166667
AC020922.1	inf	0.458333	1	0	2.40741	0.00833333
AC020952.1	0	1	0	1	0.581818	0.00833333
AC021218.2	0.779874	1	2	3	0.877358	0.0416667
AC021613.1	inf	0.458333	1	0	2.40741	0.00833333
AC021760.1	inf	0.458333	1	0	2.40741	0.00833333
AC021818.1	0	1	0	1	0.581818	0.00833333
AC022007.5	inf	0.458333	1	0	2.40741	0.00833333
AC022142.1	0	1	0	1	0.581818	0.00833333
AC022173.2	1.19231	1	3	3	1.19231	0.05
AC022182.1	1.19608	1	4	4	1.19608	0.0666667
AC022182.3	1.19608	1	4	4	1.19608	0.0666667
AC022431.2	0	1	0	1	0.581818	0.00833333
AC022431.3	0	1	0	1	0.581818	0.00833333
AC022596.2	0	1	0	1	0.581818	0.00833333
AC022596.6	1.18519	1	1	1	1.18519	0.0166667
AC022616.1	inf	0.458333	1	0	2.40741	0.00833333
AC022681.1	1.2	1	5	5	1.2	0.0833333
AC022716.1	inf	0.458333	1	0	2.40741	0.00833333
AC022816.2	1.18519	1	1	1	1.18519	0.0166667
AC022819.1	0.583333	1	1	2	0.777778	0.025
AC022819.2	0.382716	0.623985	1	3	0.574074	0.0333333
AC022819.3	0.382716	0.623985	1	3	0.574074	0.0333333
AC022861.1	1.19608	1	4	4	1.19608	0.0666667
AC022909.1	0.692308	0.725195	3	5	0.769231	0.0666667
AC023050.1	3.69231	0.331529	3	1	2.46154	0.0333333
AC023157.1	3.69231	0.331529	3	1	2.46154	0.0333333
AC023158.1	1.18519	1	1	1	1.18519	0.0166667
AC023237.1	0.583333	1	1	2	0.777778	0.025
AC023385.1	inf	0.458333	1	0	2.40741	0.00833333
AC023481.1	inf	0.458333	1	0	2.40741	0.00833333
AC023490.1	0.583333	1	1	2	0.777778	0.025
AC023490.2	0.583333	1	1	2	0.777778	0.025
AC023513.1	0	1	0	1	0.581818	0.00833333
AC023590.1	0.692308	0.725195	3	5	0.769231	0.0666667
AC023632.1	0.692308	0.725195	3	5	0.769231	0.0666667
AC023669.1	1.18868	1	2	2	1.18868	0.0333333
AC023824.1	inf	0.458333	1	0	2.40741	0.00833333
AC024028.1	3.85714	0.140485	6	2	3	0.0666667
AC024082.1	1.19231	1	3	3	1.19231	0.05
AC024084.1	0.879808	1	3	4	0.938462	0.0583333
AC024158.1	inf	0.458333	1	0	2.40741	0.00833333
AC024257.1	0	1	0	1	0.581818	0.00833333
AC024592.12	inf	0.458333	1	0	2.40741	0.00833333
AC024592.9	inf	0.458333	1	0	2.40741	0.00833333
AC024896.1	1.18519	1	1	1	1.18519	0.0166667
AC024940.1	5.01961	0.177918	4	1	3.13725	0.0416667
AC024996.1	0.45283	0.450987	2	5	0.566038	0.0583333
AC025165.1	0.575472	0.686278	2	4	0.690566	0.05
AC025165.8	0.382716	0.623985	1	3	0.574074	0.0333333
AC025171.1	0	1	0	1	0.581818	0.00833333
AC025262.1	0	0.24895	0	3	0.281818	0.025
AC025263.3	0.575472	0.686278	2	4	0.690566	0.05
AC025278.1	0.583333	1	1	2	0.777778	0.025
AC025300.1	0	1	0	1	0.581818	0.00833333
AC025458.1	inf	0.207983	2	0	3.67925	0.0166667
AC025594.1	1.19608	1	4	4	1.19608	0.0666667
AC025627.7	0	0.4993	0	2	0.381818	0.0166667
AC025627.9	1.18519	1	1	1	1.18519	0.0166667
AC025674.1	1.19608	1	4	4	1.19608	0.0666667
AC025678.1	inf	0.458333	1	0	2.40741	0.00833333
AC025811.3	0.583333	1	1	2	0.777778	0.025
AC025918.2	0	1	0	1	0.581818	0.00833333
AC026150.1	0	1	0	1	0.581818	0.00833333
AC026166.1	inf	0.458333	1	0	2.40741	0.00833333
AC026167.1	inf	0.458333	1	0	2.40741	0.00833333
AC026188.1	inf	0.458333	1	0	2.40741	0.00833333
AC026202.1	inf	0.458333	1	0	2.40741	0.00833333
AC026202.3	inf	0.458333	1	0	2.40741	0.00833333
AC026202.5	inf	0.458333	1	0	2.40741	0.00833333
AC026241.1	1.19231	1	3	3	1.19231	0.05
AC026310.1	1.18519	1	1	1	1.18519	0.0166667
AC026357.1	2.41509	0.592651	2	1	1.81132	0.025
AC026369.1	0	0.4993	0	2	0.381818	0.0166667
AC026512.1	0	1	0	1	0.581818	0.00833333
AC026703.1	0.583333	1	1	2	0.777778	0.025
AC026703.2	1.18868	1	2	2	1.18868	0.0333333
AC026740.1	0.382716	0.623985	1	3	0.574074	0.0333333
AC026797.1	inf	0.458333	1	0	2.40741	0.00833333
AC026806.2	1.18519	1	1	1	1.18519	0.0166667
AC026877.1	inf	0.458333	1	0	2.40741	0.00833333
AC026904.1	1.19231	1	3	3	1.19231	0.05
AC026956.1	0	1	0	1	0.581818	0.00833333
AC026992.1	0	1	0	1	0.581818	0.00833333
AC027119.1	inf	0.458333	1	0	2.40741	0.00833333
AC027238.1	0.692308	0.725195	3	5	0.769231	0.0666667
AC027269.2	2.41509	0.592651	2	1	1.81132	0.025
AC027288.1	0	1	0	1	0.581818	0.00833333
AC027288.2	0	1	0	1	0.581818	0.00833333
AC027319.1	inf	0.458333	1	0	2.40741	0.00833333
AC027319.2	inf	0.458333	1	0	2.40741	0.00833333
AC027320.1	0	0.4993	0	2	0.381818	0.0166667
AC027601.1	inf	0.458333	1	0	2.40741	0.00833333
AC027807.1	0	1	0	1	0.581818	0.00833333
AC034187.1	inf	0.458333	1	0	2.40741	0.00833333
AC034187.2	inf	0.458333	1	0	2.40741	0.00833333
AC034187.3	inf	0.458333	1	0	2.40741	0.00833333
AC034187.4	inf	0.458333	1	0	2.40741	0.00833333
AC034187.5	inf	0.458333	1	0	2.40741	0.00833333
AC034193.5	inf	0.458333	1	0	2.40741	0.00833333
AC037445.1	inf	0.458333	1	0	2.40741	0.00833333
AC037459.4	inf	0.458333	1	0	2.40741	0.00833333
AC044860.1	0	1	0	1	0.581818	0.00833333
AC046130.1	1.18519	1	1	1	1.18519	0.0166667
AC051642.1	inf	0.458333	1	0	2.40741	0.00833333
AC055811.1	0	1	0	1	0.581818	0.00833333
AC055813.1	0	1	0	1	0.581818	0.00833333
AC055873.1	1.18519	1	1	1	1.18519	0.0166667
AC055876.2	inf	0.458333	1	0	2.40741	0.00833333
AC060834.3	6.4	0.0924532	5	1	3.84	0.05
AC061992.1	inf	0.458333	1	0	2.40741	0.00833333
AC061992.2	inf	0.458333	1	0	2.40741	0.00833333
AC064834.1	0	1	0	1	0.581818	0.00833333
AC064834.2	0	1	0	1	0.581818	0.00833333
AC064834.3	0	1	0	1	0.581818	0.00833333
AC066612.1	0	1	0	1	0.581818	0.00833333
AC067735.1	0	0.4993	0	2	0.381818	0.0166667
AC067805.1	0	1	0	1	0.581818	0.00833333
AC067945.2	0	1	0	1	0.581818	0.00833333
AC067945.4	0	1	0	1	0.581818	0.00833333
AC067969.1	1.18519	1	1	1	1.18519	0.0166667
AC067969.2	1.18519	1	1	1	1.18519	0.0166667
AC068014.1	inf	0.458333	1	0	2.40741	0.00833333
AC068014.2	inf	0.458333	1	0	2.40741	0.00833333
AC068020.1	inf	0.458333	1	0	2.40741	0.00833333
AC068058.1	inf	0.458333	1	0	2.40741	0.00833333
AC068533.1	0.583333	1	1	2	0.777778	0.025
AC068533.7	0.583333	1	1	2	0.777778	0.025
AC068570.1	1.2	1	5	5	1.2	0.0833333
AC068587.2	0	1	0	1	0.581818	0.00833333
AC068610.3	1.19231	1	3	3	1.19231	0.05
AC068610.5	1.19231	1	3	3	1.19231	0.05
AC068620.1	0	0.24895	0	3	0.281818	0.025
AC068831.10	0	1	0	1	0.581818	0.00833333
AC068831.15	0	1	0	1	0.581818	0.00833333
AC068831.3	0	1	0	1	0.581818	0.00833333
AC068831.6	0	1	0	1	0.581818	0.00833333
AC069276.1	inf	0.458333	1	0	2.40741	0.00833333
AC069277.2	inf	0.458333	1	0	2.40741	0.00833333
AC069280.1	0.382716	0.623985	1	3	0.574074	0.0333333
AC069285.1	inf	0.458333	1	0	2.40741	0.00833333
AC069286.1	7.83673	0.0467904	6	1	4.57143	0.0583333
AC069294.1	0.779874	1	2	3	0.877358	0.0416667
AC069513.4	inf	0.458333	1	0	2.40741	0.00833333
AC073043.1	0	1	0	1	0.581818	0.00833333
AC073063.1	0.779874	1	2	3	0.877358	0.0416667
AC073071.1	1.19231	1	3	3	1.19231	0.05
AC073072.5	3.85714	0.140485	6	2	3	0.0666667
AC073089.1	0.583333	1	1	2	0.777778	0.025
AC073094.4	3.15	0.244794	5	2	2.52	0.0583333
AC073115.6	1.18868	1	2	2	1.18868	0.0333333
AC073115.7	1.18868	1	2	2	1.18868	0.0333333
AC073127.1	0.779874	1	2	3	0.877358	0.0416667
AC073130.1	1.19231	1	3	3	1.19231	0.05
AC073130.3	1.19231	1	3	3	1.19231	0.05
AC073133.1	1.19231	1	3	3	1.19231	0.05
AC073133.2	1.19231	1	3	3	1.19231	0.05
AC073135.3	inf	0.458333	1	0	2.40741	0.00833333
AC073136.1	2.41509	0.592651	2	1	1.81132	0.025
AC073188.1	0.583333	1	1	2	0.777778	0.025
AC073236.3	1.19231	1	3	3	1.19231	0.05
AC073316.1	7.83673	0.0467904	6	1	4.57143	0.0583333
AC073316.2	7.83673	0.0467904	6	1	4.57143	0.0583333
AC073320.1	0.879808	1	3	4	0.938462	0.0583333
AC073325.1	1.18868	1	2	2	1.18868	0.0333333
AC073333.1	6.4	0.0924532	5	1	3.84	0.05
AC073333.8	6.4	0.0924532	5	1	3.84	0.05
AC073342.1	0.583333	1	1	2	0.777778	0.025
AC073342.12	0.382716	0.623985	1	3	0.574074	0.0333333
AC073343.1	3.85714	0.140485	6	2	3	0.0666667
AC073343.13	3.85714	0.140485	6	2	3	0.0666667
AC073343.2	3.85714	0.140485	6	2	3	0.0666667
AC073528.1	0	1	0	1	0.581818	0.00833333
AC073569.1	0	1	0	1	0.581818	0.00833333
AC073587.1	inf	0.458333	1	0	2.40741	0.00833333
AC073610.5	0	0.4993	0	2	0.381818	0.0166667
AC073626.2	1.19231	1	3	3	1.19231	0.05
AC073635.5	0.779874	1	2	3	0.877358	0.0416667
AC073647.1	0.779874	1	2	3	0.877358	0.0416667
AC073842.19	0.779874	1	2	3	0.877358	0.0416667
AC073934.6	0.879808	1	3	4	0.938462	0.0583333
AC073957.15	3.15	0.244794	5	2	2.52	0.0583333
AC073973.1	0	1	0	1	0.581818	0.00833333
AC074051.1	inf	0.458333	1	0	2.40741	0.00833333
AC074138.3	0	0.4993	0	2	0.381818	0.0166667
AC074183.4	0.779874	1	2	3	0.877358	0.0416667
AC074389.1	2.06667	0.467302	5	3	1.86	0.0666667
AC074389.5	2.06667	0.467302	5	3	1.86	0.0666667
AC074389.6	2.06667	0.467302	5	3	1.86	0.0666667
AC074389.7	2.06667	0.467302	5	3	1.86	0.0666667
AC074389.9	2.06667	0.467302	5	3	1.86	0.0666667
AC078842.3	0.879808	1	3	4	0.938462	0.0583333
AC078842.4	0.879808	1	3	4	0.938462	0.0583333
AC078889.1	0	0.24895	0	3	0.281818	0.025
AC078899.5	inf	0.458333	1	0	2.40741	0.00833333
AC078899.8	inf	0.458333	1	0	2.40741	0.00833333
AC078917.1	0	1	0	1	0.581818	0.00833333
AC078925.1	inf	0.458333	1	0	2.40741	0.00833333
AC078942.1	1.19231	1	3	3	1.19231	0.05
AC079005.1	inf	0.458333	1	0	2.40741	0.00833333
AC079210.1	inf	0.458333	1	0	2.40741	0.00833333
AC079354.1	0	1	0	1	0.581818	0.00833333
AC079354.2	0	1	0	1	0.581818	0.00833333
AC079354.3	0	1	0	1	0.581818	0.00833333
AC079354.5	0	1	0	1	0.581818	0.00833333
AC079398.1	0.382716	0.623985	1	3	0.574074	0.0333333
AC079603.1	0	1	0	1	0.581818	0.00833333
AC079630.2	0	1	0	1	0.581818	0.00833333
AC079630.4	0	1	0	1	0.581818	0.00833333
AC079742.4	3.85714	0.140485	6	2	3	0.0666667
AC079756.1	6.4	0.0924532	5	1	3.84	0.05
AC079767.4	0	1	0	1	0.581818	0.00833333
AC079781.1	0.779874	1	2	3	0.877358	0.0416667
AC079799.2	0.779874	1	2	3	0.877358	0.0416667
AC079804.1	3.85714	0.140485	6	2	3	0.0666667
AC079804.2	3.85714	0.140485	6	2	3	0.0666667
AC080037.1	inf	0.458333	1	0	2.40741	0.00833333
AC080080.1	6.4	0.0924532	5	1	3.84	0.05
AC083843.1	1.2	1	5	5	1.2	0.0833333
AC083843.2	1.2	1	5	5	1.2	0.0833333
AC083843.3	1.2	1	5	5	1.2	0.0833333
AC083862.1	0.879808	1	3	4	0.938462	0.0583333
AC083864.3	5.01961	0.177918	4	1	3.13725	0.0416667
AC083867.4	1.19231	1	3	3	1.19231	0.05
AC083875.1	0.879808	1	3	4	0.938462	0.0583333
AC083884.8	1.81731	0.659642	3	2	1.61538	0.0416667
AC083900.1	0	1	0	1	0.581818	0.00833333
AC084010.1	inf	0.458333	1	0	2.40741	0.00833333
AC084018.1	inf	0.207983	2	0	3.67925	0.0166667
AC084082.3	1.19608	1	4	4	1.19608	0.0666667
AC084121.16	inf	0.458333	1	0	2.40741	0.00833333
AC084125.3	1.2	1	5	5	1.2	0.0833333
AC084125.4	1.2	1	5	5	1.2	0.0833333
AC084262.1	inf	0.458333	1	0	2.40741	0.00833333
AC084262.2	inf	0.458333	1	0	2.40741	0.00833333
AC084262.3	inf	0.458333	1	0	2.40741	0.00833333
AC084357.1	0	0.123938	0	4	0.221818	0.0333333
AC084368.1	0.779874	1	2	3	0.877358	0.0416667
AC084859.1	0	1	0	1	0.581818	0.00833333
AC084872.1	0.779874	1	2	3	0.877358	0.0416667
AC084882.1	0	1	0	1	0.581818	0.00833333
AC087069.1	5.01961	0.177918	4	1	3.13725	0.0416667
AC087203.1	0	1	0	1	0.581818	0.00833333
AC087237.1	1.18519	1	1	1	1.18519	0.0166667
AC087239.1	1.18519	1	1	1	1.18519	0.0166667
AC087269.2	inf	0.458333	1	0	2.40741	0.00833333
AC087294.2	2.41509	0.592651	2	1	1.81132	0.025
AC087393.1	2.41509	0.592651	2	1	1.81132	0.025
AC087430.1	inf	0.458333	1	0	2.40741	0.00833333
AC087433.1	0	1	0	1	0.581818	0.00833333
AC087477.1	0	1	0	1	0.581818	0.00833333
AC087499.10	1.18519	1	1	1	1.18519	0.0166667
AC087645.1	inf	0.458333	1	0	2.40741	0.00833333
AC087738.1	0	1	0	1	0.581818	0.00833333
AC087793.1	1.46939	0.752437	6	5	1.42857	0.0916667
AC090015.1	0	1	0	1	0.581818	0.00833333
AC090044.1	inf	0.458333	1	0	2.40741	0.00833333
AC090044.2	inf	0.458333	1	0	2.40741	0.00833333
AC090133.1	inf	0.458333	1	0	2.40741	0.00833333
AC090150.1	inf	0.458333	1	0	2.40741	0.00833333
AC090186.1	1.19231	1	3	3	1.19231	0.05
AC090286.4	1.18519	1	1	1	1.18519	0.0166667
AC090420.1	inf	0.458333	1	0	2.40741	0.00833333
AC090573.1	1.2	1	5	5	1.2	0.0833333
AC090574.1	1.19608	1	4	4	1.19608	0.0666667
AC090617.1	inf	0.458333	1	0	2.40741	0.00833333
AC090673.1	0	0.24895	0	3	0.281818	0.025
AC090673.2	0	0.24895	0	3	0.281818	0.025
AC090692.1	0	1	0	1	0.581818	0.00833333
AC090825.1	0.583333	1	1	2	0.777778	0.025
AC090825.2	0.583333	1	1	2	0.777778	0.025
AC090841.1	inf	0.458333	1	0	2.40741	0.00833333
AC090939.1	inf	0.458333	1	0	2.40741	0.00833333
AC090952.5	inf	0.458333	1	0	2.40741	0.00833333
AC090957.2	inf	0.458333	1	0	2.40741	0.00833333
AC091096.1	0.692308	0.725195	3	5	0.769231	0.0666667
AC091133.1	inf	0.458333	1	0	2.40741	0.00833333
AC091167.1	0	0.4993	0	2	0.381818	0.0166667
AC091304.1	inf	0.458333	1	0	2.40741	0.00833333
AC091320.2	1.19231	1	3	3	1.19231	0.05
AC091517.1	0	1	0	1	0.581818	0.00833333
AC091559.1	inf	0.458333	1	0	2.40741	0.00833333
AC091565.1	0.583333	1	1	2	0.777778	0.025
AC091697.1	6.4	0.0924532	5	1	3.84	0.05
AC091705.1	7.83673	0.0467904	6	1	4.57143	0.0583333
AC091705.2	7.83673	0.0467904	6	1	4.57143	0.0583333
AC091729.7	3.15	0.244794	5	2	2.52	0.0583333
AC091729.8	3.15	0.244794	5	2	2.52	0.0583333
AC091729.9	3.15	0.244794	5	2	2.52	0.0583333
AC091736.1	0.879808	1	3	4	0.938462	0.0583333
AC091738.2	0.779874	1	2	3	0.877358	0.0416667
AC091770.3	1.18519	1	1	1	1.18519	0.0166667
AC091801.1	3.85714	0.140485	6	2	3	0.0666667
AC091814.2	1.18519	1	1	1	1.18519	0.0166667
AC091814.3	1.18519	1	1	1	1.18519	0.0166667
AC091878.1	inf	0.207983	2	0	3.67925	0.0166667
AC092017.1	1.18519	1	1	1	1.18519	0.0166667
AC092022.1	0.779874	1	2	3	0.877358	0.0416667
AC092104.1	3.85714	0.140485	6	2	3	0.0666667
AC092104.2	3.85714	0.140485	6	2	3	0.0666667
AC092104.3	3.85714	0.140485	6	2	3	0.0666667
AC092104.4	3.85714	0.140485	6	2	3	0.0666667
AC092104.5	3.85714	0.140485	6	2	3	0.0666667
AC092111.1	1.18868	1	2	2	1.18868	0.0333333
AC092117.1	inf	0.458333	1	0	2.40741	0.00833333
AC092117.2	inf	0.458333	1	0	2.40741	0.00833333
AC092122.1	inf	0.458333	1	0	2.40741	0.00833333
AC092122.2	inf	0.458333	1	0	2.40741	0.00833333
AC092171.2	7.83673	0.0467904	6	1	4.57143	0.0583333
AC092171.4	7.83673	0.0467904	6	1	4.57143	0.0583333
AC092174.1	2.41509	0.592651	2	1	1.81132	0.025
AC092287.1	inf	0.458333	1	0	2.40741	0.00833333
AC092291.2	inf	0.458333	1	0	2.40741	0.00833333
AC092295.4	0	0.4993	0	2	0.381818	0.0166667
AC092295.7	0	0.4993	0	2	0.381818	0.0166667
AC092296.1	0	0.4993	0	2	0.381818	0.0166667
AC092329.1	0	0.4993	0	2	0.381818	0.0166667
AC092364.2	0	0.4993	0	2	0.381818	0.0166667
AC092380.1	inf	0.458333	1	0	2.40741	0.00833333
AC092415.1	0	1	0	1	0.581818	0.00833333
AC092597.3	inf	0.458333	1	0	2.40741	0.00833333
AC092614.2	0	1	0	1	0.581818	0.00833333
AC092634.1	0.583333	1	1	2	0.777778	0.025
AC092634.2	0.583333	1	1	2	0.777778	0.025
AC092657.2	1.18868	1	2	2	1.18868	0.0333333
AC092685.1	1.18868	1	2	2	1.18868	0.0333333
AC092745.1	1.18868	1	2	2	1.18868	0.0333333
AC092755.4	1.18519	1	1	1	1.18519	0.0166667
AC092756.1	0	1	0	1	0.581818	0.00833333
AC092757.1	0	1	0	1	0.581818	0.00833333
AC092765.1	1.18519	1	1	1	1.18519	0.0166667
AC092782.1	1.18519	1	1	1	1.18519	0.0166667
AC092811.1	1.18519	1	1	1	1.18519	0.0166667
AC092849.1	0.779874	1	2	3	0.877358	0.0416667
AC092850.1	inf	0.458333	1	0	2.40741	0.00833333
AC092865.1	1.81731	0.659642	3	2	1.61538	0.0416667
AC092865.2	1.18519	1	1	1	1.18519	0.0166667
AC093063.3	0.583333	1	1	2	0.777778	0.025
AC093267.1	0	1	0	1	0.581818	0.00833333
AC093376.1	7.83673	0.0467904	6	1	4.57143	0.0583333
AC093388.3	0	1	0	1	0.581818	0.00833333
AC093484.4	0	1	0	1	0.581818	0.00833333
AC093495.4	inf	0.458333	1	0	2.40741	0.00833333
AC093515.1	inf	0.458333	1	0	2.40741	0.00833333
AC093590.1	0	1	0	1	0.581818	0.00833333
AC093611.1	inf	0.207983	2	0	3.67925	0.0166667
AC093611.2	inf	0.207983	2	0	3.67925	0.0166667
AC093620.5	7.83673	0.0467904	6	1	4.57143	0.0583333
AC093627.12	1.81731	0.659642	3	2	1.61538	0.0416667
AC093668.1	5.01961	0.177918	4	1	3.13725	0.0416667
AC093668.3	2.47059	0.411032	4	2	2.05882	0.05
AC093673.5	0.382716	0.623985	1	3	0.574074	0.0333333
AC095067.1	1.18868	1	2	2	1.18868	0.0333333
AC096582.1	1.18868	1	2	2	1.18868	0.0333333
AC096633.1	1.18519	1	1	1	1.18519	0.0166667
AC096643.1	1.18519	1	1	1	1.18519	0.0166667
AC096644.1	1.18519	1	1	1	1.18519	0.0166667
AC096645.1	3.69231	0.331529	3	1	2.46154	0.0333333
AC096677.1	2.41509	0.592651	2	1	1.81132	0.025
AC096772.6	0	1	0	1	0.581818	0.00833333
AC096922.1	1.18519	1	1	1	1.18519	0.0166667
AC096971.1	1.18519	1	1	1	1.18519	0.0166667
AC097361.1	0	1	0	1	0.581818	0.00833333
AC098612.1	inf	0.458333	1	0	2.40741	0.00833333
AC098617.1	0	1	0	1	0.581818	0.00833333
AC098650.1	0	1	0	1	0.581818	0.00833333
AC098872.3	0	1	0	1	0.581818	0.00833333
AC098973.1	0	1	0	1	0.581818	0.00833333
AC098973.2	0	1	0	1	0.581818	0.00833333
AC099326.1	0.583333	1	1	2	0.777778	0.025
AC099342.1	7.83673	0.0467904	6	1	4.57143	0.0583333
AC099535.1	0	1	0	1	0.581818	0.00833333
AC099539.1	0	1	0	1	0.581818	0.00833333
AC099540.1	0	1	0	1	0.581818	0.00833333
AC099545.1	0	1	0	1	0.581818	0.00833333
AC099552.2	1.19231	1	3	3	1.19231	0.05
AC099552.3	1.19231	1	3	3	1.19231	0.05
AC099552.4	1.19231	1	3	3	1.19231	0.05
AC099684.1	inf	0.458333	1	0	2.40741	0.00833333
AC099757.1	1.18519	1	1	1	1.18519	0.0166667
AC099759.1	7.83673	0.0467904	6	1	4.57143	0.0583333
AC099805.1	0.941176	1	4	5	0.980392	0.075
AC100756.1	2.41509	0.592651	2	1	1.81132	0.025
AC100757.1	1.18519	1	1	1	1.18519	0.0166667
AC100767.1	0	1	0	1	0.581818	0.00833333
AC100787.1	inf	0.458333	1	0	2.40741	0.00833333
AC100791.2	inf	0.458333	1	0	2.40741	0.00833333
AC100802.3	inf	0.458333	1	0	2.40741	0.00833333
AC100817.1	1.62092	0.701414	4	3	1.51961	0.0583333
AC102953.4	2.06667	0.467302	5	3	1.86	0.0666667
AC102953.6	2.06667	0.467302	5	3	1.86	0.0666667
AC103686.1	1.19231	1	3	3	1.19231	0.05
AC103801.2	0	1	0	1	0.581818	0.00833333
AC103809.1	inf	0.458333	1	0	2.40741	0.00833333
AC103809.2	inf	0.458333	1	0	2.40741	0.00833333
AC103816.1	0.692308	0.725195	3	5	0.769231	0.0666667
AC103828.1	0	1	0	1	0.581818	0.00833333
AC103863.1	0.692308	0.725195	3	5	0.769231	0.0666667
AC103965.1	0	1	0	1	0.581818	0.00833333
AC103974.1	0	1	0	1	0.581818	0.00833333
AC104012.1	0.941176	1	4	5	0.980392	0.075
AC104024.1	0	1	0	1	0.581818	0.00833333
AC104024.2	0	1	0	1	0.581818	0.00833333
AC104037.1	inf	0.458333	1	0	2.40741	0.00833333
AC104057.1	1.18868	1	2	2	1.18868	0.0333333
AC104133.1	1.19231	1	3	3	1.19231	0.05
AC104331.1	1.18519	1	1	1	1.18519	0.0166667
AC104417.1	1.46939	0.752437	6	5	1.42857	0.0916667
AC104534.2	1.18519	1	1	1	1.18519	0.0166667
AC104534.3	2.41509	0.592651	2	1	1.81132	0.025
AC104592.1	0.941176	1	4	5	0.980392	0.075
AC104986.1	0.941176	1	4	5	0.980392	0.075
AC105020.1	0	0.4993	0	2	0.381818	0.0166667
AC105030.1	inf	0.458333	1	0	2.40741	0.00833333
AC105049.1	1.525	0.730593	5	4	1.464	0.075
AC105052.1	5.01961	0.177918	4	1	3.13725	0.0416667
AC105081.1	0.692308	0.725195	3	5	0.769231	0.0666667
AC105242.1	0.879808	1	3	4	0.938462	0.0583333
AC105339.1	0	1	0	1	0.581818	0.00833333
AC105339.2	0	1	0	1	0.581818	0.00833333
AC105381.1	0	1	0	1	0.581818	0.00833333
AC105941.1	1.18519	1	1	1	1.18519	0.0166667
AC106017.1	2.06667	0.467302	5	3	1.86	0.0666667
AC106771.1	inf	0.207983	2	0	3.67925	0.0166667
AC106782.20	1.18519	1	1	1	1.18519	0.0166667
AC106786.1	0	1	0	1	0.581818	0.00833333
AC106795.1	inf	0.458333	1	0	2.40741	0.00833333
AC106827.2	1.18519	1	1	1	1.18519	0.0166667
AC106873.4	1.19231	1	3	3	1.19231	0.05
AC107016.2	0	1	0	1	0.581818	0.00833333
AC107025.1	inf	0.458333	1	0	2.40741	0.00833333
AC107068.1	inf	0.458333	1	0	2.40741	0.00833333
AC107890.1	0.692308	0.725195	3	5	0.769231	0.0666667
AC108105.1	0	1	0	1	0.581818	0.00833333
AC108137.1	0	1	0	1	0.581818	0.00833333
AC108456.1	0	1	0	1	0.581818	0.00833333
AC108696.1	inf	0.458333	1	0	2.40741	0.00833333
AC108721.1	0	0.4993	0	2	0.381818	0.0166667
AC108721.2	0	0.4993	0	2	0.381818	0.0166667
AC109335.1	1.19608	1	4	4	1.19608	0.0666667
AC109589.1	0	1	0	1	0.581818	0.00833333
AC110056.1	0	1	0	1	0.581818	0.00833333
AC110280.1	1.2	1	5	5	1.2	0.0833333
AC110298.1	0	0.123938	0	4	0.221818	0.0333333
AC110611.1	0	0.24895	0	3	0.281818	0.025
AC110781.3	2.06667	0.467302	5	3	1.86	0.0666667
AC110792.1	0	0.24895	0	3	0.281818	0.025
AC110813.1	inf	0.458333	1	0	2.40741	0.00833333
AC111194.1	0	0.123938	0	4	0.221818	0.0333333
AC111200.1	inf	0.458333	1	0	2.40741	0.00833333
AC112219.1	1.18519	1	1	1	1.18519	0.0166667
AC113171.1	1.18519	1	1	1	1.18519	0.0166667
AC113208.1	0	0.4993	0	2	0.381818	0.0166667
AC113407.1	0	1	0	1	0.581818	0.00833333
AC114546.1	inf	0.458333	1	0	2.40741	0.00833333
AC116035.1	0	1	0	1	0.581818	0.00833333
AC116035.2	0	1	0	1	0.581818	0.00833333
AC116154.1	0.692308	0.725195	3	5	0.769231	0.0666667
AC116165.1	0	1	0	1	0.581818	0.00833333
AC116351.2	0.879808	1	3	4	0.938462	0.0583333
AC116553.1	inf	0.458333	1	0	2.40741	0.00833333
AC117372.1	0	0.4993	0	2	0.381818	0.0166667
AC117479.1	inf	0.458333	1	0	2.40741	0.00833333
AC117481.1	1.18519	1	1	1	1.18519	0.0166667
AC117834.1	0.692308	0.725195	3	5	0.769231	0.0666667
AC118138.2	1.81731	0.659642	3	2	1.61538	0.0416667
AC118344.1	0	0.4993	0	2	0.381818	0.0166667
AC118463.1	inf	0.458333	1	0	2.40741	0.00833333
AC118653.2	inf	0.458333	1	0	2.40741	0.00833333
AC119673.1	3.69231	0.331529	3	1	2.46154	0.0333333
AC120194.1	0.941176	1	4	5	0.980392	0.075
AC121334.1	0	0.4993	0	2	0.381818	0.0166667
AC121336.1	0	1	0	1	0.581818	0.00833333
AC123767.1	2.41509	0.592651	2	1	1.81132	0.025
AC124789.1	inf	0.458333	1	0	2.40741	0.00833333
AC124890.1	0.575472	0.686278	2	4	0.690566	0.05
AC124997.1	0	1	0	1	0.581818	0.00833333
AC125238.1	0	1	0	1	0.581818	0.00833333
AC125421.1	inf	0.458333	1	0	2.40741	0.00833333
AC126339.1	1.81731	0.659642	3	2	1.61538	0.0416667
AC126365.1	1.18519	1	1	1	1.18519	0.0166667
AC126614.1	1.18868	1	2	2	1.18868	0.0333333
AC126763.1	inf	0.458333	1	0	2.40741	0.00833333
AC127496.1	inf	0.458333	1	0	2.40741	0.00833333
AC128653.1	1.18519	1	1	1	1.18519	0.0166667
AC129778.2	inf	0.458333	1	0	2.40741	0.00833333
AC130352.1	0	1	0	1	0.581818	0.00833333
AC130360.1	inf	0.458333	1	0	2.40741	0.00833333
AC130365.1	inf	0.458333	1	0	2.40741	0.00833333
AC130689.1	inf	0.458333	1	0	2.40741	0.00833333
AC130689.5	inf	0.458333	1	0	2.40741	0.00833333
AC131012.1	0	1	0	1	0.581818	0.00833333
AC131160.1	inf	0.458333	1	0	2.40741	0.00833333
AC131213.1	0	1	0	1	0.581818	0.00833333
AC131254.1	inf	0.458333	1	0	2.40741	0.00833333
AC131951.1	inf	0.458333	1	0	2.40741	0.00833333
AC132660.1	inf	0.458333	1	0	2.40741	0.00833333
AC132872.2	inf	0.458333	1	0	2.40741	0.00833333
AC133041.1	inf	0.458333	1	0	2.40741	0.00833333
AC133749.1	0.779874	1	2	3	0.877358	0.0416667
AC134025.1	1.18519	1	1	1	1.18519	0.0166667
AC134300.1	inf	0.458333	1	0	2.40741	0.00833333
AC134698.1	inf	0.458333	1	0	2.40741	0.00833333
AC134729.1	inf	0.458333	1	0	2.40741	0.00833333
AC135995.1	1.81731	0.659642	3	2	1.61538	0.0416667
AC136188.1	0	1	0	1	0.581818	0.00833333
AC136289.1	0	1	0	1	0.581818	0.00833333
AC136365.1	2.41509	0.592651	2	1	1.81132	0.025
AC136698.1	0	1	0	1	0.581818	0.00833333
AC136704.1	0	1	0	1	0.581818	0.00833333
AC136932.1	1.62092	0.701414	4	3	1.51961	0.0583333
AC136932.2	1.62092	0.701414	4	3	1.51961	0.0583333
AC137056.1	inf	0.458333	1	0	2.40741	0.00833333
AC137590.1	inf	0.458333	1	0	2.40741	0.00833333
AC137674.1	0	1	0	1	0.581818	0.00833333
AC137674.2	0	1	0	1	0.581818	0.00833333
AC137723.5	inf	0.458333	1	0	2.40741	0.00833333
AC138035.1	inf	0.458333	1	0	2.40741	0.00833333
AC138035.2	inf	0.458333	1	0	2.40741	0.00833333
AC138393.1	1.18519	1	1	1	1.18519	0.0166667
AC138430.4	inf	0.458333	1	0	2.40741	0.00833333
AC138647.1	1.46939	0.752437	6	5	1.42857	0.0916667
AC138749.1	inf	0.458333	1	0	2.40741	0.00833333
AC138969.4	inf	0.207983	2	0	3.67925	0.0166667
AC139099.3	inf	0.458333	1	0	2.40741	0.00833333
AC139099.4	inf	0.458333	1	0	2.40741	0.00833333
AC139099.5	inf	0.458333	1	0	2.40741	0.00833333
AC139099.6	inf	0.458333	1	0	2.40741	0.00833333
AC139149.1	inf	0.458333	1	0	2.40741	0.00833333
AC139426.1	0	1	0	1	0.581818	0.00833333
AC139453.1	1.18519	1	1	1	1.18519	0.0166667
AC139530.1	inf	0.458333	1	0	2.40741	0.00833333
AC139931.1	0.779874	1	2	3	0.877358	0.0416667
AC140132.1	inf	0.458333	1	0	2.40741	0.00833333
AC140481.1	inf	0.207983	2	0	3.67925	0.0166667
AC140481.2	inf	0.207983	2	0	3.67925	0.0166667
AC140481.4	inf	0.207983	2	0	3.67925	0.0166667
AC141586.5	inf	0.0934162	3	0	5	0.025
AC142381.1	0.583333	1	1	2	0.777778	0.025
AC144573.1	inf	0.0934162	3	0	5	0.025
AC144652.1	1.19231	1	3	3	1.19231	0.05
AC144831.1	inf	0.458333	1	0	2.40741	0.00833333
AC144835.1	1.18519	1	1	1	1.18519	0.0166667
AC144836.1	inf	0.458333	1	0	2.40741	0.00833333
AC145110.1	inf	0.458333	1	0	2.40741	0.00833333
AC145123.2	1.46939	0.752437	6	5	1.42857	0.0916667
AC145343.2	inf	0.458333	1	0	2.40741	0.00833333
AC145676.2	1.81731	0.659642	3	2	1.61538	0.0416667
AC147651.1	1.81731	0.659642	3	2	1.61538	0.0416667
AC147651.2	1.81731	0.659642	3	2	1.61538	0.0416667
AC147651.3	1.81731	0.659642	3	2	1.61538	0.0416667
AC147651.4	1.81731	0.659642	3	2	1.61538	0.0416667
AC147651.5	1.81731	0.659642	3	2	1.61538	0.0416667
AC159540.1	1.18519	1	1	1	1.18519	0.0166667
AC159540.2	1.18519	1	1	1	1.18519	0.0166667
AC159540.3	1.18519	1	1	1	1.18519	0.0166667
AC174470.1	inf	0.458333	1	0	2.40741	0.00833333
AC187652.1	1.81731	0.659642	3	2	1.61538	0.0416667
AC226118.1	1.81731	0.659642	3	2	1.61538	0.0416667
ACA64	inf	0.458333	1	0	2.40741	0.00833333
ACAD8	0	1	0	1	0.581818	0.00833333
ACADSB	inf	0.458333	1	0	2.40741	0.00833333
ACAN	0	0.4993	0	2	0.381818	0.0166667
ACBD3	1.18519	1	1	1	1.18519	0.0166667
ACBD4	inf	0.458333	1	0	2.40741	0.00833333
ACBD6	1.18519	1	1	1	1.18519	0.0166667
ACD	0	1	0	1	0.581818	0.00833333
ACE	inf	0.458333	1	0	2.40741	0.00833333
ACER3	3.69231	0.331529	3	1	2.46154	0.0333333
ACHE	1.525	0.730593	5	4	1.464	0.075
ACIN1	inf	0.458333	1	0	2.40741	0.00833333
ACN9	0.779874	1	2	3	0.877358	0.0416667
ACO2	1.18868	1	2	2	1.18868	0.0333333
ACOT13	2.41509	0.592651	2	1	1.81132	0.025
ACOX1	inf	0.458333	1	0	2.40741	0.00833333
ACOX2	0	1	0	1	0.581818	0.00833333
ACP6	2.41509	0.592651	2	1	1.81132	0.025
ACRBP	1.18519	1	1	1	1.18519	0.0166667
ACSF2	inf	0.458333	1	0	2.40741	0.00833333
ACSM1	inf	0.458333	1	0	2.40741	0.00833333
ACSM2A	inf	0.458333	1	0	2.40741	0.00833333
ACSM2B	inf	0.458333	1	0	2.40741	0.00833333
ACSM3	inf	0.458333	1	0	2.40741	0.00833333
ACSM4	1.18519	1	1	1	1.18519	0.0166667
ACSM5	inf	0.458333	1	0	2.40741	0.00833333
ACSS1	inf	0.458333	1	0	2.40741	0.00833333
ACSS3	0	1	0	1	0.581818	0.00833333
ACTA1	1.18519	1	1	1	1.18519	0.0166667
ACTB	7.83673	0.0467904	6	1	4.57143	0.0583333
ACTC1	inf	0.458333	1	0	2.40741	0.00833333
ACTG1	inf	0.458333	1	0	2.40741	0.00833333
ACTL6B	0.382716	0.623985	1	3	0.574074	0.0333333
ACTN2	1.18519	1	1	1	1.18519	0.0166667
ACTN3	0	1	0	1	0.581818	0.00833333
ACTN4	1.18519	1	1	1	1.18519	0.0166667
ACTR3B	1.19231	1	3	3	1.19231	0.05
ACTR3C	0.779874	1	2	3	0.877358	0.0416667
ACTR6	0	0.4993	0	2	0.381818	0.0166667
ACY3	1.18519	1	1	1	1.18519	0.0166667
AD000090.2	0	0.4993	0	2	0.381818	0.0166667
AD000671.6	0	0.4993	0	2	0.381818	0.0166667
AD000684.2	0	0.4993	0	2	0.381818	0.0166667
AD001527.7	0	0.4993	0	2	0.381818	0.0166667
ADAM10	0	1	0	1	0.581818	0.00833333
ADAM12	inf	0.458333	1	0	2.40741	0.00833333
ADAM15	2.41509	0.592651	2	1	1.81132	0.025
ADAM18	2.41509	0.592651	2	1	1.81132	0.025
ADAM2	2.41509	0.592651	2	1	1.81132	0.025
ADAM22	1.19231	1	3	3	1.19231	0.05
ADAM23	0	1	0	1	0.581818	0.00833333
ADAM28	inf	0.458333	1	0	2.40741	0.00833333
ADAM30	1.18868	1	2	2	1.18868	0.0333333
ADAM32	2.41509	0.592651	2	1	1.81132	0.025
ADAM3A	2.41509	0.592651	2	1	1.81132	0.025
ADAM5	2.41509	0.592651	2	1	1.81132	0.025
ADAM6	inf	0.0934162	3	0	5	0.025
ADAM7	inf	0.458333	1	0	2.40741	0.00833333
ADAM9	2.41509	0.592651	2	1	1.81132	0.025
ADAMDEC1	inf	0.458333	1	0	2.40741	0.00833333
ADAMTS12	1.18519	1	1	1	1.18519	0.0166667
ADAMTS16	0.583333	1	1	2	0.777778	0.025
ADAMTS17	0	0.24895	0	3	0.281818	0.025
ADAMTS20	0	0.4993	0	2	0.381818	0.0166667
ADAMTS4	2.41509	0.592651	2	1	1.81132	0.025
ADAMTS5	inf	0.458333	1	0	2.40741	0.00833333
ADAMTS8	inf	0.458333	1	0	2.40741	0.00833333
ADAMTS9	1.18519	1	1	1	1.18519	0.0166667
ADAMTS9-AS1	1.18519	1	1	1	1.18519	0.0166667
ADAMTS9-AS2	1.18519	1	1	1	1.18519	0.0166667
ADAMTSL3	0	1	0	1	0.581818	0.00833333
ADAMTSL4	2.41509	0.592651	2	1	1.81132	0.025
ADAMTSL4-AS1	2.41509	0.592651	2	1	1.81132	0.025
ADAP1	3.15	0.244794	5	2	2.52	0.0583333
ADAR	2.41509	0.592651	2	1	1.81132	0.025
ADC	2.41509	0.592651	2	1	1.81132	0.025
ADCK2	0.779874	1	2	3	0.877358	0.0416667
ADCK3	1.18519	1	1	1	1.18519	0.0166667
ADCK4	0	1	0	1	0.581818	0.00833333
ADCK5	1.2	1	5	5	1.2	0.0833333
ADCY1	1.18868	1	2	2	1.18868	0.0333333
ADCY10	2.41509	0.592651	2	1	1.81132	0.025
ADCY10P1	inf	0.0934162	3	0	5	0.025
ADCY2	1.18868	1	2	2	1.18868	0.0333333
ADCY6	0	1	0	1	0.581818	0.00833333
ADCY8	0.941176	1	4	5	0.980392	0.075
ADCY9	inf	0.458333	1	0	2.40741	0.00833333
ADCYAP1R1	6.4	0.0924532	5	1	3.84	0.05
ADHFE1	1.19608	1	4	4	1.19608	0.0666667
ADIPOR1	3.69231	0.331529	3	1	2.46154	0.0333333
ADIPOR2	1.18519	1	1	1	1.18519	0.0166667
ADORA1	3.69231	0.331529	3	1	2.46154	0.0333333
ADORA2A	0	1	0	1	0.581818	0.00833333
ADORA2A-AS1	0	1	0	1	0.581818	0.00833333
ADORA2B	1.18519	1	1	1	1.18519	0.0166667
ADORA3	inf	0.458333	1	0	2.40741	0.00833333
ADPRHL1	0	1	0	1	0.581818	0.00833333
ADRA1A	inf	0.458333	1	0	2.40741	0.00833333
ADRB3	inf	0.0934162	3	0	5	0.025
ADRBK1	1.18519	1	1	1	1.18519	0.0166667
ADRBK2	0	1	0	1	0.581818	0.00833333
ADRM1	inf	0.458333	1	0	2.40741	0.00833333
ADSL	0.583333	1	1	2	0.777778	0.025
ADSS	1.18519	1	1	1	1.18519	0.0166667
ADSSL1	inf	0.458333	1	0	2.40741	0.00833333
ADTRP	inf	0.207983	2	0	3.67925	0.0166667
AE000658.22	inf	0.458333	1	0	2.40741	0.00833333
AE000658.31	inf	0.458333	1	0	2.40741	0.00833333
AE000659.1	inf	0.458333	1	0	2.40741	0.00833333
AE000660.1	inf	0.458333	1	0	2.40741	0.00833333
AE000661.37	inf	0.458333	1	0	2.40741	0.00833333
AE000661.50	inf	0.458333	1	0	2.40741	0.00833333
AEBP1	1.18868	1	2	2	1.18868	0.0333333
AEBP2	1.18519	1	1	1	1.18519	0.0166667
AF001548.5	inf	0.207983	2	0	3.67925	0.0166667
AF001548.6	inf	0.207983	2	0	3.67925	0.0166667
AF001550.7	inf	0.458333	1	0	2.40741	0.00833333
AF038458.3	0	0.4993	0	2	0.381818	0.0166667
AF038458.5	0	0.4993	0	2	0.381818	0.0166667
AF064863.1	0	1	0	1	0.581818	0.00833333
AF070718.1	0.692308	0.725195	3	5	0.769231	0.0666667
AF104455.1	1.19231	1	3	3	1.19231	0.05
AF121898.3	0.692308	0.725195	3	5	0.769231	0.0666667
AF124730.4	inf	0.458333	1	0	2.40741	0.00833333
AF129075.5	inf	0.458333	1	0	2.40741	0.00833333
AF130343.1	0.692308	0.725195	3	5	0.769231	0.0666667
AF131215.2	inf	0.458333	1	0	2.40741	0.00833333
AF131215.3	inf	0.458333	1	0	2.40741	0.00833333
AF131215.4	inf	0.458333	1	0	2.40741	0.00833333
AF131215.5	inf	0.458333	1	0	2.40741	0.00833333
AF131215.6	inf	0.458333	1	0	2.40741	0.00833333
AF131215.8	inf	0.458333	1	0	2.40741	0.00833333
AF131215.9	inf	0.458333	1	0	2.40741	0.00833333
AF131216.5	inf	0.458333	1	0	2.40741	0.00833333
AF131216.6	inf	0.458333	1	0	2.40741	0.00833333
AF131217.1	inf	0.458333	1	0	2.40741	0.00833333
AF178030.2	0.692308	0.725195	3	5	0.769231	0.0666667
AF186192.1	1.2	1	5	5	1.2	0.0833333
AF186192.5	1.2	1	5	5	1.2	0.0833333
AF186192.6	1.2	1	5	5	1.2	0.0833333
AF216667.1	1.46939	0.752437	6	5	1.42857	0.0916667
AF230666.2	1.46939	0.752437	6	5	1.42857	0.0916667
AF235103.1	1.2	1	5	5	1.2	0.0833333
AFMID	inf	0.458333	1	0	2.40741	0.00833333
AGAP10	inf	0.207983	2	0	3.67925	0.0166667
AGAP2	1.19231	1	3	3	1.19231	0.05
AGAP2-AS1	0.879808	1	3	4	0.938462	0.0583333
AGAP3	1.19231	1	3	3	1.19231	0.05
AGAP4	inf	0.207983	2	0	3.67925	0.0166667
AGAP6	inf	0.458333	1	0	2.40741	0.00833333
AGAP7	inf	0.458333	1	0	2.40741	0.00833333
AGAP9	inf	0.207983	2	0	3.67925	0.0166667
AGBL1	0	1	0	1	0.581818	0.00833333
AGBL3	0.879808	1	3	4	0.938462	0.0583333
AGBL4	inf	0.458333	1	0	2.40741	0.00833333
AGER	inf	0.0415183	4	0	6.37255	0.0333333
AGFG2	0.779874	1	2	3	0.877358	0.0416667
AGK	0.779874	1	2	3	0.877358	0.0416667
AGMO	6.4	0.0924532	5	1	3.84	0.05
AGO2	1.46939	0.752437	6	5	1.42857	0.0916667
AGPAT1	inf	0.0415183	4	0	6.37255	0.0333333
AGPAT6	1.18519	1	1	1	1.18519	0.0166667
AGPAT9	0	1	0	1	0.581818	0.00833333
AGR2	6.4	0.0924532	5	1	3.84	0.05
AGR3	6.4	0.0924532	5	1	3.84	0.05
AGT	1.18519	1	1	1	1.18519	0.0166667
AGXT2	0.583333	1	1	2	0.777778	0.025
AHCTF1	1.18519	1	1	1	1.18519	0.0166667
AHCYL2	1.19608	1	4	4	1.19608	0.0666667
AHNAK2	inf	0.458333	1	0	2.40741	0.00833333
AHR	6.4	0.0924532	5	1	3.84	0.05
AHRR	0.583333	1	1	2	0.777778	0.025
AICDA	1.18519	1	1	1	1.18519	0.0166667
AIDA	1.18519	1	1	1	1.18519	0.0166667
AIF1	inf	0.0415183	4	0	6.37255	0.0333333
AIFM3	1.18519	1	1	1	1.18519	0.0166667
AIM2	2.41509	0.592651	2	1	1.81132	0.025
AIMP2	3.85714	0.140485	6	2	3	0.0666667
AIP	1.18519	1	1	1	1.18519	0.0166667
AJ003147.8	inf	0.458333	1	0	2.40741	0.00833333
AJ003147.9	inf	0.458333	1	0	2.40741	0.00833333
AJ006995.3	inf	0.458333	1	0	2.40741	0.00833333
AJUBA	inf	0.458333	1	0	2.40741	0.00833333
AK2	2.41509	0.592651	2	1	1.81132	0.025
AK3	1.18519	1	1	1	1.18519	0.0166667
AK4	inf	0.458333	1	0	2.40741	0.00833333
AKAP10	0	1	0	1	0.581818	0.00833333
AKAP13	0	1	0	1	0.581818	0.00833333
AKAP3	1.18519	1	1	1	1.18519	0.0166667
AKAP9	1.19231	1	3	3	1.19231	0.05
AKIP1	inf	0.458333	1	0	2.40741	0.00833333
AKNA	inf	0.207983	2	0	3.67925	0.0166667
AKR1A1	inf	0.458333	1	0	2.40741	0.00833333
AKR1B1	0.879808	1	3	4	0.938462	0.0583333
AKR1B10	0.879808	1	3	4	0.938462	0.0583333
AKR1B15	0.879808	1	3	4	0.938462	0.0583333
AKR1D1	1.19231	1	3	3	1.19231	0.05
AKT1	inf	0.458333	1	0	2.40741	0.00833333
AKT2	0	0.4993	0	2	0.381818	0.0166667
AKT3	1.18519	1	1	1	1.18519	0.0166667
AKT3-IT1	1.18519	1	1	1	1.18519	0.0166667
AL008721.1	0	1	0	1	0.581818	0.00833333
AL020993.1	1.18519	1	1	1	1.18519	0.0166667
AL021398.1	1.18519	1	1	1	1.18519	0.0166667
AL021917.1	2.41509	0.592651	2	1	1.81132	0.025
AL021920.1	0	1	0	1	0.581818	0.00833333
AL021920.2	0	1	0	1	0.581818	0.00833333
AL022314.1	1.18519	1	1	1	1.18519	0.0166667
AL022400.1	1.18519	1	1	1	1.18519	0.0166667
AL022476.2	2.41509	0.592651	2	1	1.81132	0.025
AL023913.1	inf	0.458333	1	0	2.40741	0.00833333
AL031590.1	inf	0.458333	1	0	2.40741	0.00833333
AL031594.1	1.18868	1	2	2	1.18868	0.0333333
AL031602.1	0	1	0	1	0.581818	0.00833333
AL031653.1	inf	0.458333	1	0	2.40741	0.00833333
AL031655.1	inf	0.458333	1	0	2.40741	0.00833333
AL031655.2	inf	0.458333	1	0	2.40741	0.00833333
AL031666.1	1.18519	1	1	1	1.18519	0.0166667
AL031666.2	1.18519	1	1	1	1.18519	0.0166667
AL031721.1	inf	0.458333	1	0	2.40741	0.00833333
AL031768.1	3.69231	0.331529	3	1	2.46154	0.0333333
AL031905.1	inf	0.0934162	3	0	5	0.025
AL033381.1	3.69231	0.331529	3	1	2.46154	0.0333333
AL034375.1	inf	0.207983	2	0	3.67925	0.0166667
AL035045.1	inf	0.458333	1	0	2.40741	0.00833333
AL035252.1	inf	0.458333	1	0	2.40741	0.00833333
AL035467.1	inf	0.458333	1	0	2.40741	0.00833333
AL035588.1	inf	0.0934162	3	0	5	0.025
AL035610.1	inf	0.458333	1	0	2.40741	0.00833333
AL035610.2	inf	0.458333	1	0	2.40741	0.00833333
AL035681.1	1.18868	1	2	2	1.18868	0.0333333
AL049647.1	inf	0.458333	1	0	2.40741	0.00833333
AL049798.1	1.18519	1	1	1	1.18519	0.0166667
AL049829.1	inf	0.458333	1	0	2.40741	0.00833333
AL049840.1	inf	0.458333	1	0	2.40741	0.00833333
AL050302.1	2.41509	0.592651	2	1	1.81132	0.025
AL050303.1	inf	0.458333	1	0	2.40741	0.00833333
AL050303.7	inf	0.458333	1	0	2.40741	0.00833333
AL050321.1	inf	0.458333	1	0	2.40741	0.00833333
AL050335.1	inf	0.207983	2	0	3.67925	0.0166667
AL080243.1	0.583333	1	1	2	0.777778	0.025
AL096677.1	inf	0.458333	1	0	2.40741	0.00833333
AL109615.1	inf	0.207983	2	0	3.67925	0.0166667
AL109754.1	inf	0.458333	1	0	2.40741	0.00833333
AL109844.1	5.3617	0.0423223	8	2	4.02128	0.0833333
AL109922.1	0	1	0	1	0.581818	0.00833333
AL117209.1	inf	0.458333	1	0	2.40741	0.00833333
AL117333.1	inf	0.458333	1	0	2.40741	0.00833333
AL117337.1	inf	0.458333	1	0	2.40741	0.00833333
AL118509.1	inf	0.458333	1	0	2.40741	0.00833333
AL121584.1	inf	0.458333	1	0	2.40741	0.00833333
AL121594.1	inf	0.458333	1	0	2.40741	0.00833333
AL121756.1	0	1	0	1	0.581818	0.00833333
AL121761.1	inf	0.458333	1	0	2.40741	0.00833333
AL121761.2	inf	0.458333	1	0	2.40741	0.00833333
AL121893.1	inf	0.458333	1	0	2.40741	0.00833333
AL121898.1	inf	0.458333	1	0	2.40741	0.00833333
AL121901.1	0	1	0	1	0.581818	0.00833333
AL121932.1	2.41509	0.592651	2	1	1.81132	0.025
AL121987.1	2.41509	0.592651	2	1	1.81132	0.025
AL122019.1	1.18519	1	1	1	1.18519	0.0166667
AL122127.1	inf	0.0934162	3	0	5	0.025
AL122127.2	inf	0.0934162	3	0	5	0.025
AL122127.25	inf	0.0934162	3	0	5	0.025
AL122127.3	inf	0.0934162	3	0	5	0.025
AL122127.4	inf	0.0934162	3	0	5	0.025
AL122127.5	inf	0.0934162	3	0	5	0.025
AL132780.1	inf	0.458333	1	0	2.40741	0.00833333
AL133262.1	inf	0.207983	2	0	3.67925	0.0166667
AL133376.1	0	1	0	1	0.581818	0.00833333
AL133410.1	0	1	0	1	0.581818	0.00833333
AL133481.1	inf	0.458333	1	0	2.40741	0.00833333
AL135791.1	inf	0.458333	1	0	2.40741	0.00833333
AL135998.1	inf	0.458333	1	0	2.40741	0.00833333
AL136001.1	inf	0.458333	1	0	2.40741	0.00833333
AL136090.1	inf	0.458333	1	0	2.40741	0.00833333
AL136115.1	inf	0.458333	1	0	2.40741	0.00833333
AL136302.1	0	1	0	1	0.581818	0.00833333
AL136303.1	inf	0.207983	2	0	3.67925	0.0166667
AL136376.1	inf	0.207983	2	0	3.67925	0.0166667
AL136380.1	inf	0.458333	1	0	2.40741	0.00833333
AL136967.1	inf	0.0934162	3	0	5	0.025
AL136987.1	1.18519	1	1	1	1.18519	0.0166667
AL137002.1	0	1	0	1	0.581818	0.00833333
AL137008.1	inf	0.207983	2	0	3.67925	0.0166667
AL137224.1	0	1	0	1	0.581818	0.00833333
AL137229.1	inf	0.458333	1	0	2.40741	0.00833333
AL137798.1	0	1	0	1	0.581818	0.00833333
AL137800.1	1.18519	1	1	1	1.18519	0.0166667
AL138710.1	0	1	0	1	0.581818	0.00833333
AL138721.1	inf	0.207983	2	0	3.67925	0.0166667
AL138796.1	0.583333	1	1	2	0.777778	0.025
AL138815.1	0	1	0	1	0.581818	0.00833333
AL138815.2	0	1	0	1	0.581818	0.00833333
AL138847.1	inf	0.458333	1	0	2.40741	0.00833333
AL138930.1	2.41509	0.592651	2	1	1.81132	0.025
AL138930.2	2.41509	0.592651	2	1	1.81132	0.025
AL139080.1	0	1	0	1	0.581818	0.00833333
AL139300.1	inf	0.458333	1	0	2.40741	0.00833333
AL139318.1	0	1	0	1	0.581818	0.00833333
AL139319.1	0	0.4993	0	2	0.381818	0.0166667
AL139429.1	inf	0.458333	1	0	2.40741	0.00833333
AL157775.1	2.41509	0.592651	2	1	1.81132	0.025
AL157788.1	inf	0.458333	1	0	2.40741	0.00833333
AL157823.1	inf	0.207983	2	0	3.67925	0.0166667
AL157902.3	inf	0.207983	2	0	3.67925	0.0166667
AL157904.1	inf	0.207983	2	0	3.67925	0.0166667
AL157931.1	0	1	0	1	0.581818	0.00833333
AL158147.1	1.18519	1	1	1	1.18519	0.0166667
AL158147.2	1.18519	1	1	1	1.18519	0.0166667
AL158155.1	0	1	0	1	0.581818	0.00833333
AL158175.1	inf	0.458333	1	0	2.40741	0.00833333
AL159977.1	0	1	0	1	0.581818	0.00833333
AL160037.1	2.41509	0.592651	2	1	1.81132	0.025
AL160274.1	0	1	0	1	0.581818	0.00833333
AL160286.1	1.18519	1	1	1	1.18519	0.0166667
AL161450.1	1.18519	1	1	1	1.18519	0.0166667
AL161645.1	2.41509	0.592651	2	1	1.81132	0.025
AL161645.2	0.779874	1	2	3	0.877358	0.0416667
AL161668.5	inf	0.458333	1	0	2.40741	0.00833333
AL161669.1	inf	0.458333	1	0	2.40741	0.00833333
AL161751.1	inf	0.458333	1	0	2.40741	0.00833333
AL161772.1	0	1	0	1	0.581818	0.00833333
AL161793.1	3.69231	0.331529	3	1	2.46154	0.0333333
AL162311.1	inf	0.458333	1	0	2.40741	0.00833333
AL162381.1	1.81731	0.659642	3	2	1.61538	0.0416667
AL162419.1	0	1	0	1	0.581818	0.00833333
AL162430.1	inf	0.458333	1	0	2.40741	0.00833333
AL162430.2	inf	0.458333	1	0	2.40741	0.00833333
AL162431.1	1.18519	1	1	1	1.18519	0.0166667
AL162571.1	0	0.4993	0	2	0.381818	0.0166667
AL162614.1	0	1	0	1	0.581818	0.00833333
AL162711.1	0	1	0	1	0.581818	0.00833333
AL162853.1	0	1	0	1	0.581818	0.00833333
AL163636.6	inf	0.458333	1	0	2.40741	0.00833333
AL353608.1	2.41509	0.592651	2	1	1.81132	0.025
AL353626.1	5.01961	0.177918	4	1	3.13725	0.0416667
AL353626.2	5.01961	0.177918	4	1	3.13725	0.0416667
AL353664.1	inf	0.458333	1	0	2.40741	0.00833333
AL353763.1	3.69231	0.331529	3	1	2.46154	0.0333333
AL353763.2	3.69231	0.331529	3	1	2.46154	0.0333333
AL353791.1	inf	0.458333	1	0	2.40741	0.00833333
AL353997.3	1.18519	1	1	1	1.18519	0.0166667
AL354680.1	inf	0.207983	2	0	3.67925	0.0166667
AL354718.1	inf	0.0182537	5	0	7.8	0.0416667
AL354720.1	0	0.4993	0	2	0.381818	0.0166667
AL354732.1	1.18519	1	1	1	1.18519	0.0166667
AL354741.1	0	1	0	1	0.581818	0.00833333
AL354806.1	0	0.4993	0	2	0.381818	0.0166667
AL354808.2	0	1	0	1	0.581818	0.00833333
AL354896.1	0	0.4993	0	2	0.381818	0.0166667
AL354933.1	inf	0.458333	1	0	2.40741	0.00833333
AL355149.1	0	1	0	1	0.581818	0.00833333
AL355149.2	0	1	0	1	0.581818	0.00833333
AL355353.1	inf	0.207983	2	0	3.67925	0.0166667
AL355388.1	2.41509	0.592651	2	1	1.81132	0.025
AL355390.1	0	0.4993	0	2	0.381818	0.0166667
AL355794.1	inf	0.207983	2	0	3.67925	0.0166667
AL355885.1	inf	0.458333	1	0	2.40741	0.00833333
AL356019.1	inf	0.458333	1	0	2.40741	0.00833333
AL356215.1	0	1	0	1	0.581818	0.00833333
AL356310.1	1.18519	1	1	1	1.18519	0.0166667
AL356356.1	2.41509	0.592651	2	1	1.81132	0.025
AL356865.1	inf	0.458333	1	0	2.40741	0.00833333
AL357932.1	1.18519	1	1	1	1.18519	0.0166667
AL358354.1	1.18519	1	1	1	1.18519	0.0166667
AL358813.2	1.18868	1	2	2	1.18868	0.0333333
AL358813.3	2.41509	0.592651	2	1	1.81132	0.025
AL359218.1	inf	0.207983	2	0	3.67925	0.0166667
AL359473.1	inf	0.458333	1	0	2.40741	0.00833333
AL359538.1	0	1	0	1	0.581818	0.00833333
AL359538.2	0	1	0	1	0.581818	0.00833333
AL359736.1	0	1	0	1	0.581818	0.00833333
AL359753.1	2.41509	0.592651	2	1	1.81132	0.025
AL359771.1	0	1	0	1	0.581818	0.00833333
AL359815.1	inf	0.458333	1	0	2.40741	0.00833333
AL359853.1	1.18519	1	1	1	1.18519	0.0166667
AL359955.1	3.69231	0.331529	3	1	2.46154	0.0333333
AL359983.1	1.18519	1	1	1	1.18519	0.0166667
AL360004.1	inf	0.458333	1	0	2.40741	0.00833333
AL360176.1	inf	0.458333	1	0	2.40741	0.00833333
AL365181.1	2.41509	0.592651	2	1	1.81132	0.025
AL365202.1	0	1	0	1	0.581818	0.00833333
AL365502.1	inf	0.458333	1	0	2.40741	0.00833333
AL390119.1	1.18519	1	1	1	1.18519	0.0166667
AL390776.1	inf	0.458333	1	0	2.40741	0.00833333
AL391384.1	0	0.4993	0	2	0.381818	0.0166667
AL391538.1	inf	0.207983	2	0	3.67925	0.0166667
AL391559.1	0	1	0	1	0.581818	0.00833333
AL441883.1	inf	0.207983	2	0	3.67925	0.0166667
AL441988.1	2.18519	0.183019	10	6	2.06032	0.133333
AL445204.1	0	1	0	1	0.581818	0.00833333
AL445665.1	3.69231	0.331529	3	1	2.46154	0.0333333
AL445665.2	3.69231	0.331529	3	1	2.46154	0.0333333
AL445675.1	1.18519	1	1	1	1.18519	0.0166667
AL450226.2	inf	0.458333	1	0	2.40741	0.00833333
AL450244.1	1.18519	1	1	1	1.18519	0.0166667
AL450304.1	1.18519	1	1	1	1.18519	0.0166667
AL450992.2	2.41509	0.592651	2	1	1.81132	0.025
AL499628.1	inf	0.458333	1	0	2.40741	0.00833333
AL512428.1	2.41509	0.592651	2	1	1.81132	0.025
AL512638.1	inf	0.0934162	3	0	5	0.025
AL513344.1	1.18519	1	1	1	1.18519	0.0166667
AL513478.1	inf	0.458333	1	0	2.40741	0.00833333
AL583784.1	0	1	0	1	0.581818	0.00833333
AL583828.1	inf	0.207983	2	0	3.67925	0.0166667
AL583832.1	3.69231	0.331529	3	1	2.46154	0.0333333
AL583842.1	10.8936	0.0112338	8	1	6.12766	0.075
AL583842.2	10.8936	0.0112338	8	1	6.12766	0.075
AL583842.3	10.8936	0.0112338	8	1	6.12766	0.075
AL583860.1	inf	0.458333	1	0	2.40741	0.00833333
AL589663.1	inf	0.458333	1	0	2.40741	0.00833333
AL589675.1	0	1	0	1	0.581818	0.00833333
AL589743.1	inf	0.0934162	3	0	5	0.025
AL589765.1	2.41509	0.592651	2	1	1.81132	0.025
AL589986.2	3.69231	0.331529	3	1	2.46154	0.0333333
AL590084.1	2.41509	0.592651	2	1	1.81132	0.025
AL590085.1	1.18519	1	1	1	1.18519	0.0166667
AL590391.1	inf	0.207983	2	0	3.67925	0.0166667
AL590403.1	inf	0.0934162	3	0	5	0.025
AL590431.1	2.41509	0.592651	2	1	1.81132	0.025
AL590452.1	0.779874	1	2	3	0.877358	0.0416667
AL590483.1	1.18519	1	1	1	1.18519	0.0166667
AL590560.1	2.41509	0.592651	2	1	1.81132	0.025
AL590714.1	2.41509	0.592651	2	1	1.81132	0.025
AL590787.1	0	1	0	1	0.581818	0.00833333
AL591034.1	inf	0.207983	2	0	3.67925	0.0166667
AL591379.1	5.01961	0.177918	4	1	3.13725	0.0416667
AL591471.1	inf	0.458333	1	0	2.40741	0.00833333
AL591479.1	2.41509	0.592651	2	1	1.81132	0.025
AL591684.1	inf	0.207983	2	0	3.67925	0.0166667
AL591806.1	2.41509	0.592651	2	1	1.81132	0.025
AL591925.1	0	1	0	1	0.581818	0.00833333
AL592063.1	1.18519	1	1	1	1.18519	0.0166667
AL592284.1	6.16304	0.0223895	9	2	4.56522	0.0916667
AL592294.1	inf	0.458333	1	0	2.40741	0.00833333
AL592310.1	1.18519	1	1	1	1.18519	0.0166667
AL592494.5	9.33333	0.0231538	7	1	5.33333	0.0666667
AL596220.1	1.18519	1	1	1	1.18519	0.0166667
AL596330.1	1.18519	1	1	1	1.18519	0.0166667
AL603632.1	0	1	0	1	0.581818	0.00833333
AL603965.1	inf	0.207983	2	0	3.67925	0.0166667
AL606500.1	2.41509	0.592651	2	1	1.81132	0.025
AL611946.1	inf	0.458333	1	0	2.40741	0.00833333
AL626787.1	1.18519	1	1	1	1.18519	0.0166667
AL627309.1	0	1	0	1	0.581818	0.00833333
AL645728.1	inf	0.458333	1	0	2.40741	0.00833333
AL645730.1	inf	0.458333	1	0	2.40741	0.00833333
AL645730.2	inf	0.458333	1	0	2.40741	0.00833333
AL645922.1	inf	0.0415183	4	0	6.37255	0.0333333
AL645941.1	inf	0.0182537	5	0	7.8	0.0416667
AL646016.1	1.18519	1	1	1	1.18519	0.0166667
AL662800.1	inf	0.0415183	4	0	6.37255	0.0333333
AL662800.2	inf	0.0415183	4	0	6.37255	0.0333333
AL662890.1	2.41509	0.592651	2	1	1.81132	0.025
AL662890.3	2.41509	0.592651	2	1	1.81132	0.025
AL669914.1	inf	0.0415183	4	0	6.37255	0.0333333
AL671883.1	1.86735	0.509728	6	4	1.74286	0.0833333
AL672294.1	2.41509	0.592651	2	1	1.81132	0.025
AL691452.1	2.41509	0.592651	2	1	1.81132	0.025
AL713999.1	2.41509	0.592651	2	1	1.81132	0.025
AL731561.2	inf	0.458333	1	0	2.40741	0.00833333
AL732363.1	1.18868	1	2	2	1.18868	0.0333333
AL807752.1	inf	0.458333	1	0	2.40741	0.00833333
AL844165.1	1.18519	1	1	1	1.18519	0.0166667
AL845259.1	1.62092	0.701414	4	3	1.51961	0.0583333
AL845321.1	5.01961	0.177918	4	1	3.13725	0.0416667
AL901608.1	inf	0.458333	1	0	2.40741	0.00833333
AL928742.1	inf	0.458333	1	0	2.40741	0.00833333
AL928742.12	inf	0.458333	1	0	2.40741	0.00833333
AL928742.2	inf	0.458333	1	0	2.40741	0.00833333
AL928768.3	inf	0.458333	1	0	2.40741	0.00833333
AL953854.2	7.83673	0.0467904	6	1	4.57143	0.0583333
ALDH1A2	0	1	0	1	0.581818	0.00833333
ALDH1A3	0	1	0	1	0.581818	0.00833333
ALDH1B1	0	1	0	1	0.581818	0.00833333
ALDH3A1	0	0.4993	0	2	0.381818	0.0166667
ALDH3A2	0	0.4993	0	2	0.381818	0.0166667
ALDH3B1	0	1	0	1	0.581818	0.00833333
ALDH3B2	1.18519	1	1	1	1.18519	0.0166667
ALDH5A1	2.41509	0.592651	2	1	1.81132	0.025
ALDH9A1	1.18519	1	1	1	1.18519	0.0166667
ALG1	inf	0.458333	1	0	2.40741	0.00833333
ALG10	1.18519	1	1	1	1.18519	0.0166667
ALG10B	0	0.4993	0	2	0.381818	0.0166667
ALG12	0	1	0	1	0.581818	0.00833333
ALG1L13P	inf	0.458333	1	0	2.40741	0.00833333
ALG3	inf	0.458333	1	0	2.40741	0.00833333
ALG6	inf	0.458333	1	0	2.40741	0.00833333
ALG8	2.41509	0.592651	2	1	1.81132	0.025
ALKBH4	0.779874	1	2	3	0.877358	0.0416667
ALKBH5	1.18519	1	1	1	1.18519	0.0166667
ALKBH6	0	0.4993	0	2	0.381818	0.0166667
ALKBH8	0	1	0	1	0.581818	0.00833333
ALOX5	1.18519	1	1	1	1.18519	0.0166667
ALPK3	0	1	0	1	0.581818	0.00833333
ALPL	inf	0.458333	1	0	2.40741	0.00833333
ALS2	0	1	0	1	0.581818	0.00833333
ALS2CR11	0	1	0	1	0.581818	0.00833333
ALS2CR12	0	1	0	1	0.581818	0.00833333
ALYREF	inf	0.458333	1	0	2.40741	0.00833333
AMACR	1.18519	1	1	1	1.18519	0.0166667
AMDHD2	inf	0.458333	1	0	2.40741	0.00833333
AMER2	0	1	0	1	0.581818	0.00833333
AMER2-AS1	0	1	0	1	0.581818	0.00833333
AMHR2	0	1	0	1	0.581818	0.00833333
AMIGO2	0	1	0	1	0.581818	0.00833333
AMN	inf	0.458333	1	0	2.40741	0.00833333
AMN1	3.69231	0.331529	3	1	2.46154	0.0333333
AMOTL1	0	1	0	1	0.581818	0.00833333
AMPD1	inf	0.0934162	3	0	5	0.025
AMPH	3.69231	0.331529	3	1	2.46154	0.0333333
AMY2A	inf	0.458333	1	0	2.40741	0.00833333
AMY2B	inf	0.458333	1	0	2.40741	0.00833333
AMZ1	2.53061	0.298116	6	3	2.21429	0.075
AMZ2	inf	0.458333	1	0	2.40741	0.00833333
AMZ2P1	inf	0.458333	1	0	2.40741	0.00833333
ANAPC11	inf	0.458333	1	0	2.40741	0.00833333
ANAPC15	1.18519	1	1	1	1.18519	0.0166667
ANAPC2	inf	0.458333	1	0	2.40741	0.00833333
ANAPC5	0	1	0	1	0.581818	0.00833333
ANG	inf	0.458333	1	0	2.40741	0.00833333
ANGEL2	1.18519	1	1	1	1.18519	0.0166667
ANGPT1	0.692308	0.725195	3	5	0.769231	0.0666667
ANGPTL1	1.18519	1	1	1	1.18519	0.0166667
ANGPTL3	inf	0.458333	1	0	2.40741	0.00833333
ANGPTL5	0	1	0	1	0.581818	0.00833333
ANK1	1.18519	1	1	1	1.18519	0.0166667
ANKAR	0	1	0	1	0.581818	0.00833333
ANKEF1	inf	0.458333	1	0	2.40741	0.00833333
ANKFY1	inf	0.458333	1	0	2.40741	0.00833333
ANKH	1.18868	1	2	2	1.18868	0.0333333
ANKIB1	0.779874	1	2	3	0.877358	0.0416667
ANKLE2	inf	0.458333	1	0	2.40741	0.00833333
ANKMY2	6.4	0.0924532	5	1	3.84	0.05
ANKRD10	0	1	0	1	0.581818	0.00833333
ANKRD10-IT1	0	1	0	1	0.581818	0.00833333
ANKRD13D	1.18519	1	1	1	1.18519	0.0166667
ANKRD18A	1.18519	1	1	1	1.18519	0.0166667
ANKRD18DP	inf	0.458333	1	0	2.40741	0.00833333
ANKRD20A1	5.01961	0.177918	4	1	3.13725	0.0416667
ANKRD20A11P	inf	0.458333	1	0	2.40741	0.00833333
ANKRD20A19P	0	1	0	1	0.581818	0.00833333
ANKRD20A2	inf	0.458333	1	0	2.40741	0.00833333
ANKRD20A3	inf	0.458333	1	0	2.40741	0.00833333
ANKRD20A4	3.69231	0.331529	3	1	2.46154	0.0333333
ANKRD20A5P	inf	0.458333	1	0	2.40741	0.00833333
ANKRD24	inf	0.458333	1	0	2.40741	0.00833333
ANKRD26P1	inf	0.458333	1	0	2.40741	0.00833333
ANKRD27	0	0.4993	0	2	0.381818	0.0166667
ANKRD30A	inf	0.458333	1	0	2.40741	0.00833333
ANKRD30B	2.41509	0.592651	2	1	1.81132	0.025
ANKRD30BP2	2.41509	0.592651	2	1	1.81132	0.025
ANKRD33B	0.779874	1	2	3	0.877358	0.0416667
ANKRD33B-AS1	0.779874	1	2	3	0.877358	0.0416667
ANKRD34A	0	0.4993	0	2	0.381818	0.0166667
ANKRD35	0	1	0	1	0.581818	0.00833333
ANKRD36	1.18519	1	1	1	1.18519	0.0166667
ANKRD36BP1	2.41509	0.592651	2	1	1.81132	0.025
ANKRD36C	1.62092	0.701414	4	3	1.51961	0.0583333
ANKRD40	inf	0.458333	1	0	2.40741	0.00833333
ANKRD42	1.18519	1	1	1	1.18519	0.0166667
ANKRD44	0	1	0	1	0.581818	0.00833333
ANKRD44-IT1	0	1	0	1	0.581818	0.00833333
ANKRD45	1.18519	1	1	1	1.18519	0.0166667
ANKRD46	0.692308	0.725195	3	5	0.769231	0.0666667
ANKRD49	0	1	0	1	0.581818	0.00833333
ANKRD52	0.583333	1	1	2	0.777778	0.025
ANKRD54	0	1	0	1	0.581818	0.00833333
ANKRD55	0	1	0	1	0.581818	0.00833333
ANKRD6	0	1	0	1	0.581818	0.00833333
ANKRD61	3.85714	0.140485	6	2	3	0.0666667
ANKRD66	inf	0.207983	2	0	3.67925	0.0166667
ANKRD7	1.19231	1	3	3	1.19231	0.05
ANKRD9	inf	0.458333	1	0	2.40741	0.00833333
ANKS1A	inf	0.458333	1	0	2.40741	0.00833333
ANKS3	inf	0.458333	1	0	2.40741	0.00833333
ANKS4B	inf	0.458333	1	0	2.40741	0.00833333
ANLN	5.01961	0.177918	4	1	3.13725	0.0416667
ANO1	2.41509	0.592651	2	1	1.81132	0.025
ANO1-AS1	2.41509	0.592651	2	1	1.81132	0.025
ANO1-AS2	2.41509	0.592651	2	1	1.81132	0.025
ANO2	1.18519	1	1	1	1.18519	0.0166667
ANO3	0	1	0	1	0.581818	0.00833333
ANO5	0	1	0	1	0.581818	0.00833333
ANO6	0	1	0	1	0.581818	0.00833333
ANO8	inf	0.458333	1	0	2.40741	0.00833333
ANP32A	0	1	0	1	0.581818	0.00833333
ANP32BP1	0	0.4993	0	2	0.381818	0.0166667
ANP32D	0	1	0	1	0.581818	0.00833333
ANP32E	2.41509	0.592651	2	1	1.81132	0.025
ANPEP	0	1	0	1	0.581818	0.00833333
ANTXRL	inf	0.0934162	3	0	5	0.025
ANTXRLP1	inf	0.207983	2	0	3.67925	0.0166667
ANXA13	0.983333	1	5	6	1.01143	0.0916667
ANXA2	1.18519	1	1	1	1.18519	0.0166667
ANXA2R	0	1	0	1	0.581818	0.00833333
ANXA8	inf	0.207983	2	0	3.67925	0.0166667
ANXA8L1	inf	0.207983	2	0	3.67925	0.0166667
ANXA8L2	inf	0.207983	2	0	3.67925	0.0166667
ANXA9	2.41509	0.592651	2	1	1.81132	0.025
AOAH	5.01961	0.177918	4	1	3.13725	0.0416667
AOAH-IT1	5.01961	0.177918	4	1	3.13725	0.0416667
AOC1	0.779874	1	2	3	0.877358	0.0416667
AOX1	0	1	0	1	0.581818	0.00833333
AOX2P	0	1	0	1	0.581818	0.00833333
AOX3P	0	1	0	1	0.581818	0.00833333
AP000251.3	0	0.4993	0	2	0.381818	0.0166667
AP000253.1	0	0.4993	0	2	0.381818	0.0166667
AP000254.8	0	0.4993	0	2	0.381818	0.0166667
AP000255.6	0	0.4993	0	2	0.381818	0.0166667
AP000261.1	0	0.4993	0	2	0.381818	0.0166667
AP000265.1	0	0.4993	0	2	0.381818	0.0166667
AP000266.7	0	0.4993	0	2	0.381818	0.0166667
AP000275.65	0	1	0	1	0.581818	0.00833333
AP000281.2	0	1	0	1	0.581818	0.00833333
AP000282.2	0	1	0	1	0.581818	0.00833333
AP000282.3	0	1	0	1	0.581818	0.00833333
AP000289.6	0	1	0	1	0.581818	0.00833333
AP000290.7	0	1	0	1	0.581818	0.00833333
AP000295.10	0	1	0	1	0.581818	0.00833333
AP000295.9	0	1	0	1	0.581818	0.00833333
AP000343.2	0	1	0	1	0.581818	0.00833333
AP000344.3	0	1	0	1	0.581818	0.00833333
AP000344.4	0	1	0	1	0.581818	0.00833333
AP000345.1	0	1	0	1	0.581818	0.00833333
AP000345.2	0	1	0	1	0.581818	0.00833333
AP000345.4	0	1	0	1	0.581818	0.00833333
AP000347.2	0	1	0	1	0.581818	0.00833333
AP000347.4	0	1	0	1	0.581818	0.00833333
AP000349.1	0	1	0	1	0.581818	0.00833333
AP000355.2	0	1	0	1	0.581818	0.00833333
AP000356.2	0	1	0	1	0.581818	0.00833333
AP000428.1	0.692308	0.725195	3	5	0.769231	0.0666667
AP000439.1	1.18868	1	2	2	1.18868	0.0333333
AP000439.2	1.18868	1	2	2	1.18868	0.0333333
AP000439.3	1.18868	1	2	2	1.18868	0.0333333
AP000439.5	1.18868	1	2	2	1.18868	0.0333333
AP000478.1	inf	0.458333	1	0	2.40741	0.00833333
AP000487.4	2.41509	0.592651	2	1	1.81132	0.025
AP000487.5	2.41509	0.592651	2	1	1.81132	0.025
AP000487.6	2.41509	0.592651	2	1	1.81132	0.025
AP000525.10	inf	0.207983	2	0	3.67925	0.0166667
AP000525.9	inf	0.207983	2	0	3.67925	0.0166667
AP000560.1	inf	0.207983	2	0	3.67925	0.0166667
AP000593.7	1.18519	1	1	1	1.18519	0.0166667
AP000619.5	0	0.4993	0	2	0.381818	0.0166667
AP000654.4	inf	0.458333	1	0	2.40741	0.00833333
AP000673.1	0	1	0	1	0.581818	0.00833333
AP000719.1	1.18519	1	1	1	1.18519	0.0166667
AP000765.1	0	1	0	1	0.581818	0.00833333
AP000807.1	1.18519	1	1	1	1.18519	0.0166667
AP000807.2	1.18519	1	1	1	1.18519	0.0166667
AP000857.3	1.18519	1	1	1	1.18519	0.0166667
AP000867.1	1.18519	1	1	1	1.18519	0.0166667
AP000889.3	0	1	0	1	0.581818	0.00833333
AP000974.1	0	1	0	1	0.581818	0.00833333
AP001024.1	0	1	0	1	0.581818	0.00833333
AP001024.2	0	1	0	1	0.581818	0.00833333
AP001189.4	3.69231	0.331529	3	1	2.46154	0.0333333
AP001205.1	0.941176	1	4	5	0.980392	0.075
AP001271.3	2.41509	0.592651	2	1	1.81132	0.025
AP001282.1	0	1	0	1	0.581818	0.00833333
AP001347.6	inf	0.458333	1	0	2.40741	0.00833333
AP001372.2	inf	0.458333	1	0	2.40741	0.00833333
AP001464.4	2.41509	0.592651	2	1	1.81132	0.025
AP001465.5	2.41509	0.592651	2	1	1.81132	0.025
AP001482.1	1.18519	1	1	1	1.18519	0.0166667
AP001572.1	0.692308	0.725195	3	5	0.769231	0.0666667
AP001604.3	inf	0.458333	1	0	2.40741	0.00833333
AP001605.4	inf	0.458333	1	0	2.40741	0.00833333
AP001607.1	inf	0.458333	1	0	2.40741	0.00833333
AP001610.5	0	1	0	1	0.581818	0.00833333
AP001610.9	0	1	0	1	0.581818	0.00833333
AP001615.9	0	0.4993	0	2	0.381818	0.0166667
AP001634.1	inf	0.458333	1	0	2.40741	0.00833333
AP001885.1	1.18519	1	1	1	1.18519	0.0166667
AP001888.1	1.18868	1	2	2	1.18868	0.0333333
AP001992.1	inf	0.207983	2	0	3.67925	0.0166667
AP002353.1	0	1	0	1	0.581818	0.00833333
AP002364.1	0.583333	1	1	2	0.777778	0.025
AP002387.1	1.18519	1	1	1	1.18519	0.0166667
AP002490.1	1.18519	1	1	1	1.18519	0.0166667
AP002495.1	2.41509	0.592651	2	1	1.81132	0.025
AP002498.1	3.69231	0.331529	3	1	2.46154	0.0333333
AP002761.1	1.18519	1	1	1	1.18519	0.0166667
AP002789.1	3.69231	0.331529	3	1	2.46154	0.0333333
AP002958.1	3.69231	0.331529	3	1	2.46154	0.0333333
AP003041.2	inf	0.458333	1	0	2.40741	0.00833333
AP003062.1	0	1	0	1	0.581818	0.00833333
AP003096.1	0	1	0	1	0.581818	0.00833333
AP003305.1	1.18519	1	1	1	1.18519	0.0166667
AP003354.1	0.692308	0.725195	3	5	0.769231	0.0666667
AP003356.1	0.692308	0.725195	3	5	0.769231	0.0666667
AP003385.1	1.18519	1	1	1	1.18519	0.0166667
AP003419.11	1.18519	1	1	1	1.18519	0.0166667
AP003419.16	1.18519	1	1	1	1.18519	0.0166667
AP003471.2	0.692308	0.725195	3	5	0.769231	0.0666667
AP003471.3	0.692308	0.725195	3	5	0.769231	0.0666667
AP003498.1	1.18519	1	1	1	1.18519	0.0166667
AP003498.2	1.18519	1	1	1	1.18519	0.0166667
AP003550.1	0.692308	0.725195	3	5	0.769231	0.0666667
AP003900.6	2.41509	0.592651	2	1	1.81132	0.025
AP004242.1	0	1	0	1	0.581818	0.00833333
AP004550.1	0	1	0	1	0.581818	0.00833333
AP006222.2	0	1	0	1	0.581818	0.00833333
AP006547.3	1.46939	0.752437	6	5	1.42857	0.0916667
AP006564.1	inf	0.458333	1	0	2.40741	0.00833333
AP006748.1	0	1	0	1	0.581818	0.00833333
AP1B1	inf	0.458333	1	0	2.40741	0.00833333
AP1S1	0.779874	1	2	3	0.877358	0.0416667
AP2M1	inf	0.458333	1	0	2.40741	0.00833333
AP3B2	0	1	0	1	0.581818	0.00833333
AP3M2	2.41509	0.592651	2	1	1.81132	0.025
AP3S1	0	1	0	1	0.581818	0.00833333
AP3S2	0	1	0	1	0.581818	0.00833333
AP4B1	inf	0.207983	2	0	3.67925	0.0166667
AP4B1-AS1	inf	0.207983	2	0	3.67925	0.0166667
AP4M1	0.779874	1	2	3	0.877358	0.0416667
AP5Z1	7.83673	0.0467904	6	1	4.57143	0.0583333
APBA3	inf	0.458333	1	0	2.40741	0.00833333
APC	0	1	0	1	0.581818	0.00833333
APCS	2.41509	0.592651	2	1	1.81132	0.025
APEX1	inf	0.458333	1	0	2.40741	0.00833333
APH1A	2.41509	0.592651	2	1	1.81132	0.025
APIP	0	1	0	1	0.581818	0.00833333
APLP1	0	0.4993	0	2	0.381818	0.0166667
APLP2	inf	0.458333	1	0	2.40741	0.00833333
APMAP	inf	0.458333	1	0	2.40741	0.00833333
APOA1BP	2.41509	0.592651	2	1	1.81132	0.025
APOA2	2.41509	0.592651	2	1	1.81132	0.025
APOBEC1	1.18519	1	1	1	1.18519	0.0166667
APOBEC2	inf	0.0934162	3	0	5	0.025
APOBEC3A	1.18519	1	1	1	1.18519	0.0166667
APOBEC3B	1.18519	1	1	1	1.18519	0.0166667
APOBEC3B-AS1	1.18519	1	1	1	1.18519	0.0166667
APOBEC3C	1.18519	1	1	1	1.18519	0.0166667
APOBEC3D	1.18519	1	1	1	1.18519	0.0166667
APOBEC3F	1.18519	1	1	1	1.18519	0.0166667
APOBEC3G	1.18519	1	1	1	1.18519	0.0166667
APOBEC3H	1.18519	1	1	1	1.18519	0.0166667
APOBEC4	1.18519	1	1	1	1.18519	0.0166667
APOBR	inf	0.458333	1	0	2.40741	0.00833333
APOD	inf	0.458333	1	0	2.40741	0.00833333
APOF	0.583333	1	1	2	0.777778	0.025
APOL1	inf	0.458333	1	0	2.40741	0.00833333
APOL2	inf	0.458333	1	0	2.40741	0.00833333
APOL3	inf	0.458333	1	0	2.40741	0.00833333
APOL4	inf	0.458333	1	0	2.40741	0.00833333
APOL5	inf	0.458333	1	0	2.40741	0.00833333
APOLD1	1.18519	1	1	1	1.18519	0.0166667
APOM	inf	0.0415183	4	0	6.37255	0.0333333
APOPT1	inf	0.458333	1	0	2.40741	0.00833333
APPBP2	inf	0.458333	1	0	2.40741	0.00833333
APPL1	0	1	0	1	0.581818	0.00833333
AQP1	6.4	0.0924532	5	1	3.84	0.05
AQP10	2.41509	0.592651	2	1	1.81132	0.025
AQP11	3.69231	0.331529	3	1	2.46154	0.0333333
AQP2	0	1	0	1	0.581818	0.00833333
AQP5	0	1	0	1	0.581818	0.00833333
AQP6	0	1	0	1	0.581818	0.00833333
AQP7	1.81731	0.659642	3	2	1.61538	0.0416667
AQP8	inf	0.458333	1	0	2.40741	0.00833333
AQP9	0	1	0	1	0.581818	0.00833333
AQR	inf	0.458333	1	0	2.40741	0.00833333
ARAP1	1.18519	1	1	1	1.18519	0.0166667
ARAP1-AS1	1.18519	1	1	1	1.18519	0.0166667
ARAP1-AS2	1.18519	1	1	1	1.18519	0.0166667
ARC	1.46939	0.752437	6	5	1.42857	0.0916667
ARF1	1.18519	1	1	1	1.18519	0.0166667
ARF3	0	0.4993	0	2	0.381818	0.0166667
ARF4	0	1	0	1	0.581818	0.00833333
ARF5	0.879808	1	3	4	0.938462	0.0583333
ARFGAP3	2.41509	0.592651	2	1	1.81132	0.025
ARFGEF1	1.19608	1	4	4	1.19608	0.0666667
ARGLU1	0	1	0	1	0.581818	0.00833333
ARHGAP11B	0	1	0	1	0.581818	0.00833333
ARHGAP17	inf	0.458333	1	0	2.40741	0.00833333
ARHGAP23	inf	0.458333	1	0	2.40741	0.00833333
ARHGAP23P1	2.53061	0.298116	6	3	2.21429	0.075
ARHGAP30	2.41509	0.592651	2	1	1.81132	0.025
ARHGAP32	inf	0.458333	1	0	2.40741	0.00833333
ARHGAP33	0	0.4993	0	2	0.381818	0.0166667
ARHGAP39	1.2	1	5	5	1.2	0.0833333
ARHGAP42	0	1	0	1	0.581818	0.00833333
ARHGAP44	0	1	0	1	0.581818	0.00833333
ARHGAP8	1.18519	1	1	1	1.18519	0.0166667
ARHGAP9	1.18868	1	2	2	1.18868	0.0333333
ARHGDIA	inf	0.458333	1	0	2.40741	0.00833333
ARHGDIB	0.583333	1	1	2	0.777778	0.025
ARHGEF11	2.41509	0.592651	2	1	1.81132	0.025
ARHGEF17	1.18519	1	1	1	1.18519	0.0166667
ARHGEF2	2.41509	0.592651	2	1	1.81132	0.025
ARHGEF25	0.779874	1	2	3	0.877358	0.0416667
ARHGEF3	0	1	0	1	0.581818	0.00833333
ARHGEF3-AS1	0	1	0	1	0.581818	0.00833333
ARHGEF35	0.983333	1	5	6	1.01143	0.0916667
ARHGEF39	0	1	0	1	0.581818	0.00833333
ARHGEF40	inf	0.458333	1	0	2.40741	0.00833333
ARHGEF5	0.983333	1	5	6	1.01143	0.0916667
ARHGEF7	0	1	0	1	0.581818	0.00833333
ARHGEF7-AS1	0	1	0	1	0.581818	0.00833333
ARHGEF7-AS2	0	1	0	1	0.581818	0.00833333
[truncated: 15,622 more rows]

## Sheet: Supplemental Table 4
Supplemental Table 4: Single gene expression association with responders vs progressors
	Overall R vs PD - MWW p-val	Favors R	Ipi-Treated R vs PD - MWW p-val	Favors R	Ipi-naive R vs PD - MWW p-val	Favors R
A1BG	0.681432	FALSE	0.288714	TRUE	0.713054	FALSE
A1BG-AS1	0.891898	TRUE	0.348386	FALSE	0.468673	TRUE
A1CF	0.00394666	FALSE	0.255792	FALSE	0.0117555	FALSE
A2M	0.297029	FALSE	0.505299	FALSE	0.214544	FALSE
A2M-AS1	0.698066	FALSE	0.674704	FALSE	0.313498	FALSE
A2ML1	0.117583	FALSE	0.729736	FALSE	0.107353	FALSE
A3GALT2	0.299578	TRUE	0.165441	TRUE	0.841294	FALSE
A4GALT	0.229455	TRUE	0.786079	TRUE	0.507112	TRUE
A4GNT	0.382187	TRUE	0.824163	TRUE	0.295845	TRUE
AAAS	0.803909	TRUE	0.159614	TRUE	0.308731	FALSE
AACS	0.535863	TRUE	0.980316	TRUE	0.404254	TRUE
AACSP1	0.538779	FALSE	0.783313	FALSE	0.437505	FALSE
AADAC	0.778839	TRUE	0.24213	TRUE	0.752824	FALSE
AADACL2	0.454148	TRUE	0.980286	TRUE	0.309862	FALSE
AADAT	0.245228	FALSE	0.71131	TRUE	0.193504	FALSE
AAED1	0.735606	FALSE	0.639219	FALSE	0.792794	FALSE
AAGAB	0.748116	FALSE	0.748399	TRUE	0.890314	TRUE
AAK1	0.187636	TRUE	0.748399	TRUE	0.324593	TRUE
AAMDC	0.984152	FALSE	0.120086	TRUE	0.36829	FALSE
AAMP	0.78858	FALSE	0.474286	TRUE	0.848962	FALSE
AANAT	0.912023	FALSE	0.108552	TRUE	0.0944068	FALSE
AAR2	0.705873	FALSE	0.901817	TRUE	0.854109	FALSE
AARD	0.104415	FALSE	0.97962	FALSE	0.258904	FALSE
AARS	0.829622	FALSE	0.570386	FALSE	0.532715	TRUE
AARS2	0.88157	TRUE	0.901817	FALSE	0.900692	TRUE
AARSD1	0.402272	TRUE	0.415522	TRUE	0.567775	TRUE
AASDH	0.748116	TRUE	0.674892	TRUE	0.659944	TRUE
AASDHPPT	0.688731	FALSE	0.415522	FALSE	0.669484	TRUE
AASS	0.133697	FALSE	0.0280981	FALSE	0.963335	TRUE
AATK	0.0441134	FALSE	0.415522	FALSE	0.258493	FALSE
ABAT	0.708332	TRUE	0.786079	TRUE	0.737676	TRUE
ABCA1	0.432687	TRUE	0.415522	TRUE	0.984282	FALSE
ABCA10	0.708328	FALSE	0.537347	FALSE	0.474063	FALSE
ABCA11P	0.24522	FALSE	0.674892	FALSE	0.178178	FALSE
ABCA12	0.700736	TRUE	0.505038	TRUE	0.994755	TRUE
ABCA13	0.122011	FALSE	0.166999	FALSE	0.415289	FALSE
ABCA2	0.768269	TRUE	0.474286	TRUE	0.808021	TRUE
ABCA3	0.773333	TRUE	0.190982	FALSE	0.255917	TRUE
ABCA4	0.765638	FALSE	0.474286	FALSE	0.594437	FALSE
ABCA5	0.309467	FALSE	0.190982	FALSE	0.426841	FALSE
ABCA6	0.703415	TRUE	0.505299	TRUE	0.890312	FALSE
ABCA7	0.0169906	TRUE	0.01458	TRUE	0.178225	TRUE
ABCA8	0.301652	FALSE	0.266873	TRUE	0.0603554	FALSE
ABCA9	0.944574	TRUE	0.266873	TRUE	0.327813	FALSE
ABCB1	0.417311	TRUE	0.088671	TRUE	0.942411	FALSE
ABCB10	0.0437865	TRUE	0.335922	TRUE	0.174028	TRUE
ABCB11	0.60158	TRUE	0.634845	TRUE	0.99438	FALSE
ABCB4	0.0907007	FALSE	0.415522	FALSE	0.165838	FALSE
ABCB5	0.267409	FALSE	0.71131	TRUE	0.314994	FALSE
ABCB6	0.703415	FALSE	0.604363	TRUE	0.567775	FALSE
ABCB7	0.986793	TRUE	0.570386	FALSE	0.58571	TRUE
ABCB8	0.480718	TRUE	0.335922	TRUE	0.613095	TRUE
ABCB9	0.635889	TRUE	0.277574	TRUE	0.833537	TRUE
ABCC1	0.034392	TRUE	0.226668	TRUE	0.12277	TRUE
ABCC10	0.847732	FALSE	0.415522	TRUE	0.693562	FALSE
ABCC11	0.0565123	FALSE	0.71131	FALSE	0.0978186	FALSE
ABCC12	0.0950813	FALSE	0.0275872	FALSE	0.521431	FALSE
ABCC2	0.986793	FALSE	0.0318277	TRUE	0.219415	FALSE
ABCC3	0.151719	TRUE	0.980316	TRUE	0.143055	TRUE
ABCC4	0.783488	FALSE	0.474286	FALSE	0.99476	TRUE
ABCC5	0.8868	FALSE	0.71131	TRUE	0.963335	FALSE
ABCC6	0.688068	FALSE	0.639219	FALSE	0.516724	FALSE
ABCC6P1	0.63793	FALSE	0.462313	FALSE	0.747132	FALSE
ABCC8	0.608965	TRUE	0.898363	TRUE	0.542674	TRUE
ABCC9	0.902509	TRUE	0.44435	TRUE	0.466019	FALSE
ABCD1	0.042758	TRUE	0.71131	FALSE	0.0344637	TRUE
ABCD2	0.369344	TRUE	0.126024	TRUE	0.848824	TRUE
ABCD3	0.773333	FALSE	0.361291	FALSE	0.848962	TRUE
ABCD4	0.374954	TRUE	0.474286	TRUE	0.683891	TRUE
ABCE1	0.279007	TRUE	0.862878	TRUE	0.382438	FALSE
ABCF1	0.309467	TRUE	0.132307	TRUE	0.650459	TRUE
ABCF2	0.783488	TRUE	0.537347	FALSE	0.327834	TRUE
ABCF2P1	0.0545556	FALSE	0.878572	FALSE	0.0151541	FALSE
ABCF3	0.417316	TRUE	0.824268	TRUE	0.36829	TRUE
ABCG1	0.108354	TRUE	0.940995	TRUE	0.20498	TRUE
ABCG2	0.584864	FALSE	0.266873	TRUE	0.224303	FALSE
ABCG4	0.0768733	FALSE	0.453332	FALSE	0.0930874	FALSE
ABCG5	0.10637	FALSE	0.335848	FALSE	0.313083	FALSE
ABCG8	0.105484	FALSE	0.978382	FALSE	0.0319283	FALSE
ABHD1	0.318907	TRUE	0.901817	TRUE	0.541005	TRUE
ABHD10	0.131141	FALSE	0.120086	FALSE	0.37179	FALSE
ABHD11	0.703415	TRUE	0.246195	TRUE	0.708163	TRUE
ABHD12	0.65254	TRUE	0.786079	TRUE	0.626992	FALSE
ABHD12B	0.0185999	FALSE	0.504647	FALSE	0.0354429	FALSE
ABHD13	0.824464	TRUE	0.980316	TRUE	0.911109	TRUE
ABHD14A	0.118931	TRUE	0.387829	TRUE	0.245083	TRUE
ABHD14A-ACY1	0.635843	TRUE	0.387829	TRUE	0.314719	TRUE
ABHD14B	0.197808	FALSE	0.862878	TRUE	0.290358	FALSE
ABHD15	0.0233418	TRUE	0.088671	TRUE	0.0841111	TRUE
ABHD16A	0.221861	TRUE	0.0512737	TRUE	0.747616	TRUE
ABHD16B	0.852856	TRUE	0.748399	FALSE	0.869423	TRUE
ABHD17A	0.1113	TRUE	0.208271	TRUE	0.234585	TRUE
ABHD17AP1	0.354591	FALSE	0.387539	TRUE	0.71688	FALSE
ABHD17AP3	0.133521	TRUE	0.0405723	TRUE	0.531975	TRUE
ABHD17B	0.0110058	FALSE	0.335922	FALSE	0.0902064	FALSE
ABHD17C	0.13541	FALSE	0.208271	FALSE	0.622309	FALSE
ABHD18	0.317412	TRUE	0.748399	FALSE	0.415462	TRUE
ABHD2	0.544626	FALSE	0.474286	FALSE	0.524124	FALSE
ABHD3	0.0810402	TRUE	0.0798088	TRUE	0.284407	TRUE
ABHD4	0.902509	FALSE	0.786079	FALSE	0.777641	FALSE
ABHD5	0.852922	TRUE	0.335922	FALSE	0.683891	TRUE
ABHD6	0.920887	FALSE	0.570386	FALSE	0.989521	FALSE
ABHD8	0.575827	TRUE	0.901817	FALSE	0.68871	TRUE
ABI1	0.94721	FALSE	0.505299	TRUE	0.937188	FALSE
ABI2	0.161404	FALSE	0.0512737	FALSE	0.747616	FALSE
ABI3	0.182141	TRUE	0.120086	TRUE	0.679044	TRUE
ABI3BP	0.052785	TRUE	0.226668	TRUE	0.278561	FALSE
ABL1	0.117374	FALSE	0.288714	FALSE	0.361339	FALSE
ABL2	0.705873	TRUE	0.786079	FALSE	0.655191	TRUE
ABLIM1	0.798788	FALSE	0.862878	FALSE	0.708154	FALSE
ABLIM2	0.568985	TRUE	0.882294	FALSE	0.631529	TRUE
ABLIM3	0.811601	TRUE	0.980316	FALSE	0.470061	FALSE
ABO	0.640811	FALSE	0.92096	TRUE	0.285501	FALSE
ABR	0.939305	TRUE	0.120086	TRUE	0.659944	FALSE
ABRA	0.923088	TRUE	0.980286	TRUE	0.627337	FALSE
ABRACL	0.518561	TRUE	0.174773	TRUE	0.641016	FALSE
ABRAXAS1	0.11815	FALSE	0.415522	FALSE	0.156047	FALSE
ABRAXAS2	0.765741	FALSE	0.674892	TRUE	1	TRUE
ABT1	0.53151	TRUE	0.208271	TRUE	0.737676	TRUE
ABT1P1	0.481574	FALSE	0.597572	FALSE	0.486129	FALSE
ABTB1	0.200124	TRUE	0.901817	FALSE	0.0966073	TRUE
ABTB2	0.161404	FALSE	0.120086	FALSE	0.859265	TRUE
ACAA1	0.101961	TRUE	0.674892	FALSE	0.148525	TRUE
ACAA2	0.770799	TRUE	0.474286	FALSE	0.926746	TRUE
ACACB	0.396714	TRUE	0.940995	FALSE	0.885125	FALSE
ACAD10	0.190985	TRUE	0.190982	TRUE	0.498785	TRUE
ACAD11	0.430747	FALSE	0.474286	FALSE	0.502958	FALSE
ACAD8	0.829622	FALSE	0.862878	TRUE	0.818212	FALSE
ACAD9	0.970951	FALSE	0.674892	TRUE	0.818212	FALSE
ACADL	0.522381	FALSE	0.17107	FALSE	0.657067	FALSE
ACADM	0.723167	FALSE	0.786079	TRUE	0.777651	FALSE
ACADS	0.14984	TRUE	0.0798088	TRUE	0.622343	TRUE
ACADSB	0.360866	TRUE	0.674892	FALSE	0.214544	TRUE
ACADVL	0.589459	FALSE	0.145471	FALSE	0.984282	FALSE
ACAN	0.488972	FALSE	0.208271	TRUE	0.337614	FALSE
ACAP1	0.059604	TRUE	0.0798088	TRUE	0.327829	TRUE
ACAP2	0.743104	FALSE	0.674892	TRUE	0.507158	FALSE
ACAP3	0.0882062	TRUE	0.159614	TRUE	0.321383	TRUE
ACAT1	0.497351	FALSE	0.824268	TRUE	0.375322	FALSE
ACAT2	0.791129	FALSE	0.604363	FALSE	0.732736	FALSE
ACBD3	0.306326	TRUE	0.940995	FALSE	0.278561	TRUE
ACBD3-AS1	0.259719	FALSE	0.334442	FALSE	0.547647	FALSE
ACBD4	0.612491	TRUE	0.387829	FALSE	0.209713	TRUE
ACBD5	0.981512	TRUE	0.901817	TRUE	0.747616	TRUE
ACBD6	0.819303	TRUE	0.786079	TRUE	0.942401	FALSE
ACBD7	0.0737425	FALSE	0.0417334	FALSE	0.484996	FALSE
ACCS	0.834783	FALSE	0.674892	FALSE	0.85925	FALSE
ACCSL	0.181173	FALSE	0.785952	FALSE	0.380536	FALSE
ACD	0.0561019	FALSE	0.159614	FALSE	0.165838	FALSE
ACE	0.0458991	TRUE	0.145471	TRUE	0.278508	TRUE
ACE2	0.708656	TRUE	0.138038	FALSE	0.717586	TRUE
ACER1	0.807704	FALSE	0.807324	FALSE	0.893843	FALSE
ACER2	0.458247	FALSE	0.0840982	FALSE	0.994758	TRUE
ACER3	0.148906	FALSE	0.786079	TRUE	0.0927288	FALSE
ACHE	0.986787	TRUE	0.311729	FALSE	0.787364	TRUE
ACIN1	0.549032	FALSE	0.266873	TRUE	0.818212	FALSE
ACKR1	0.0313315	TRUE	0.207994	TRUE	0.22917	TRUE
ACKR2	0.0889556	TRUE	0.120086	TRUE	0.584211	TRUE
ACKR3	0.488972	TRUE	0.190982	TRUE	0.80798	TRUE
ACKR4	0.0882027	FALSE	0.387829	FALSE	0.0404687	FALSE
ACLY	0.939305	FALSE	0.537347	TRUE	0.688723	FALSE
ACMSD	0.20073	FALSE	0.459113	FALSE	0.176867	FALSE
ACO1	0.580357	TRUE	0.415522	FALSE	0.69842	FALSE
ACO2	0.204818	TRUE	0.387829	TRUE	0.261454	TRUE
ACOD1	0.947102	FALSE	0.630473	FALSE	0.961172	FALSE
ACOT1	0.778335	TRUE	0.335627	TRUE	0.400404	TRUE
ACOT11	0.296983	TRUE	0.862878	TRUE	0.747563	TRUE
ACOT12	0.0428358	FALSE	0.821014	FALSE	0.0477936	FALSE
ACOT13	0.38032	FALSE	0.415522	FALSE	0.645734	FALSE
ACOT2	0.829622	FALSE	0.505299	TRUE	0.622347	FALSE
ACOT4	0.858086	TRUE	0.537347	TRUE	0.97379	TRUE
ACOT6	0.321006	FALSE	0.260671	TRUE	0.0274767	FALSE
ACOT7	0.263152	TRUE	0.901817	FALSE	0.106201	TRUE
ACOT8	0.860717	TRUE	0.174773	FALSE	0.267053	TRUE
ACOT9	0.187636	TRUE	0.387829	TRUE	0.40798	TRUE
ACOX1	0.768269	FALSE	0.901817	FALSE	0.524124	FALSE
ACOX2	0.281912	FALSE	0.674892	FALSE	0.0991573	FALSE
ACOX3	0.827042	FALSE	0.0983098	TRUE	0.0535171	FALSE
ACOXL	0.891054	FALSE	0.14424	TRUE	0.177007	FALSE
ACP1	0.400413	FALSE	0.824268	FALSE	0.423024	FALSE
ACP2	0.0385348	TRUE	0.00332357	TRUE	0.541359	TRUE
ACP4	0.256685	FALSE	0.335988	FALSE	0.570669	FALSE
ACP5	0.00141592	TRUE	0.00389227	TRUE	0.0333588	TRUE
ACP6	0.873742	TRUE	0.674892	FALSE	0.655191	TRUE
ACP7	0.0835769	FALSE	0.119163	FALSE	0.63665	FALSE
ACPP	0.743091	TRUE	0.786079	TRUE	0.942407	FALSE
ACR	0.437937	FALSE	0.706123	TRUE	0.0802949	FALSE
ACRBP	0.892016	TRUE	0.748399	TRUE	0.631451	TRUE
ACRV1	0.019525	FALSE	0.786048	TRUE	0.0556823	FALSE
ACSBG1	0.131862	FALSE	0.805087	TRUE	0.0990797	FALSE
ACSBG2	0.637609	FALSE	0.188604	TRUE	0.0709023	FALSE
ACSF2	0.49314	TRUE	0.980316	TRUE	0.340881	TRUE
ACSF3	0.915631	FALSE	0.44435	FALSE	0.916318	TRUE
ACSL1	0.158451	TRUE	0.604363	TRUE	0.226915	TRUE
ACSL3	0.758172	FALSE	0.862878	TRUE	0.838684	TRUE
ACSL4	0.778406	FALSE	0.190982	FALSE	0.669484	FALSE
ACSL5	0.0907007	TRUE	0.361291	TRUE	0.239776	TRUE
ACSL6	0.928733	FALSE	0.387829	FALSE	0.973772	FALSE
ACSM1	0.937142	TRUE	0.707708	TRUE	0.893537	FALSE
ACSM3	0.713252	TRUE	0.570386	TRUE	0.411614	FALSE
ACSM4	0.610882	FALSE	0.0665629	TRUE	0.296655	FALSE
ACSM5	0.0280995	TRUE	0.0574547	TRUE	0.223979	TRUE
ACSM6	0.437533	FALSE	0.726384	TRUE	0.188696	FALSE
ACSS1	0.994717	TRUE	0.824268	TRUE	0.989521	TRUE
ACSS2	0.674164	FALSE	0.01458	FALSE	0.490485	TRUE
ACSS3	0.0656626	FALSE	0.246195	FALSE	0.0603302	FALSE
ACTA1	0.709786	FALSE	0.92137	FALSE	0.569351	FALSE
ACTA2	0.56683	TRUE	0.639219	TRUE	0.911109	TRUE
ACTA2-AS1	0.806427	FALSE	0.537347	FALSE	0.645434	FALSE
ACTB	0.0385369	TRUE	0.0574547	TRUE	0.169906	TRUE
ACTBL2	0.287093	FALSE	0.35206	TRUE	0.0987498	FALSE
ACTBP1	0.760617	FALSE	0.67759	FALSE	0.811955	FALSE
ACTBP11	0.544411	FALSE	0.937423	FALSE	0.160866	FALSE
ACTBP2	0.607852	TRUE	0.0247514	TRUE	0.631645	FALSE
ACTBP7	0.648075	TRUE	0.940905	FALSE	0.462019	TRUE
ACTBP8	0.166986	FALSE	0.617195	FALSE	0.14973	FALSE
ACTC1	0.834047	TRUE	0.979945	TRUE	0.36381	FALSE
ACTG1	0.693613	TRUE	0.335922	TRUE	0.650459	TRUE
ACTG1P1	0.705182	FALSE	0.109659	FALSE	0.534418	TRUE
ACTG1P10	0.923491	TRUE	0.489594	FALSE	0.767462	TRUE
ACTG1P14	0.584813	FALSE	0.862878	FALSE	0.631451	FALSE
ACTG1P15	0.32439	FALSE	0.782151	TRUE	0.113783	FALSE
ACTG1P17	0.243082	TRUE	0.901518	TRUE	0.0549438	TRUE
ACTG1P18	0.215215	FALSE	0.292115	TRUE	0.0447826	FALSE
ACTG1P20	0.162974	TRUE	0.882294	TRUE	0.16087	TRUE
ACTG1P24	0.174377	FALSE	0.470468	FALSE	0.49584	FALSE
ACTG1P3	0.609603	FALSE	0.935209	FALSE	0.935641	FALSE
ACTG1P4	0.747802	FALSE	0.897254	FALSE	0.300141	FALSE
ACTG2	0.617096	TRUE	0.980316	TRUE	0.523965	FALSE
ACTL10	0.865819	TRUE	0.57015	TRUE	0.498522	TRUE
ACTL6A	0.226911	FALSE	0.288714	FALSE	0.622347	FALSE
ACTL7A	0.952825	FALSE	0.335988	FALSE	0.938646	FALSE
ACTL8	0.355335	FALSE	0.114138	TRUE	0.992257	FALSE
ACTN1	0.398562	TRUE	0.748399	FALSE	0.688723	FALSE
ACTN2	0.891984	TRUE	0.108714	TRUE	0.389199	FALSE
ACTN3	0.555789	FALSE	0.900972	TRUE	0.124794	FALSE
ACTN4	0.36261	FALSE	0.0512737	FALSE	0.973806	TRUE
ACTN4P1	0.338007	FALSE	0.158338	FALSE	0.847613	FALSE
ACTR10	0.61715	TRUE	0.639219	TRUE	0.818212	FALSE
ACTR1A	0.0582723	TRUE	0.311729	TRUE	0.0503482	TRUE
ACTR1B	0.960395	FALSE	0.190982	FALSE	0.524124	TRUE
ACTR2	0.488996	TRUE	0.901817	TRUE	0.354472	TRUE
ACTR3	0.169479	TRUE	0.44435	TRUE	0.278561	TRUE
ACTR3B	0.0314078	FALSE	0.0798088	FALSE	0.148525	FALSE
ACTR3BP4	0.31954	FALSE	0.601237	FALSE	0.331392	FALSE
ACTR3C	0.628424	TRUE	0.656909	TRUE	0.531975	TRUE
ACTR5	0.138911	TRUE	0.570386	TRUE	0.0992497	TRUE
ACTR6	0.669334	FALSE	0.570386	FALSE	0.828433	FALSE
ACTR8	0.892033	TRUE	0.159614	TRUE	0.890314	TRUE
ACTRT3	0.301542	FALSE	0.674892	TRUE	0.22917	FALSE
ACVR1	0.753139	TRUE	0.980316	TRUE	0.984282	FALSE
ACVR1B	0.24389	TRUE	0.604363	TRUE	0.137766	TRUE
ACVR1C	0.482679	TRUE	0.0716804	TRUE	0.494229	FALSE
ACVR2A	0.587176	FALSE	0.311729	FALSE	0.937188	TRUE
ACVR2B	0.97095	TRUE	0.980316	FALSE	0.838682	TRUE
ACVRL1	0.253382	TRUE	0.311729	TRUE	0.9111	TRUE
ACY1	0.415416	FALSE	0.980316	TRUE	0.57223	FALSE
ACY3	0.428613	FALSE	0.80262	TRUE	0.135585	FALSE
ACYP1	0.569073	FALSE	0.415522	FALSE	0.895505	FALSE
ACYP2	0.516411	FALSE	0.226668	FALSE	0.572192	TRUE
ADA	0.014424	TRUE	0.208271	TRUE	0.104777	TRUE
ADA2	0.0160929	TRUE	0.035974	TRUE	0.116511	TRUE
ADAD2	0.661293	FALSE	0.199729	TRUE	0.543447	FALSE
ADAL	0.394868	FALSE	0.415522	FALSE	0.622332	FALSE
ADAM10	0.703415	FALSE	0.0574547	TRUE	0.290379	FALSE
ADAM11	0.452329	TRUE	0.415522	TRUE	0.284323	TRUE
ADAM12	0.743104	FALSE	0.604363	TRUE	0.347688	FALSE
ADAM15	0.273169	TRUE	0.44435	TRUE	0.482261	TRUE
ADAM17	0.553456	FALSE	0.246195	FALSE	0.869593	FALSE
ADAM19	0.149841	TRUE	0.505299	TRUE	0.58571	TRUE
ADAM1A	0.981511	TRUE	0.71131	TRUE	0.737659	FALSE
ADAM20	0.0321896	FALSE	0.120086	FALSE	0.100604	FALSE
ADAM20P1	0.115824	FALSE	0.152355	FALSE	0.143466	FALSE
ADAM21	0.340321	FALSE	0.387829	FALSE	0.655071	FALSE
ADAM21P1	0.194193	FALSE	0.553139	TRUE	0.104518	FALSE
ADAM22	0.0217767	FALSE	0.940995	FALSE	0.00189421	FALSE
ADAM23	0.834783	FALSE	0.474286	FALSE	0.507112	FALSE
ADAM28	0.710799	TRUE	0.474286	TRUE	0.823317	FALSE
ADAM29	0.855836	FALSE	0.444927	FALSE	0.389866	FALSE
ADAM32	0.00769553	FALSE	0.159614	FALSE	0.00983996	FALSE
ADAM33	0.770625	TRUE	0.335848	TRUE	0.549584	TRUE
ADAM3B	0.125956	FALSE	0.532041	FALSE	0.139919	FALSE
ADAM8	0.0985374	TRUE	0.415522	TRUE	0.541359	FALSE
ADAM9	0.824464	FALSE	0.824268	FALSE	0.99476	FALSE
ADAMDEC1	0.239851	TRUE	0.088671	TRUE	0.984278	TRUE
ADAMTS1	0.216891	FALSE	0.570386	FALSE	0.143072	FALSE
ADAMTS10	0.522859	TRUE	0.474286	TRUE	0.921528	TRUE
ADAMTS12	0.589455	FALSE	0.786079	FALSE	0.622343	FALSE
ADAMTS13	0.478659	FALSE	0.639219	FALSE	0.94764	FALSE
ADAMTS14	0.934036	FALSE	0.786079	TRUE	0.434473	FALSE
ADAMTS15	0.842479	FALSE	0.537347	TRUE	0.308096	FALSE
ADAMTS16	0.76318	TRUE	0.387829	TRUE	0.782609	TRUE
ADAMTS17	0.664515	TRUE	0.940995	TRUE	0.171953	TRUE
ADAMTS18	0.313758	TRUE	0.287238	TRUE	0.879207	FALSE
ADAMTS19	0.00147013	FALSE	0.70158	FALSE	2.85355e-05	FALSE
ADAMTS2	0.188743	TRUE	0.145471	TRUE	0.78773	TRUE
ADAMTS20	0.678831	TRUE	0.230219	TRUE	0.814654	TRUE
ADAMTS3	0.542391	FALSE	0.570386	TRUE	0.371613	FALSE
ADAMTS4	0.809025	TRUE	0.748399	TRUE	0.963327	TRUE
ADAMTS5	0.698481	TRUE	0.387829	TRUE	0.576627	FALSE
ADAMTS6	0.0711885	FALSE	0.0405723	FALSE	0.458038	TRUE
ADAMTS7	0.571322	FALSE	0.361291	TRUE	0.154145	FALSE
ADAMTS7P3	0.991942	FALSE	0.333326	TRUE	0.583887	FALSE
ADAMTS8	0.249966	FALSE	0.980145	TRUE	0.141634	FALSE
ADAMTS9	0.598625	FALSE	0.862878	TRUE	0.267074	FALSE
ADAMTS9-AS1	0.365089	FALSE	0.859971	FALSE	0.243854	FALSE
ADAMTSL1	0.902501	TRUE	0.674892	FALSE	0.984276	TRUE
ADAMTSL2	0.6406	FALSE	0.108768	TRUE	0.1104	FALSE
ADAMTSL3	0.635902	FALSE	0.674892	TRUE	0.314909	FALSE
ADAMTSL4	0.234639	TRUE	0.361291	TRUE	0.708163	TRUE
ADAMTSL4-AS1	0.939286	FALSE	0.035974	TRUE	0.132113	FALSE
ADAMTSL5	0.296737	TRUE	0.862857	TRUE	0.155672	TRUE
ADAP1	0.934029	FALSE	0.226668	TRUE	0.70806	FALSE
ADAP2	0.170508	TRUE	0.0456594	TRUE	0.742644	FALSE
ADAR	0.955119	TRUE	0.311729	TRUE	0.515605	FALSE
ADARB1	0.145213	FALSE	0.311729	FALSE	0.519851	FALSE
ADARB2	0.149899	FALSE	0.813798	FALSE	0.10579	FALSE
ADAT1	0.827042	TRUE	0.311729	TRUE	0.958101	TRUE
ADAT2	0.436568	TRUE	0.00715854	TRUE	0.952865	TRUE
ADAT3	0.638252	FALSE	0.108768	TRUE	0.762501	FALSE
ADCK1	0.589448	FALSE	0.474286	TRUE	0.698389	FALSE
ADCK2	0.43658	TRUE	0.674892	FALSE	0.30253	TRUE
ADCK5	0.535863	TRUE	0.980316	TRUE	0.321362	TRUE
ADCY1	0.865924	FALSE	0.674892	TRUE	0.434523	FALSE
ADCY10	0.0917781	FALSE	0.474219	FALSE	0.0646375	FALSE
ADCY10P1	0.356781	FALSE	0.0972826	TRUE	0.0365486	FALSE
ADCY2	0.402058	FALSE	0.621632	TRUE	0.159536	FALSE
ADCY3	0.373176	TRUE	0.940995	FALSE	0.58571	TRUE
ADCY4	0.560123	TRUE	0.639219	TRUE	0.874764	FALSE
ADCY5	0.0955389	FALSE	0.748399	TRUE	0.0239505	FALSE
ADCY6	0.185428	FALSE	0.474286	FALSE	0.253174	FALSE
ADCY7	0.0907007	TRUE	0.0512737	TRUE	0.747606	FALSE
ADCY8	0.0157518	FALSE	0.533122	FALSE	0.0346915	FALSE
ADCY9	0.0587141	TRUE	0.0318277	TRUE	0.178225	TRUE
ADCYAP1	0.292906	FALSE	0.978382	FALSE	0.200256	FALSE
ADCYAP1R1	0.989415	FALSE	0.415237	TRUE	0.294485	FALSE
ADD1	0.424961	TRUE	0.0716804	TRUE	0.828433	FALSE
ADD2	0.654734	FALSE	0.208271	TRUE	0.429839	FALSE
ADD3	0.207193	FALSE	0.862878	FALSE	0.214544	FALSE
ADD3-AS1	0.221252	FALSE	0.889778	FALSE	0.0946619	FALSE
ADGB	0.937301	FALSE	0.135222	TRUE	0.457548	FALSE
ADGRA2	0.735606	FALSE	0.940995	TRUE	0.415462	FALSE
ADGRA3	0.163395	FALSE	0.862878	TRUE	0.119617	FALSE
ADGRB1	0.293898	FALSE	0.748399	TRUE	0.2813	FALSE
ADGRB2	0.32217	FALSE	0.604363	FALSE	0.73759	FALSE
ADGRB3	0.394801	FALSE	0.035974	TRUE	0.0464781	FALSE
ADGRD1	0.603213	TRUE	0.940995	TRUE	0.400533	FALSE
ADGRD1-AS1	0.616544	FALSE	0.263353	FALSE	0.761135	FALSE
ADGRE1	0.834689	TRUE	0.288714	TRUE	0.453659	FALSE
ADGRE2	0.892031	TRUE	0.145471	TRUE	0.65993	TRUE
ADGRE3	0.403052	FALSE	0.222672	FALSE	0.544203	FALSE
ADGRE4P	0.207149	TRUE	0.335922	TRUE	0.549955	TRUE
ADGRE5	0.00369184	TRUE	0.0247514	TRUE	0.084145	TRUE
ADGRF1	0.603369	FALSE	0.576412	FALSE	0.205868	FALSE
ADGRF2	0.372686	FALSE	0.29223	FALSE	0.330152	FALSE
ADGRF3	0.19761	FALSE	0.361291	TRUE	0.0665641	FALSE
ADGRF4	0.126376	FALSE	0.670532	TRUE	0.0284814	FALSE
ADGRF5	0.218125	TRUE	0.570386	FALSE	0.874764	TRUE
ADGRF5P1	0.758412	FALSE	0.132425	FALSE	0.880793	FALSE
ADGRG1	0.907756	FALSE	0.786079	TRUE	0.869593	FALSE
ADGRG2	0.448337	FALSE	0.92137	FALSE	0.371743	FALSE
ADGRG3	0.70298	TRUE	0.621632	TRUE	0.373415	FALSE
ADGRG4	0.455815	FALSE	0.933732	FALSE	0.136174	FALSE
ADGRG5	0.663811	TRUE	0.44428	TRUE	0.706447	FALSE
ADGRG6	0.211997	FALSE	0.226668	FALSE	0.532697	FALSE
ADGRG7	0.00252439	FALSE	0.243056	FALSE	0.00319618	FALSE
ADGRL1	0.0451889	FALSE	0.387829	FALSE	0.157972	FALSE
ADGRL2	0.832204	FALSE	0.639219	FALSE	0.905903	FALSE
ADGRL3	0.273123	FALSE	0.824268	TRUE	0.182402	FALSE
ADGRL4	0.845139	TRUE	0.505299	TRUE	0.515587	FALSE
ADGRV1	0.931401	TRUE	0.474286	TRUE	0.640958	TRUE
ADH1A	0.875233	FALSE	0.601237	TRUE	0.261049	FALSE
ADH1B	0.358231	TRUE	0.226384	TRUE	0.96322	TRUE
ADH1C	0.636807	TRUE	0.453332	TRUE	0.864105	TRUE
ADH4	0.688553	FALSE	0.26658	TRUE	0.159536	FALSE
ADH5	0.518565	FALSE	0.570386	TRUE	0.308731	FALSE
ADH5P4	0.690573	FALSE	0.302703	FALSE	0.994417	FALSE
ADH6	0.564103	TRUE	0.569796	FALSE	0.654612	TRUE
ADHFE1	0.73311	TRUE	0.335922	FALSE	0.191249	TRUE
ADI1	0.965672	TRUE	0.862878	TRUE	0.931965	FALSE
ADIPOQ	0.123877	FALSE	0.0543626	TRUE	0.503636	FALSE
ADIPOQ-AS1	0.65887	TRUE	0.313827	TRUE	0.959405	FALSE
ADIPOR1	0.598625	TRUE	0.335922	FALSE	0.361339	TRUE
ADIPOR2	0.791129	FALSE	0.226668	TRUE	0.494621	FALSE
ADIRF	0.488954	TRUE	0.311729	TRUE	0.818173	FALSE
ADIRF-AS1	0.52342	TRUE	0.691444	FALSE	0.774436	TRUE
ADK	0.0327358	TRUE	0.387829	TRUE	0.0795343	TRUE
ADM	0.501552	TRUE	0.824268	TRUE	0.458023	TRUE
ADM2	0.355048	FALSE	0.488996	FALSE	0.31776	FALSE
ADM5	0.125579	FALSE	0.288419	FALSE	0.280825	FALSE
ADNP	0.0869782	FALSE	0.311729	FALSE	0.315015	FALSE
ADNP2	0.531515	TRUE	0.639219	FALSE	0.524124	TRUE
ADO	0.654929	FALSE	0.132307	TRUE	0.869593	TRUE
ADORA1	0.0227351	FALSE	0.190711	FALSE	0.040486	FALSE
ADORA2A-AS1	0.344134	TRUE	0.569204	TRUE	0.910755	TRUE
ADORA2B	0.3158	FALSE	0.311729	FALSE	0.419187	FALSE
ADPGK	0.355671	TRUE	0.0318277	TRUE	0.911109	TRUE
ADPGK-AS1	0.874482	FALSE	0.85465	FALSE	0.982249	FALSE
ADPRH	0.829613	TRUE	0.604363	FALSE	0.622309	TRUE
ADPRHL1	0.0284903	FALSE	0.207994	FALSE	0.0960206	FALSE
ADPRHL2	0.169455	TRUE	0.980316	FALSE	0.161835	TRUE
ADPRM	0.0263167	FALSE	0.035974	FALSE	0.502916	FALSE
ADRA1A	0.131413	FALSE	0.438418	FALSE	0.0822798	FALSE
ADRA1B	0.81376	TRUE	0.78576	TRUE	0.440461	FALSE
ADRA1D	0.181004	TRUE	0.121243	TRUE	0.480722	TRUE
ADRA2A	0.863214	TRUE	0.960637	TRUE	0.67853	FALSE
ADRA2C	0.773282	FALSE	0.190982	TRUE	0.622134	TRUE
ADRB1	0.0442329	FALSE	0.669129	TRUE	0.0083494	FALSE
ADRB2	0.417271	TRUE	0.108768	TRUE	0.921501	FALSE
ADRB3	0.632108	FALSE	0.505919	FALSE	0.886712	FALSE
ADRM1	0.970951	FALSE	0.824268	FALSE	0.613095	FALSE
ADSL	0.352233	FALSE	0.44435	TRUE	0.255917	FALSE
ADSS	0.61715	TRUE	0.71131	TRUE	0.808021	TRUE
ADSSL1	0.89203	FALSE	0.674892	TRUE	0.53267	FALSE
ADTRP	0.57102	TRUE	0.711268	TRUE	0.817977	FALSE
AEBP1	0.939305	TRUE	0.639219	TRUE	0.848962	FALSE
AEBP2	0.126968	FALSE	0.0798088	FALSE	0.869593	FALSE
AEN	0.472512	TRUE	0.940995	FALSE	0.209713	TRUE
AES	0.553456	FALSE	0.786079	FALSE	0.419238	FALSE
AFAP1	0.261744	FALSE	0.288714	FALSE	0.507158	FALSE
AFAP1-AS1	0.701667	FALSE	0.708924	FALSE	0.967235	TRUE
AFAP1L1	0.811601	TRUE	0.208271	TRUE	0.57223	FALSE
AFAP1L2	0.809035	FALSE	0.145471	FALSE	0.641031	TRUE
AFDN	0.338693	TRUE	0.748399	FALSE	0.191268	TRUE
AFDN-DT	0.693069	TRUE	0.521132	FALSE	0.832733	TRUE
AFF1	0.589459	FALSE	0.862878	FALSE	0.321383	FALSE
AFF2	0.338647	FALSE	0.940986	FALSE	0.143029	FALSE
AFF3	0.97095	FALSE	0.901817	FALSE	0.524124	TRUE
AFF4	0.142491	FALSE	0.387829	FALSE	0.255917	FALSE
AFG1L	0.575827	TRUE	0.415522	TRUE	0.214524	FALSE
AFG3L1P	0.531492	TRUE	0.674892	TRUE	0.515513	TRUE
AFG3L2	0.197813	TRUE	0.266873	TRUE	0.419238	TRUE
AFG3L2P1	0.994102	FALSE	0.46439	TRUE	0.60735	FALSE
AFMID	0.279006	FALSE	0.159614	FALSE	0.767597	FALSE
AFTPH	0.683862	FALSE	0.0983098	FALSE	0.261454	TRUE
AGA	0.0798969	TRUE	0.980316	TRUE	0.0466122	TRUE
AGAP1	0.46036	TRUE	0.246195	TRUE	0.931966	FALSE
AGAP10P	0.353049	TRUE	0.74825	TRUE	0.297947	TRUE
AGAP11	0.280195	TRUE	0.0824889	TRUE	0.78691	TRUE
AGAP2	0.472504	TRUE	0.226668	TRUE	0.98428	FALSE
AGAP2-AS1	0.480706	FALSE	0.415522	TRUE	0.302478	FALSE
AGAP3	0.683862	FALSE	0.387829	FALSE	0.321383	TRUE
AGAP4	0.997358	FALSE	0.980316	TRUE	0.874752	FALSE
AGAP5	0.367868	TRUE	0.288714	TRUE	0.581198	FALSE
AGAP6	0.803909	FALSE	0.266873	TRUE	0.69842	FALSE
AGAP9	0.850318	FALSE	0.604363	FALSE	0.942401	FALSE
AGBL2	0.647742	FALSE	0.980316	TRUE	0.613017	TRUE
AGBL3	0.332023	TRUE	0.387829	FALSE	0.239745	TRUE
AGBL4	0.513637	TRUE	0.537285	TRUE	0.53576	TRUE
AGBL5	0.923516	TRUE	0.570386	FALSE	0.984282	TRUE
AGER	0.688715	TRUE	0.674892	FALSE	0.952865	TRUE
AGFG1	0.603233	FALSE	0.505299	FALSE	0.963335	FALSE
AGFG2	0.293973	TRUE	0.335922	TRUE	0.727801	TRUE
AGGF1	0.0600534	FALSE	0.639219	TRUE	0.0640373	FALSE
AGGF1P1	0.127981	FALSE	0.585249	FALSE	0.309862	FALSE
AGGF1P2	0.727684	TRUE	0.821014	FALSE	0.408978	TRUE
AGK	0.928776	FALSE	0.505299	FALSE	0.466039	TRUE
AGKP1	0.607215	FALSE	0.0318467	FALSE	0.395516	FALSE
AGL	0.0900736	TRUE	0.824268	FALSE	0.171953	TRUE
AGMAT	0.997358	TRUE	0.0102759	TRUE	0.0912658	FALSE
AGMO	0.358912	FALSE	0.980313	FALSE	0.139157	FALSE
AGO1	0.544626	FALSE	0.537347	FALSE	0.669484	FALSE
AGO2	0.0894482	FALSE	0.474286	FALSE	0.239796	FALSE
AGO3	0.440494	TRUE	0.786079	TRUE	0.727801	TRUE
AGO4	0.720687	TRUE	0.674892	FALSE	0.722872	TRUE
AGPAT1	0.352233	FALSE	0.862878	TRUE	0.191268	FALSE
AGPAT2	0.69117	FALSE	0.288714	TRUE	0.874764	FALSE
AGPAT3	0.730622	FALSE	0.537347	FALSE	0.57223	FALSE
AGPAT4	0.204813	TRUE	0.361291	TRUE	0.594759	TRUE
AGPAT5	0.669334	FALSE	0.474286	FALSE	0.963335	TRUE
AGPS	0.963033	TRUE	0.311729	TRUE	0.823317	TRUE
AGR2	0.0160575	FALSE	0.279729	FALSE	0.0527209	FALSE
AGRN	0.0932589	TRUE	0.415522	TRUE	0.0689016	TRUE
AGRP	0.511175	FALSE	0.861702	FALSE	0.455143	FALSE
AGT	0.149332	FALSE	0.882294	FALSE	0.0843544	FALSE
AGTPBP1	0.683862	TRUE	0.639219	TRUE	0.450125	FALSE
AGTR1	0.365034	TRUE	0.415522	TRUE	0.716294	TRUE
AGTRAP	0.134556	TRUE	0.266873	TRUE	0.221905	TRUE
AGXT	0.775196	FALSE	0.26388	FALSE	0.67109	FALSE
AHCTF1	0.480718	TRUE	0.335922	FALSE	0.900703	TRUE
AHCY	0.348816	FALSE	0.415522	FALSE	0.828433	FALSE
AHCYL1	0.46036	TRUE	0.639219	TRUE	0.737687	FALSE
AHCYL2	0.674164	TRUE	0.145471	FALSE	0.474112	TRUE
AHCYP8	0.132165	FALSE	0.135782	FALSE	0.99438	FALSE
AHDC1	0.696058	TRUE	0.604363	TRUE	0.926746	FALSE
AHI1	0.293973	TRUE	0.940995	FALSE	0.450125	TRUE
AHNAK	0.157477	TRUE	0.570386	TRUE	0.57671	FALSE
AHNAK2	0.293973	TRUE	0.639219	FALSE	0.132621	TRUE
AHR	0.981512	TRUE	0.387829	FALSE	0.931966	TRUE
AHRR	0.505769	TRUE	0.824268	TRUE	0.42679	FALSE
AHSA1	0.753139	TRUE	0.145471	FALSE	0.641031	TRUE
AHSA2	0.7381	FALSE	0.639219	FALSE	0.777641	FALSE
AHSP	0.103561	FALSE	0.105347	FALSE	0.491313	FALSE
AICDA	0.777117	FALSE	0.481255	FALSE	0.756131	FALSE
AIDA	0.713267	FALSE	0.862878	TRUE	0.411716	FALSE
AIF1	0.177853	TRUE	0.088671	TRUE	0.58571	TRUE
AIF1L	0.0194257	FALSE	0.674892	FALSE	0.0979433	FALSE
AIFM1	0.607856	FALSE	0.940995	FALSE	0.838684	FALSE
AIFM2	0.280479	TRUE	0.335922	TRUE	0.545729	FALSE
AIFM3	0.413313	FALSE	0.639219	TRUE	0.181923	FALSE
AIG1	0.605541	FALSE	0.980316	FALSE	0.438389	FALSE
AIM2	0.997358	TRUE	0.729736	TRUE	0.337482	FALSE
AIMP1	0.293973	FALSE	0.190982	FALSE	0.911109	FALSE
AIMP1P1	0.558376	TRUE	0.311174	FALSE	0.395064	TRUE
AIMP2	0.209587	TRUE	0.174773	TRUE	0.58571	TRUE
AIP	0.899889	FALSE	0.604363	FALSE	0.462026	TRUE
AIRE	0.505888	FALSE	0.813798	TRUE	0.298587	FALSE
AJAP1	0.517031	TRUE	0.0318016	TRUE	0.590818	TRUE
AJUBA	0.109817	FALSE	0.0574547	FALSE	0.576693	FALSE
AK1	0.871135	TRUE	0.940995	TRUE	0.808021	TRUE
AK2	0.688731	FALSE	0.537347	TRUE	0.361339	FALSE
AK2P2	0.917724	FALSE	0.556831	TRUE	0.891865	FALSE
AK3	0.501556	TRUE	0.980316	TRUE	0.182497	TRUE
AK3P3	0.0791749	FALSE	0.862147	TRUE	0.0425293	FALSE
AK3P5	0.0919244	FALSE	0.824163	FALSE	0.0273308	FALSE
AK4	0.501552	FALSE	0.361291	FALSE	0.72779	FALSE
AK4P1	0.728094	TRUE	0.44435	FALSE	0.426664	TRUE
AK4P3	0.466879	FALSE	0.814043	FALSE	0.37685	FALSE
AK5	0.432581	TRUE	0.940986	FALSE	0.396733	TRUE
AK6	0.182153	FALSE	0.786079	TRUE	0.0709292	FALSE
AK7	0.55716	TRUE	0.235573	FALSE	0.848602	TRUE
AK8	0.550929	FALSE	0.692967	FALSE	0.410871	FALSE
AK9	0.480694	FALSE	0.604363	FALSE	0.79782	FALSE
AKAP1	0.659717	TRUE	0.505299	TRUE	0.808021	TRUE
AKAP10	0.0477352	FALSE	0.288714	FALSE	0.0829691	FALSE
AKAP11	0.424961	FALSE	0.088671	FALSE	0.859265	TRUE
AKAP12	0.167432	FALSE	0.980316	TRUE	0.0914642	FALSE
AKAP13	0.497351	TRUE	0.335922	TRUE	0.808021	FALSE
AKAP14	0.852404	FALSE	0.889778	FALSE	0.861192	FALSE
AKAP17A	0.151719	TRUE	0.639219	TRUE	0.195748	TRUE
AKAP2	0.409753	TRUE	0.980316	FALSE	0.567775	TRUE
AKAP3	0.261267	FALSE	0.0166312	FALSE	0.762173	FALSE
AKAP5	0.703408	FALSE	0.639219	TRUE	0.921528	TRUE
AKAP6	0.505781	FALSE	0.639219	FALSE	0.419238	FALSE
AKAP7	0.865924	FALSE	0.748399	TRUE	0.69842	FALSE
AKAP8	0.398562	TRUE	0.0716804	TRUE	0.869593	FALSE
AKAP8L	0.976231	FALSE	0.0642431	TRUE	0.641031	FALSE
AKAP9	0.171544	FALSE	0.0642431	FALSE	0.818212	FALSE
AKIP1	0.207188	TRUE	0.980316	FALSE	0.141283	TRUE
AKIRIN1	0.878961	TRUE	0.748399	TRUE	0.674271	FALSE
AKIRIN1P2	0.271706	FALSE	0.229885	FALSE	0.599319	FALSE
AKIRIN2	0.297029	FALSE	0.311729	FALSE	0.404274	FALSE
AKNA	0.173623	TRUE	0.120086	TRUE	0.698407	FALSE
AKNAD1	0.338089	TRUE	0.74825	FALSE	0.249321	TRUE
AKR1A1	0.038848	TRUE	0.387829	TRUE	0.0762097	TRUE
AKR1B1	0.984152	FALSE	0.44435	TRUE	0.61771	FALSE
AKR1B10	0.692576	TRUE	0.458797	TRUE	0.800034	TRUE
AKR1B10P1	0.602863	FALSE	0.737066	FALSE	0.3771	FALSE
AKR1B15	0.80739	FALSE	0.886793	FALSE	0.779181	FALSE
AKR1B1P1	0.768044	FALSE	0.311729	FALSE	0.197237	TRUE
AKR1B1P3	0.919431	TRUE	0.861702	FALSE	0.983922	TRUE
AKR1C1	0.364345	FALSE	0.604363	TRUE	0.532697	FALSE
AKR1C2	0.387448	TRUE	0.553685	TRUE	0.655071	FALSE
AKR1C3	0.369607	TRUE	0.674892	TRUE	0.767575	FALSE
AKR1E2	0.986793	FALSE	0.537347	TRUE	0.931963	TRUE
AKR7A2	0.871135	TRUE	0.387829	FALSE	0.818212	TRUE
AKR7A2P1	0.575601	TRUE	0.692967	TRUE	0.612629	TRUE
AKR7A3	0.178879	TRUE	0.505299	TRUE	0.622271	TRUE
AKR7L	0.292889	TRUE	0.255663	TRUE	0.807268	TRUE
AKT1	0.237258	TRUE	0.132307	TRUE	0.594775	TRUE
AKT1S1	0.428814	TRUE	0.266873	TRUE	0.984282	FALSE
AKT2	0.62182	FALSE	0.940995	TRUE	0.669484	FALSE
AKT3	0.28493	FALSE	0.226668	FALSE	0.688723	FALSE
AKTIP	0.723167	FALSE	0.505299	TRUE	0.931966	FALSE
ALAD	0.32876	FALSE	0.311729	FALSE	0.57671	FALSE
ALAS1	0.571322	FALSE	0.824268	FALSE	0.347688	TRUE
ALAS2	0.680327	TRUE	0.711141	FALSE	0.64801	FALSE
ALB	0.975961	TRUE	0.67224	TRUE	0.475777	FALSE
ALCAM	0.811601	TRUE	0.570386	TRUE	0.311857	FALSE
ALDH16A1	0.0451894	TRUE	0.208271	TRUE	0.129271	TRUE
ALDH18A1	0.126968	FALSE	0.71131	FALSE	0.442284	FALSE
ALDH1A1	0.474558	TRUE	0.132307	TRUE	0.958101	TRUE
ALDH1A2	0.659524	FALSE	0.311433	TRUE	0.153766	FALSE
ALDH1A3	0.373176	FALSE	0.0405723	FALSE	0.737687	FALSE
ALDH1B1	0.464368	FALSE	0.570386	FALSE	0.55002	FALSE
ALDH1L1	0.0828372	FALSE	0.551613	FALSE	0.0802949	FALSE
ALDH1L2	0.643021	FALSE	0.639219	TRUE	0.299456	FALSE
ALDH2	0.0822	TRUE	0.159614	TRUE	0.411696	TRUE
ALDH3A1	0.369303	FALSE	0.939886	TRUE	0.338013	FALSE
ALDH3A2	0.149841	FALSE	0.361291	FALSE	0.229455	FALSE
ALDH3B1	0.417311	TRUE	0.505299	TRUE	0.532697	TRUE
ALDH3B2	0.981302	FALSE	0.560339	FALSE	0.392661	TRUE
ALDH4A1	0.510019	TRUE	0.786079	TRUE	0.78773	FALSE
ALDH5A1	0.765741	FALSE	0.940995	FALSE	0.874764	FALSE
ALDH6A1	0.279007	FALSE	0.035974	FALSE	0.7676	TRUE
ALDH7A1	0.241221	FALSE	0.44435	FALSE	0.478172	FALSE
ALDH7A1P1	0.265613	FALSE	0.92137	FALSE	0.485963	FALSE
ALDH8A1	0.341828	FALSE	0.604363	FALSE	0.489916	FALSE
ALDH9A1	0.892033	FALSE	0.387829	TRUE	0.848962	FALSE
ALDOA	0.834788	FALSE	0.786079	FALSE	0.931966	FALSE
ALDOB	0.00527862	FALSE	0.0793489	FALSE	0.0244312	FALSE
ALDOC	0.229423	FALSE	0.266873	FALSE	0.375218	FALSE
ALG1	0.723167	TRUE	0.361291	TRUE	0.708166	TRUE
ALG10	0.941939	TRUE	0.361291	TRUE	0.683891	TRUE
ALG10B	0.270276	FALSE	0.674892	TRUE	0.267053	FALSE
ALG11	0.309467	FALSE	0.387829	FALSE	0.613095	FALSE
ALG12	0.150779	FALSE	0.980316	TRUE	0.24776	FALSE
ALG13	0.182153	FALSE	0.980316	TRUE	0.0865301	FALSE
ALG14	0.553451	TRUE	0.208271	TRUE	0.180347	FALSE
ALG1L	0.632845	FALSE	0.0859444	FALSE	0.510289	FALSE
ALG1L10P	0.686192	FALSE	0.953109	FALSE	0.37685	FALSE
ALG1L13P	0.357848	FALSE	0.311433	FALSE	0.736127	FALSE
ALG1L15P	0.939541	TRUE	0.497313	TRUE	0.828271	TRUE
ALG1L2	0.510009	TRUE	0.00564665	TRUE	0.376629	FALSE
ALG1L6P	0.658311	FALSE	0.664085	FALSE	0.588241	FALSE
ALG1L9P	0.0270074	FALSE	0.399221	TRUE	0.00219191	FALSE
ALG2	0.38574	FALSE	0.537347	FALSE	0.599328	FALSE
ALG3	0.315813	FALSE	0.748399	TRUE	0.104792	FALSE
ALG3P1	0.510216	FALSE	0.587576	FALSE	0.370277	FALSE
ALG5	0.897269	TRUE	0.748399	TRUE	0.99476	TRUE
ALG6	0.61715	TRUE	0.361291	TRUE	0.973806	TRUE
ALG8	0.224376	FALSE	0.088671	TRUE	0.0259995	FALSE
ALG9	0.23464	FALSE	0.570386	FALSE	0.361339	FALSE
ALK	0.939302	FALSE	0.288714	FALSE	0.98952	FALSE
ALKAL2	0.741244	FALSE	0.979945	TRUE	0.48268	FALSE
ALKBH1	0.635912	TRUE	0.190982	TRUE	0.757578	FALSE
ALKBH2	0.323864	TRUE	0.0642431	TRUE	0.833553	TRUE
ALKBH3	0.760692	TRUE	0.862878	TRUE	0.792794	TRUE
ALKBH4	0.934036	TRUE	0.980316	TRUE	0.688659	TRUE
ALKBH5	0.763216	FALSE	0.901817	FALSE	0.879943	FALSE
ALKBH6	0.497339	TRUE	0.604363	FALSE	0.347635	TRUE
ALKBH7	0.228186	TRUE	0.132307	TRUE	0.608488	TRUE
ALKBH8	0.569063	TRUE	0.674892	TRUE	0.334347	FALSE
ALLC	0.41638	FALSE	0.807324	FALSE	0.195888	FALSE
ALMS1	0.594034	FALSE	0.246195	FALSE	0.797863	FALSE
ALMS1P1	0.81411	FALSE	0.415522	TRUE	0.673992	TRUE
ALOX12	0.364357	FALSE	0.474286	FALSE	0.44619	FALSE
ALOX12-AS1	0.082195	FALSE	0.44435	FALSE	0.169859	FALSE
ALOX12B	0.187924	FALSE	0.90054	TRUE	0.286293	FALSE
ALOX15	0.459813	TRUE	0.371848	TRUE	0.584907	FALSE
ALOX15B	0.860635	FALSE	0.980316	FALSE	0.828026	TRUE
ALOX5	0.145213	TRUE	0.335922	TRUE	0.40798	TRUE
ALOX5AP	0.698507	TRUE	0.537347	TRUE	0.68872	FALSE
ALOXE3	0.264888	FALSE	0.769924	FALSE	0.255711	FALSE
ALPK1	0.531515	FALSE	0.639219	TRUE	0.594775	FALSE
ALPK2	0.743066	TRUE	0.674892	TRUE	0.926719	TRUE
ALPK3	0.892027	TRUE	0.0127029	TRUE	0.182402	FALSE
ALPL	0.626501	TRUE	0.604363	FALSE	0.942411	TRUE
ALS2	0.56683	FALSE	0.474286	FALSE	0.641031	FALSE
ALS2CL	0.531492	TRUE	0.387829	TRUE	0.994759	FALSE
ALS2CR12	0.444422	FALSE	0.674892	FALSE	0.393259	FALSE
ALX1	0.394868	FALSE	0.980316	FALSE	0.302509	FALSE
ALX3	0.867805	TRUE	0.484002	TRUE	0.989169	TRUE
ALX4	0.753019	FALSE	0.210662	TRUE	0.131253	FALSE
ALYREF	0.738103	TRUE	0.748399	FALSE	0.613095	TRUE
AMACR	0.10405	FALSE	0.786079	FALSE	0.063074	FALSE
AMBN	0.570653	FALSE	0.836937	FALSE	0.608342	FALSE
AMBP	0.496898	FALSE	0.634845	FALSE	0.983535	FALSE
AMBRA1	0.319018	FALSE	0.570386	TRUE	0.396914	FALSE
AMD1	0.303206	FALSE	0.44435	FALSE	0.396914	FALSE
AMD1P2	0.683051	FALSE	0.462313	FALSE	0.563831	FALSE
AMD1P3	0.0997447	FALSE	0.692967	FALSE	0.159536	FALSE
AMDHD1	0.67136	TRUE	0.310989	TRUE	0.654612	TRUE
AMDHD2	0.166415	TRUE	0.0716804	TRUE	0.237175	TRUE
AMELX	0.479716	FALSE	0.979945	TRUE	0.307095	FALSE
AMER1	0.968311	TRUE	0.748399	FALSE	0.400579	TRUE
AMER2	0.28906	FALSE	0.169125	FALSE	0.0389654	FALSE
AMFR	0.733113	FALSE	0.940995	TRUE	0.838684	FALSE
AMH	0.703372	FALSE	0.901817	FALSE	0.631451	TRUE
AMHR2	0.886545	FALSE	0.836314	FALSE	0.775533	FALSE
AMIGO1	0.13021	FALSE	0.0977963	FALSE	0.389583	FALSE
AMIGO2	0.97887	FALSE	0.226668	TRUE	0.407934	FALSE
AMIGO3	0.484835	FALSE	0.901817	FALSE	0.576668	TRUE
AMMECR1	0.902509	FALSE	0.786079	TRUE	0.708154	FALSE
AMMECR1L	0.50578	FALSE	0.748399	TRUE	0.576706	FALSE
AMN	0.722038	FALSE	0.536725	FALSE	0.69665	TRUE
AMN1	0.1237	FALSE	0.0983098	FALSE	0.340965	FALSE
AMOT	0.86332	FALSE	0.505299	FALSE	0.486359	TRUE
AMOTL1	0.497351	FALSE	0.639219	TRUE	0.679078	FALSE
AMOTL2	0.884186	FALSE	0.639219	FALSE	0.916318	FALSE
AMPD1	0.189988	FALSE	0.617135	FALSE	0.160368	FALSE
AMPD2	0.960395	FALSE	0.862878	FALSE	0.921531	FALSE
AMPD3	0.0978671	TRUE	0.288714	TRUE	0.537032	TRUE
AMPH	0.514262	TRUE	0.570386	FALSE	0.879917	TRUE
AMT	0.45835	FALSE	0.862878	TRUE	0.331086	FALSE
AMY1B	0.827213	FALSE	0.325675	FALSE	0.391096	FALSE
AMY2A	0.735068	FALSE	0.619029	FALSE	0.371118	FALSE
AMY2B	0.666924	TRUE	0.901817	TRUE	0.792794	FALSE
AMZ1	0.873508	FALSE	0.310989	TRUE	0.21344	FALSE
AMZ2	0.981512	TRUE	0.901817	TRUE	0.963335	TRUE
AMZ2P1	0.232039	FALSE	0.824268	FALSE	0.245068	FALSE
AMZ2P2	0.529875	FALSE	0.181987	TRUE	0.437671	FALSE
ANAPC1	0.850327	TRUE	0.604363	TRUE	0.7676	TRUE
ANAPC10	0.0787603	FALSE	0.0574547	FALSE	0.250441	FALSE
ANAPC10P1	0.512055	FALSE	0.639219	FALSE	0.541129	FALSE
ANAPC11	0.193242	TRUE	0.145471	TRUE	0.296413	TRUE
ANAPC13	0.10619	FALSE	0.748399	FALSE	0.0659467	FALSE
ANAPC15	0.197808	TRUE	0.0127029	TRUE	0.828426	FALSE
ANAPC16	0.688731	TRUE	0.266873	FALSE	0.973806	TRUE
ANAPC1P1	0.65729	TRUE	0.862878	FALSE	0.9738	TRUE
ANAPC2	0.503665	TRUE	0.288714	TRUE	0.703284	FALSE
ANAPC4	0.43658	FALSE	0.824268	FALSE	0.361339	FALSE
ANAPC5	0.440494	TRUE	0.246195	TRUE	0.787739	TRUE
ANAPC7	0.553456	TRUE	0.786079	TRUE	0.389635	TRUE
ANG	0.516383	TRUE	0.656909	TRUE	0.368237	TRUE
ANGEL1	0.755654	TRUE	0.208271	TRUE	0.802936	TRUE
ANGEL2	0.350521	FALSE	0.0642431	FALSE	0.94764	TRUE
ANGPT1	0.593977	FALSE	0.159614	FALSE	0.807949	TRUE
ANGPT2	0.858118	TRUE	0.786079	FALSE	0.537032	TRUE
ANGPT4	0.372686	FALSE	0.78165	FALSE	0.559206	FALSE
ANGPTL1	0.179989	FALSE	0.786079	TRUE	0.0527019	FALSE
ANGPTL2	0.121299	TRUE	0.505299	TRUE	0.528406	FALSE
ANGPTL3	0.277538	FALSE	0.824268	FALSE	0.287388	FALSE
ANGPTL4	0.97887	FALSE	0.786079	TRUE	0.703256	FALSE
ANGPTL5	0.864827	FALSE	0.485609	TRUE	0.598503	FALSE
ANGPTL6	0.763112	FALSE	0.862795	TRUE	0.296117	FALSE
ANGPTL7	0.96831	TRUE	0.674892	TRUE	0.864412	TRUE
ANGPTL8	0.63664	TRUE	0.0203607	TRUE	0.0202877	FALSE
ANK1	0.200104	TRUE	0.940995	FALSE	0.354367	TRUE
ANK2	0.829622	FALSE	0.570386	FALSE	0.900703	FALSE
ANK3	0.34373	FALSE	0.537347	TRUE	0.134316	FALSE
ANKAR	0.0233323	FALSE	0.335922	FALSE	0.0190302	FALSE
ANKDD1A	0.242528	FALSE	0.824268	TRUE	0.278456	FALSE
ANKDD1B	0.472939	TRUE	0.980286	TRUE	0.662343	TRUE
ANKEF1	0.897246	FALSE	0.980316	FALSE	0.650259	FALSE
ANKFN1	0.518057	FALSE	0.673242	FALSE	0.715522	FALSE
ANKFY1	0.0816209	FALSE	0.604363	FALSE	0.180347	FALSE
ANKH	0.679006	FALSE	0.940995	FALSE	0.558908	FALSE
ANKHD1	0.955119	TRUE	0.940995	FALSE	0.838684	TRUE
ANKHD1-EIF4EBP3	0.560113	TRUE	0.246195	TRUE	0.937181	FALSE
ANKIB1	0.0894482	FALSE	0.159614	FALSE	0.347688	FALSE
ANKK1	0.527779	TRUE	0.708924	TRUE	0.806607	TRUE
ANKLE1	0.834763	TRUE	0.387829	TRUE	0.717795	TRUE
ANKLE2	0.303206	TRUE	0.288714	TRUE	0.594775	TRUE
ANKMY1	0.279007	TRUE	0.639219	TRUE	0.290379	TRUE
ANKMY2	0.374954	TRUE	0.71131	TRUE	0.344321	TRUE
ANKRA2	0.00697295	FALSE	0.940995	FALSE	0.00206954	FALSE
ANKRD1	0.145081	FALSE	0.243661	FALSE	0.159305	FALSE
ANKRD10	0.43658	FALSE	0.901817	TRUE	0.354472	FALSE
ANKRD11	0.829622	TRUE	0.674892	FALSE	0.900703	FALSE
ANKRD12	0.743104	TRUE	0.71131	TRUE	0.650459	TRUE
ANKRD13A	0.718211	FALSE	0.246195	FALSE	0.0889696	TRUE
ANKRD13B	0.926145	TRUE	0.537347	TRUE	0.989521	TRUE
ANKRD13C	0.488996	FALSE	0.505299	FALSE	0.641031	FALSE
ANKRD13D	0.535863	TRUE	0.361291	TRUE	0.818204	FALSE
ANKRD16	0.452349	TRUE	0.335922	TRUE	0.474092	FALSE
ANKRD17	0.200129	FALSE	0.980316	FALSE	0.0992866	FALSE
ANKRD18A	0.120517	FALSE	0.444071	FALSE	0.330749	FALSE
ANKRD18B	0.113597	FALSE	0.691444	FALSE	0.108992	FALSE
ANKRD18CP	0.991942	TRUE	0.535158	FALSE	0.91921	TRUE
ANKRD18DP	0.421529	FALSE	0.370059	FALSE	0.528825	FALSE
ANKRD18EP	0.0126063	FALSE	0.417213	FALSE	0.0151699	FALSE
ANKRD19P	0.312445	FALSE	0.78544	FALSE	0.297047	FALSE
ANKRD2	0.520245	FALSE	0.61343	FALSE	0.732779	FALSE
ANKRD20A11P	0.712924	FALSE	0.360998	TRUE	0.295249	FALSE
ANKRD20A17P	0.219214	FALSE	0.387829	FALSE	0.742418	TRUE
ANKRD20A18P	0.560589	FALSE	0.440416	TRUE	0.0731476	FALSE
ANKRD20A2	0.146092	FALSE	0.108768	FALSE	0.833537	FALSE
ANKRD20A4	0.341972	TRUE	0.537347	TRUE	0.255813	TRUE
ANKRD20A5P	0.226867	TRUE	0.0456594	TRUE	0.482165	TRUE
ANKRD20A7P	0.401215	FALSE	0.729378	TRUE	0.71688	FALSE
ANKRD20A8P	0.302955	FALSE	0.284559	FALSE	0.914141	TRUE
ANKRD20A9P	0.416436	TRUE	0.979945	FALSE	0.218176	TRUE
ANKRD22	0.539833	TRUE	0.474286	TRUE	0.747028	TRUE
ANKRD23	0.391159	TRUE	0.226668	TRUE	0.869565	TRUE
ANKRD24	0.524832	FALSE	0.901817	TRUE	0.510609	FALSE
ANKRD26	0.404133	FALSE	0.604363	FALSE	0.655191	TRUE
ANKRD27	0.464393	FALSE	0.266873	FALSE	0.848962	TRUE
ANKRD28	0.873742	TRUE	0.570386	TRUE	0.61771	TRUE
ANKRD29	0.35718	TRUE	0.639219	TRUE	0.973772	TRUE
ANKRD30A	0.645794	FALSE	0.929714	FALSE	0.502751	FALSE
ANKRD30B	0.152632	FALSE	0.088671	FALSE	0.9738	FALSE
ANKRD30BP1	0.489534	FALSE	0.409452	FALSE	0.923644	FALSE
ANKRD31	0.00482395	FALSE	0.0798088	FALSE	0.0331989	FALSE
ANKRD33	0.115082	FALSE	0.149702	FALSE	0.181942	FALSE
ANKRD33B	0.0489609	TRUE	0.0280741	TRUE	0.540401	TRUE
ANKRD34B	0.171016	FALSE	0.900972	FALSE	0.222474	FALSE
ANKRD34C	0.627326	FALSE	0.249129	FALSE	0.330772	FALSE
ANKRD35	0.773159	FALSE	0.862878	TRUE	0.515054	FALSE
ANKRD36	0.913005	TRUE	0.335922	TRUE	0.490485	FALSE
ANKRD36B	0.992076	FALSE	0.786079	TRUE	0.550108	FALSE
ANKRD36BP1	0.493164	FALSE	0.862878	FALSE	0.340986	FALSE
ANKRD36BP2	0.287897	TRUE	0.311729	TRUE	0.963331	TRUE
ANKRD36C	0.56683	TRUE	0.604363	TRUE	0.973806	FALSE
ANKRD37	0.5849	TRUE	0.570386	FALSE	0.95287	FALSE
ANKRD39	0.897268	TRUE	0.415522	TRUE	0.245068	FALSE
ANKRD40	0.204818	FALSE	0.639219	TRUE	0.200345	FALSE
ANKRD42	0.295497	FALSE	0.674892	FALSE	0.40798	FALSE
ANKRD44	0.913005	FALSE	0.288714	TRUE	0.284428	FALSE
ANKRD45	0.00765104	FALSE	0.0190806	FALSE	0.197237	FALSE
ANKRD46	0.157466	FALSE	0.108768	FALSE	0.507112	FALSE
ANKRD49	0.151712	TRUE	0.174773	TRUE	0.457994	FALSE
ANKRD50	0.0732915	FALSE	0.311729	FALSE	0.315015	FALSE
ANKRD52	0.085764	TRUE	0.190982	TRUE	0.30253	TRUE
ANKRD53	0.544604	FALSE	0.862878	TRUE	0.308678	FALSE
ANKRD54	0.213215	FALSE	0.387829	TRUE	0.212124	FALSE
ANKRD55	0.153809	FALSE	0.940959	FALSE	0.10341	FALSE
ANKRD6	0.0869695	FALSE	0.0798088	FALSE	0.532697	FALSE
ANKRD61	0.0021243	FALSE	0.537347	FALSE	0.00068554	FALSE
ANKRD62	0.251038	FALSE	0.181987	FALSE	0.540123	FALSE
ANKRD62P1-PARP4P3	0.449999	FALSE	0.709272	FALSE	0.481731	FALSE
ANKRD65	0.29973	FALSE	0.861702	TRUE	0.0640386	FALSE
ANKRD7	0.325332	FALSE	0.088671	FALSE	0.979024	FALSE
ANKRD9	0.768235	TRUE	0.570386	TRUE	1	FALSE
ANKS1A	0.834788	TRUE	0.246195	FALSE	0.524124	TRUE
ANKS1B	0.186526	FALSE	0.786079	FALSE	0.180347	FALSE
ANKS3	0.881572	TRUE	0.901817	FALSE	0.952868	FALSE
ANKS4B	0.720247	FALSE	0.0631604	TRUE	0.330772	FALSE
ANKS6	0.115827	FALSE	0.120086	FALSE	0.466019	FALSE
ANKUB1	0.725156	TRUE	0.505038	TRUE	0.766891	TRUE
ANKZF1	0.187636	TRUE	0.570386	TRUE	0.35789	TRUE
ANLN	0.923516	TRUE	0.862878	FALSE	0.828433	TRUE
ANO1	0.202464	TRUE	0.570386	TRUE	0.490485	TRUE
ANO10	0.705873	FALSE	0.474286	FALSE	0.854109	FALSE
ANO2	0.871115	TRUE	0.256317	TRUE	0.368185	FALSE
ANO3	0.471521	TRUE	0.842694	TRUE	0.374172	FALSE
ANO4	0.626486	FALSE	0.208271	FALSE	0.958097	TRUE
ANO5	0.0354243	FALSE	0.311433	FALSE	0.0737968	FALSE
ANO6	0.232044	TRUE	0.387829	TRUE	0.36829	TRUE
ANO7	0.250608	FALSE	0.335922	TRUE	0.18233	FALSE
ANO7L1	0.679958	TRUE	0.472932	TRUE	0.874143	TRUE
ANO8	0.614819	FALSE	0.901817	FALSE	0.636334	FALSE
ANO9	0.270171	TRUE	0.088671	TRUE	0.952827	FALSE
ANOS1	0.698505	TRUE	0.246195	TRUE	0.952868	FALSE
ANOS2P	0.854335	FALSE	0.481255	FALSE	0.349983	FALSE
ANP32A	0.165404	TRUE	0.0405723	TRUE	0.442284	TRUE
ANP32AP1	0.421116	FALSE	0.748399	FALSE	0.434473	FALSE
ANP32B	0.773333	FALSE	0.940995	TRUE	0.828433	TRUE
ANP32BP1	0.0918673	FALSE	0.145471	FALSE	0.324154	FALSE
ANP32BP3	0.100353	FALSE	0.346001	FALSE	0.0283783	FALSE
ANP32C	0.576363	FALSE	0.978382	FALSE	0.799083	FALSE
ANP32E	0.273169	TRUE	0.132307	TRUE	0.7676	TRUE
ANPEP	0.159427	TRUE	0.940995	FALSE	0.327813	TRUE
ANTXR1	0.293973	FALSE	0.980316	TRUE	0.209733	FALSE
ANTXR2	0.918258	FALSE	0.674892	FALSE	0.698407	FALSE
ANXA1	0.440494	FALSE	0.246195	FALSE	0.12277	TRUE
ANXA10	0.16531	FALSE	0.899978	TRUE	0.153444	FALSE
ANXA11	0.0291349	TRUE	0.0983098	TRUE	0.340986	TRUE
ANXA13	0.201538	FALSE	0.960583	FALSE	0.20281	FALSE
ANXA2	0.253395	TRUE	0.159614	TRUE	0.567775	TRUE
ANXA2P1	0.00899405	FALSE	0.824268	FALSE	0.032753	FALSE
ANXA2P2	0.298564	TRUE	0.288714	TRUE	0.454069	FALSE
ANXA2P3	0.283374	FALSE	0.883125	FALSE	0.442344	FALSE
ANXA2R	0.635656	FALSE	0.748027	TRUE	0.284134	FALSE
ANXA3	0.978866	FALSE	0.674892	FALSE	0.59455	FALSE
ANXA4	0.163395	TRUE	0.980316	FALSE	0.084145	TRUE
ANXA5	0.0765361	TRUE	0.174773	TRUE	0.125988	TRUE
ANXA6	0.0536001	TRUE	0.0456594	TRUE	0.434523	TRUE
ANXA7	0.650155	FALSE	0.786079	TRUE	0.890314	FALSE
ANXA9	0.164066	FALSE	0.245907	FALSE	0.360709	FALSE
AOAH	0.211997	TRUE	0.266873	TRUE	0.650445	TRUE
AOC1	0.778136	TRUE	0.862857	TRUE	0.659175	FALSE
AOC2	0.80903	FALSE	0.940995	FALSE	0.931963	TRUE
AOC3	0.114295	TRUE	0.159614	TRUE	0.507112	TRUE
AOC4P	0.604205	FALSE	0.442954	TRUE	0.234458	FALSE
AOX1	0.122898	TRUE	0.604363	TRUE	0.331086	TRUE
AP1AR	0.0666461	FALSE	0.0798088	FALSE	0.35789	FALSE
AP1B1	0.109821	TRUE	0.0983098	TRUE	0.550108	TRUE
AP1G1	0.79879	FALSE	0.824268	TRUE	0.458043	FALSE
AP1G2	0.934039	TRUE	0.246195	TRUE	0.727798	FALSE
AP1M1	0.49945	TRUE	0.266873	TRUE	0.486359	TRUE
AP1M2	0.639879	FALSE	0.898363	TRUE	0.614392	FALSE
AP1S1	0.693613	TRUE	0.266873	FALSE	0.0818133	TRUE
AP1S2	0.144302	FALSE	0.748399	FALSE	0.178225	FALSE
AP1S3	0.67416	TRUE	0.674892	FALSE	0.532697	TRUE
AP2A1	0.52718	TRUE	0.537347	TRUE	0.567775	TRUE
AP2A2	0.8868	FALSE	0.132307	TRUE	0.125988	FALSE
AP2B1	0.315813	TRUE	0.088671	TRUE	0.30253	TRUE
AP2M1	0.84514	FALSE	0.824268	FALSE	0.942413	FALSE
AP2S1	0.575831	FALSE	0.266873	TRUE	0.261454	FALSE
AP3B1	0.976231	FALSE	0.604363	TRUE	0.641031	FALSE
AP3B2	0.499352	FALSE	0.901817	FALSE	0.545364	TRUE
AP3D1	0.743104	TRUE	0.415522	TRUE	0.900703	FALSE
AP3M1	0.821887	FALSE	0.824268	FALSE	0.828433	FALSE
AP3M2	0.440494	FALSE	0.639219	FALSE	0.900703	FALSE
AP3S1	0.270281	FALSE	0.474286	FALSE	0.532715	FALSE
AP3S2	0.94721	TRUE	0.786079	TRUE	0.854109	FALSE
AP4B1	0.130299	TRUE	0.474286	TRUE	0.354472	TRUE
AP4B1-AS1	0.382437	TRUE	0.208271	TRUE	0.826907	TRUE
AP4E1	0.355671	TRUE	0.674892	FALSE	0.411716	TRUE
AP4M1	0.149841	TRUE	0.824268	TRUE	0.13952	TRUE
AP4S1	0.923514	TRUE	0.553685	FALSE	0.792794	TRUE
AP5B1	0.829622	FALSE	0.108768	TRUE	0.296413	FALSE
AP5M1	0.679006	TRUE	0.674892	TRUE	0.737687	TRUE
AP5S1	0.474517	FALSE	0.145471	TRUE	0.854055	TRUE
AP5Z1	0.202464	TRUE	0.145471	TRUE	0.450125	TRUE
APAF1	0.325492	TRUE	0.786079	TRUE	0.182497	TRUE
APBA1	0.468376	FALSE	0.570386	TRUE	0.617579	FALSE
APBA2	0.256156	FALSE	0.786079	FALSE	0.68872	FALSE
APBA3	0.760692	TRUE	0.901817	FALSE	0.979043	FALSE
APBB1	0.428814	FALSE	0.0456594	TRUE	0.0730055	FALSE
APBB1IP	0.194376	TRUE	0.174773	TRUE	0.57223	TRUE
APBB2	0.681432	FALSE	0.639219	TRUE	0.430667	FALSE
APBB3	0.748116	FALSE	0.901817	TRUE	0.911108	FALSE
APC	0.0798969	FALSE	0.824268	TRUE	0.12277	FALSE
APC2	0.926138	FALSE	0.145471	TRUE	0.802864	FALSE
APCDD1	0.992076	FALSE	0.748399	FALSE	0.727798	FALSE
APCDD1L	0.910269	FALSE	0.277574	TRUE	0.910831	FALSE
APEH	0.0481092	TRUE	0.0983098	TRUE	0.12277	TRUE
APEX1	0.373176	FALSE	0.786079	TRUE	0.498785	FALSE
APEX2	0.472516	TRUE	0.748399	TRUE	0.482261	FALSE
APH1A	0.986793	FALSE	0.108768	TRUE	0.466039	FALSE
APH1B	0.803907	TRUE	0.474286	TRUE	0.698407	FALSE
API5	0.981512	TRUE	0.980316	FALSE	0.797863	TRUE
API5P1	0.0815173	FALSE	0.415237	FALSE	0.189498	FALSE
API5P2	0.964146	TRUE	0.782151	TRUE	0.905885	FALSE
APIP	0.0169906	FALSE	0.604363	FALSE	0.00410747	FALSE
APLF	0.0552591	FALSE	0.0280981	FALSE	0.466019	TRUE
APLN	0.188481	FALSE	0.74825	TRUE	0.0237511	FALSE
APLNR	0.981505	TRUE	0.387829	TRUE	0.250027	FALSE
APLP1	0.722901	FALSE	0.458495	FALSE	0.688336	FALSE
APLP2	0.659717	TRUE	0.786079	FALSE	0.99476	TRUE
APMAP	0.664519	TRUE	0.44435	TRUE	0.567775	TRUE
APOA1	0.497178	FALSE	0.466002	FALSE	0.227021	FALSE
APOA2	0.0179281	FALSE	0.862461	TRUE	0.00102077	FALSE
APOB	0.654128	FALSE	0.666887	TRUE	0.316401	FALSE
APOBEC2	0.0827588	TRUE	0.348386	TRUE	0.396862	TRUE
APOBEC3A	0.0564107	TRUE	0.0983098	TRUE	0.160208	TRUE
APOBEC3B	0.0857606	TRUE	0.0512737	TRUE	0.50714	TRUE
APOBEC3C	0.474558	TRUE	0.901817	FALSE	0.545729	TRUE
APOBEC3D	0.923512	TRUE	0.311729	TRUE	0.382386	FALSE
APOBEC3F	0.860711	FALSE	0.311729	TRUE	0.55002	FALSE
APOBEC3G	0.612485	FALSE	0.088671	TRUE	0.382386	FALSE
APOBEC3H	0.760402	FALSE	0.656909	FALSE	0.942309	FALSE
APOBEC4	0.733054	FALSE	0.387829	FALSE	0.97379	FALSE
APOBR	0.0410852	TRUE	0.266873	TRUE	0.122729	TRUE
APOC1	0.62182	TRUE	0.246195	TRUE	0.942413	TRUE
APOC1P1	0.904531	FALSE	0.310989	TRUE	0.601188	FALSE
APOC2	0.750626	FALSE	0.639219	FALSE	0.874764	FALSE
APOC4	0.701667	FALSE	0.30913	TRUE	0.517325	FALSE
APOD	0.319018	FALSE	0.266873	FALSE	0.869593	TRUE
APOE	0.35913	TRUE	0.246195	TRUE	0.631659	TRUE
APOF	0.065872	FALSE	0.746295	FALSE	0.0802301	FALSE
APOL1	0.730615	TRUE	0.335922	TRUE	0.626958	TRUE
APOL2	0.62416	FALSE	0.208271	TRUE	0.134316	FALSE
APOL3	0.173616	TRUE	0.145471	TRUE	0.688691	TRUE
APOL4	0.343685	TRUE	0.335922	TRUE	0.617675	FALSE
APOL5	0.72709	FALSE	0.307432	FALSE	0.85971	FALSE
APOL6	0.430747	TRUE	0.226668	TRUE	0.989521	FALSE
APOLD1	0.0578106	FALSE	0.786079	FALSE	0.0286948	FALSE
APOM	0.923504	FALSE	0.901817	FALSE	0.585481	FALSE
APOO	0.62182	TRUE	0.901817	FALSE	0.550108	TRUE
APOOL	0.066154	FALSE	0.311729	FALSE	0.161862	FALSE
APOPT1	0.876351	TRUE	0.361291	TRUE	0.787739	TRUE
APP	0.501556	FALSE	0.604363	FALSE	0.532715	FALSE
APPBP2	0.287923	FALSE	0.639219	FALSE	0.30253	FALSE
APPL1	0.892033	TRUE	0.190982	FALSE	0.641031	TRUE
APPL2	0.659717	FALSE	0.824268	FALSE	0.95287	TRUE
APRT	0.273169	TRUE	0.145471	TRUE	0.507158	TRUE
APTR	0.0421631	FALSE	0.192629	FALSE	0.0642532	FALSE
APTX	0.0578347	FALSE	0.0318277	FALSE	0.747616	FALSE
AQP1	0.855519	TRUE	0.537347	TRUE	0.558908	FALSE
AQP11	0.17771	FALSE	0.621632	FALSE	0.142828	FALSE
AQP3	0.6406	TRUE	0.246195	TRUE	0.869514	TRUE
AQP4	0.153524	FALSE	0.250324	TRUE	0.0431873	FALSE
AQP5	0.18084	FALSE	0.85465	FALSE	0.336558	FALSE
AQP6	0.837976	FALSE	0.708924	TRUE	0.575599	TRUE
AQP7	0.719103	FALSE	0.980255	TRUE	0.771233	FALSE
AQP7P1	0.320754	FALSE	0.899261	FALSE	0.0627003	FALSE
AQP7P2	0.515335	FALSE	0.646708	FALSE	0.699941	FALSE
AQP8	0.420825	FALSE	0.711274	FALSE	0.467383	FALSE
AQP9	0.829521	FALSE	0.92137	TRUE	0.698043	FALSE
AQR	0.484847	FALSE	0.674892	TRUE	0.284428	FALSE
AR	0.965669	FALSE	0.901817	TRUE	0.727701	FALSE
ARAF	0.518565	TRUE	0.474286	TRUE	0.984282	FALSE
ARAP1	0.114305	TRUE	0.0798088	TRUE	0.550108	TRUE
ARAP1-AS2	0.564284	TRUE	0.960637	FALSE	0.410871	FALSE
ARAP2	0.610173	TRUE	0.361291	TRUE	0.81311	FALSE
ARAP3	0.290937	FALSE	0.415522	FALSE	0.214544	FALSE
ARC	0.338157	FALSE	0.9798	FALSE	0.415814	FALSE
ARCN1	0.860719	FALSE	0.311729	FALSE	0.250462	TRUE
AREG	0.0974751	FALSE	0.124055	FALSE	0.188759	FALSE
AREL1	0.214436	TRUE	0.537347	TRUE	0.36829	TRUE
ARF1	0.594034	TRUE	0.415522	FALSE	0.224405	TRUE
ARF1P2	0.0763208	FALSE	0.0354088	FALSE	0.292799	FALSE
ARF3	0.245233	FALSE	0.537347	TRUE	0.143072	FALSE
ARF4	0.200129	FALSE	0.288714	FALSE	0.36829	FALSE
ARF4P1	0.0194178	FALSE	0.149702	FALSE	0.123139	FALSE
ARF5	0.557897	FALSE	0.570386	FALSE	0.296413	FALSE
ARF6	0.0623437	TRUE	0.940995	FALSE	0.0466122	TRUE
ARFGAP1	0.456347	FALSE	0.862878	FALSE	0.558908	FALSE
ARFGAP2	0.522864	TRUE	0.639219	TRUE	0.808021	TRUE
ARFGAP3	0.860719	FALSE	0.71131	TRUE	0.900703	FALSE
ARFGEF1	0.553456	FALSE	0.311729	FALSE	0.747616	TRUE
ARFGEF2	0.391205	FALSE	0.288714	FALSE	0.797863	TRUE
ARFGEF3	0.852922	TRUE	0.44435	FALSE	0.655191	TRUE
ARFIP1	0.0540109	FALSE	0.00957852	FALSE	0.454069	FALSE
ARFIP2	0.79368	FALSE	0.387829	TRUE	0.442279	FALSE
ARFRP1	0.413524	TRUE	0.415522	FALSE	0.963335	TRUE
ARG1	0.104041	FALSE	0.901817	TRUE	0.110459	FALSE
ARG2	0.371401	FALSE	0.0983098	FALSE	0.874764	TRUE
ARGFXP2	0.309248	FALSE	0.980316	TRUE	0.223796	FALSE
ARGLU1	0.549032	TRUE	0.901817	FALSE	0.290379	TRUE
ARHGAP1	0.941939	TRUE	0.537347	TRUE	0.511368	FALSE
ARHGAP10	0.128625	TRUE	0.266873	TRUE	0.669484	TRUE
ARHGAP11A	0.703415	TRUE	0.940995	FALSE	0.613095	TRUE
ARHGAP11B	0.535845	FALSE	0.537347	TRUE	0.828415	FALSE
ARHGAP12	0.486918	FALSE	0.570386	FALSE	0.854109	FALSE
ARHGAP15	0.204813	TRUE	0.266873	TRUE	0.594759	TRUE
ARHGAP17	0.00515125	TRUE	0.0405723	TRUE	0.0966219	TRUE
ARHGAP18	0.37674	TRUE	0.901817	TRUE	0.261454	TRUE
ARHGAP19	0.111296	FALSE	0.940995	TRUE	0.150366	FALSE
ARHGAP19-SLIT1	0.955112	FALSE	0.980316	TRUE	0.617579	FALSE
ARHGAP20	0.394868	FALSE	0.786079	TRUE	0.44619	FALSE
ARHGAP21	0.90251	FALSE	0.980316	FALSE	0.859265	FALSE
ARHGAP22	0.131985	TRUE	0.604363	TRUE	0.426821	TRUE
ARHGAP23P1	0.433405	FALSE	0.901758	FALSE	0.439471	FALSE
ARHGAP24	0.0155187	FALSE	0.208271	FALSE	0.0451742	FALSE
ARHGAP25	0.0552591	TRUE	0.132307	TRUE	0.267053	TRUE
ARHGAP26	0.309466	TRUE	0.288714	TRUE	0.631656	TRUE
ARHGAP27	0.034387	TRUE	0.108768	TRUE	0.195719	TRUE
ARHGAP27P1-BPTFP1-KPNA2P3	0.306321	TRUE	0.246195	TRUE	0.757578	FALSE
ARHGAP28	0.232039	FALSE	0.786079	TRUE	0.0307228	FALSE
ARHGAP29	0.703415	FALSE	0.748399	FALSE	0.737687	FALSE
ARHGAP30	0.230752	TRUE	0.190982	TRUE	0.802936	TRUE
ARHGAP31	0.202464	FALSE	0.674892	FALSE	0.191268	FALSE
ARHGAP32	0.0332801	FALSE	0.415522	TRUE	0.125988	FALSE
ARHGAP33	0.654929	TRUE	0.570386	TRUE	0.931966	FALSE
ARHGAP35	0.03167	FALSE	0.824268	TRUE	0.0226816	FALSE
ARHGAP39	0.837373	TRUE	0.132307	TRUE	0.916318	TRUE
ARHGAP4	0.0040586	TRUE	0.0798088	TRUE	0.0585813	TRUE
ARHGAP40	0.199545	FALSE	0.250225	FALSE	0.512427	FALSE
ARHGAP42	0.104765	FALSE	0.674892	FALSE	0.264249	FALSE
ARHGAP44	0.743066	TRUE	0.415522	TRUE	0.296117	TRUE
ARHGAP45	0.0165367	TRUE	0.0716804	TRUE	0.0699063	TRUE
ARHGAP5	0.0765361	FALSE	0.208271	FALSE	0.650459	FALSE
ARHGAP6	0.855519	TRUE	0.71131	TRUE	0.931966	FALSE
ARHGAP8	0.10689	TRUE	0.226668	TRUE	0.255813	TRUE
ARHGAP9	0.154579	TRUE	0.190982	TRUE	0.57223	TRUE
ARHGDIA	0.186531	TRUE	0.159614	TRUE	0.361339	FALSE
ARHGDIB	0.0776434	TRUE	0.035974	TRUE	0.458043	TRUE
ARHGDIG	0.0661247	FALSE	0.900972	FALSE	0.0279757	FALSE
ARHGEF1	0.309467	TRUE	0.088671	TRUE	0.737687	FALSE
ARHGEF10	0.497351	TRUE	0.862878	FALSE	0.36829	TRUE
ARHGEF10L	0.335361	FALSE	0.474286	TRUE	0.828433	FALSE
ARHGEF11	0.198967	TRUE	0.415522	TRUE	0.232005	TRUE
ARHGEF12	0.0701603	FALSE	0.226668	FALSE	0.165856	FALSE
ARHGEF15	0.488984	FALSE	0.120086	TRUE	0.53267	FALSE
ARHGEF16	1	FALSE	0.132307	TRUE	0.687797	FALSE
ARHGEF17	0.90251	FALSE	0.0642431	TRUE	0.245088	TRUE
ARHGEF18	0.249289	TRUE	0.674892	TRUE	0.311857	TRUE
ARHGEF19	0.488954	FALSE	0.639219	FALSE	0.859212	TRUE
ARHGEF2	0.955119	FALSE	0.174773	FALSE	0.747616	TRUE
ARHGEF25	0.153619	FALSE	0.505299	FALSE	0.354451	FALSE
ARHGEF26	0.127794	FALSE	0.415522	FALSE	0.386021	TRUE
ARHGEF28	0.811601	TRUE	0.335922	FALSE	0.905903	TRUE
ARHGEF3	0.421127	TRUE	0.570386	TRUE	0.507154	TRUE
ARHGEF33	0.290719	FALSE	0.901758	FALSE	0.132384	FALSE
ARHGEF34P	0.683859	FALSE	0.862878	FALSE	0.594759	FALSE
ARHGEF35	0.150769	FALSE	0.474286	FALSE	0.337614	FALSE
ARHGEF37	0.105443	FALSE	0.901817	FALSE	0.157886	FALSE
ARHGEF38	0.142977	FALSE	0.187169	FALSE	0.411254	FALSE
ARHGEF39	0.43651	FALSE	0.748399	TRUE	0.84376	FALSE
ARHGEF4	0.480694	FALSE	0.570386	TRUE	0.32133	FALSE
ARHGEF40	0.544626	FALSE	0.387829	FALSE	0.57671	TRUE
ARHGEF5	0.46844	FALSE	0.748399	FALSE	0.698407	FALSE
ARHGEF6	0.955119	TRUE	0.570386	TRUE	0.679074	TRUE
ARHGEF7	0.544626	FALSE	0.474286	TRUE	0.404274	TRUE
ARHGEF9	0.681432	FALSE	0.415522	FALSE	0.683891	TRUE
ARID1A	0.540238	FALSE	0.980316	TRUE	0.290379	FALSE
ARID1B	0.669334	TRUE	0.940995	FALSE	0.737687	TRUE
ARID2	0.355671	FALSE	0.246195	TRUE	0.10201	FALSE
ARID3A	0.300102	TRUE	0.387829	TRUE	0.68871	TRUE
ARID3B	0.206002	TRUE	0.537347	TRUE	0.645734	FALSE
ARID3C	0.517062	FALSE	0.375111	FALSE	0.870046	FALSE
ARID4A	0.0349597	TRUE	0.266873	TRUE	0.12277	TRUE
ARID4B	0.819313	TRUE	0.311729	FALSE	0.641031	TRUE
ARID5A	0.396714	TRUE	0.246195	TRUE	1	FALSE
ARID5B	0.00953738	FALSE	0.174773	FALSE	0.0480786	FALSE
ARIH1	0.580357	FALSE	0.980316	FALSE	0.727801	TRUE
ARIH2	0.440494	TRUE	0.748399	TRUE	0.603904	FALSE
ARIH2OS	0.0637263	TRUE	0.246195	TRUE	0.142985	TRUE
ARIH2P1	0.38663	FALSE	0.978382	FALSE	0.323107	FALSE
ARL1	0.142491	FALSE	0.361291	FALSE	0.16188	FALSE
ARL10	0.617096	TRUE	0.44435	TRUE	0.707996	FALSE
ARL11	0.41124	TRUE	0.387756	TRUE	0.984113	TRUE
ARL13A	0.0905093	FALSE	0.940995	FALSE	0.0801209	FALSE
ARL13B	0.80647	TRUE	0.44435	FALSE	0.364799	TRUE
ARL14EP	0.478659	FALSE	0.824268	FALSE	0.454069	FALSE
ARL15	0.71326	FALSE	0.980316	TRUE	0.698407	TRUE
ARL16	0.147051	FALSE	0.387829	FALSE	0.112007	FALSE
ARL17A	0.679006	TRUE	0.748399	FALSE	0.498785	TRUE
ARL17B	0.886799	TRUE	0.786079	TRUE	0.859259	FALSE
ARL2	0.679006	TRUE	0.786079	FALSE	0.482261	TRUE
ARL2-SNX15	0.427216	FALSE	1	FALSE	0.297962	FALSE
ARL2BP	0.484847	FALSE	0.387829	FALSE	0.737687	FALSE
ARL3	0.77333	TRUE	0.940995	FALSE	0.554495	TRUE
ARL4A	0.359125	FALSE	0.674892	TRUE	0.442264	FALSE
ARL4AP1	0.813983	FALSE	0.499749	TRUE	0.596712	FALSE
ARL4AP2	0.41829	FALSE	0.266771	FALSE	0.732779	FALSE
ARL4AP4	0.0637445	FALSE	0.266873	FALSE	0.0889556	FALSE
ARL4AP5	0.728048	FALSE	0.805087	TRUE	0.911055	FALSE
ARL4C	0.0623408	TRUE	0.505299	TRUE	0.302509	TRUE
ARL4D	0.633483	TRUE	0.980316	TRUE	0.87987	TRUE
ARL5A	0.0561086	FALSE	0.132307	FALSE	0.0865301	FALSE
ARL5B	0.923515	TRUE	0.311729	FALSE	0.308726	TRUE
ARL5C	0.0554418	FALSE	0.202317	TRUE	0.340653	FALSE
ARL6	0.0500071	FALSE	0.0110429	FALSE	0.524106	TRUE
ARL6IP1	0.600926	TRUE	0.748399	TRUE	0.636334	TRUE
ARL6IP1P2	0.414557	FALSE	0.284862	FALSE	0.425641	FALSE
ARL6IP4	0.202464	TRUE	0.190982	TRUE	0.382438	TRUE
ARL6IP5	0.270281	TRUE	0.505299	TRUE	0.404274	TRUE
ARL6IP6	0.878961	FALSE	0.335922	TRUE	0.393259	FALSE
ARL8A	0.963033	FALSE	0.288714	TRUE	0.655191	FALSE
ARL8B	0.934039	FALSE	0.71131	TRUE	0.787739	FALSE
ARL9	0.0487271	FALSE	0.843502	FALSE	0.157431	FALSE
ARMC1	0.0839599	FALSE	0.361291	FALSE	0.368269	FALSE
ARMC10	0.128625	FALSE	0.0190806	FALSE	0.942413	FALSE
ARMC10P1	0.0387158	FALSE	0.0334368	FALSE	0.453155	FALSE
ARMC12	0.870733	FALSE	0.960637	FALSE	0.57385	FALSE
ARMC2	0.573574	TRUE	0.474286	TRUE	0.275653	FALSE
ARMC3	0.138887	FALSE	0.24213	FALSE	0.400041	FALSE
ARMC4	0.0853948	FALSE	0.979396	FALSE	0.0168188	FALSE
ARMC4P1	0.696143	FALSE	0.58852	FALSE	0.858877	FALSE
ARMC5	0.476595	TRUE	0.311729	TRUE	0.942407	TRUE
ARMC6	0.560123	FALSE	0.748399	TRUE	0.693562	FALSE
ARMC7	0.738096	FALSE	0.387829	FALSE	0.9111	FALSE
ARMC8	0.850327	TRUE	0.570386	TRUE	0.848962	FALSE
ARMC9	0.428814	TRUE	0.537347	TRUE	0.622347	TRUE
ARMCX1	0.170508	FALSE	0.311729	FALSE	0.156047	FALSE
ARMCX2	0.327122	FALSE	0.120086	FALSE	0.400579	FALSE
ARMCX3	0.166415	FALSE	0.0642431	FALSE	0.337662	FALSE
ARMCX4	0.202464	FALSE	0.0456594	FALSE	0.777651	TRUE
ARMCX5	0.635921	FALSE	0.335922	FALSE	0.859265	TRUE
ARMCX6	0.819313	FALSE	0.0642431	FALSE	0.594771	FALSE
ARMCX7P	0.156411	FALSE	0.182678	FALSE	0.0938889	FALSE
ARMS2	0.872465	FALSE	0.929714	FALSE	0.734124	FALSE
ARMT1	0.405997	FALSE	0.786079	TRUE	0.434503	FALSE
ARNT	0.394873	TRUE	0.674892	TRUE	0.747616	TRUE
ARNT2	0.0481092	FALSE	0.145471	FALSE	0.7676	TRUE
ARNTL	0.233338	TRUE	0.387829	TRUE	0.486359	TRUE
ARNTL2	0.402267	TRUE	0.901817	FALSE	0.474092	TRUE
ARPC1A	0.281958	FALSE	0.0983098	FALSE	0.900703	TRUE
ARPC1B	0.440494	TRUE	0.786079	FALSE	0.186845	TRUE
ARPC2	0.0214009	TRUE	0.0318277	TRUE	0.327834	TRUE
ARPC3	0.0578347	TRUE	0.0247514	TRUE	0.450125	TRUE
ARPC3P1	0.220598	FALSE	0.335922	FALSE	0.340965	TRUE
ARPC3P2	0.522573	FALSE	0.220828	FALSE	0.516779	FALSE
ARPC4	0.501556	FALSE	0.71131	TRUE	0.458043	TRUE
ARPC4-TTLL3	0.387448	TRUE	0.374342	TRUE	0.742551	TRUE
ARPC5	0.501556	TRUE	0.311729	TRUE	0.708166	FALSE
ARPC5L	0.505776	FALSE	0.940995	FALSE	0.314994	TRUE
ARPIN	0.621801	FALSE	0.415522	FALSE	0.334263	TRUE
ARPP19	0.250654	FALSE	0.505299	FALSE	0.347688	FALSE
ARPP21	0.588324	FALSE	0.547236	FALSE	0.486129	FALSE
ARR3	0.973578	TRUE	0.570327	TRUE	0.50257	FALSE
ARRB1	0.832204	FALSE	0.132307	TRUE	0.0979433	FALSE
ARRB2	0.190985	TRUE	0.145471	TRUE	0.442284	TRUE
ARRDC1	0.0321991	TRUE	0.159614	TRUE	0.0317602	TRUE
ARRDC1-AS1	0.0434358	TRUE	0.266873	TRUE	0.118024	TRUE
ARRDC2	0.0839676	TRUE	0.0574547	TRUE	0.237175	TRUE
ARRDC3	0.986793	TRUE	0.288714	TRUE	0.498785	FALSE
ARRDC4	0.934039	FALSE	0.387829	TRUE	0.284428	FALSE
ARRDC5	0.181173	TRUE	0.145225	TRUE	0.649154	TRUE
ARSA	0.540238	TRUE	0.505299	TRUE	0.688723	TRUE
ARSB	0.367868	FALSE	0.311729	TRUE	0.0355998	FALSE
ARSD	0.0793278	FALSE	0.862878	TRUE	0.14487	FALSE
ARSD-AS1	0.00296913	FALSE	0.246195	FALSE	0.0217388	FALSE
ARSE	0.0430875	FALSE	0.748399	FALSE	0.169812	FALSE
ARSF	0.459674	FALSE	0.812457	FALSE	0.190713	FALSE
ARSG	0.0284088	TRUE	0.120086	TRUE	0.226915	TRUE
ARSH	0.636684	FALSE	0.736783	FALSE	0.936809	FALSE
ARSI	0.548971	FALSE	0.108768	TRUE	0.669365	FALSE
ARSJ	0.48478	FALSE	0.505299	FALSE	0.536881	TRUE
ARSK	0.101267	FALSE	0.246195	FALSE	0.169887	FALSE
ART1	0.767483	FALSE	0.957591	TRUE	0.611206	FALSE
ART3	0.0330601	FALSE	0.656909	FALSE	0.0265259	FALSE
ART4	0.902205	FALSE	0.786048	TRUE	0.466736	FALSE
ART5	0.166256	FALSE	1	FALSE	0.0798787	FALSE
ARTN	0.862039	FALSE	0.587576	TRUE	0.966903	FALSE
ARV1	0.710799	TRUE	0.361291	FALSE	0.229455	TRUE
ARVCF	0.743091	TRUE	0.335922	TRUE	0.879917	TRUE
ARX	0.66399	FALSE	0.813798	FALSE	0.705535	FALSE
AS3MT	0.404657	FALSE	0.836314	TRUE	0.493594	FALSE
ASAH1	0.881573	FALSE	0.387829	TRUE	0.434523	FALSE
ASAH2	0.00187317	FALSE	0.145409	FALSE	0.0183241	FALSE
ASAH2B	0.0276052	FALSE	0.277574	FALSE	0.295779	FALSE
ASAP1	0.122097	FALSE	0.311729	FALSE	0.57671	FALSE
ASAP2	0.612495	FALSE	0.120086	FALSE	0.688723	TRUE
ASAP3	0.264569	TRUE	0.674892	FALSE	0.284428	FALSE
ASB1	0.264569	TRUE	0.387829	TRUE	0.290379	TRUE
ASB11	0.102314	FALSE	0.504647	FALSE	0.0609222	FALSE
ASB13	0.902509	FALSE	0.71131	TRUE	0.66947	FALSE
ASB14	0.239891	FALSE	0.174773	FALSE	0.267053	FALSE
ASB15	0.0148318	FALSE	0.171554	FALSE	0.00449852	FALSE
ASB16	0.474007	FALSE	0.335922	FALSE	0.687543	FALSE
ASB16-AS1	0.928774	TRUE	0.505299	TRUE	0.838666	FALSE
ASB17	0.0533224	FALSE	0.145361	FALSE	0.386369	FALSE
ASB18	0.950518	FALSE	0.526749	TRUE	0.508804	FALSE
ASB2	0.102605	TRUE	0.190982	TRUE	0.330906	TRUE
ASB3	0.669334	FALSE	0.824268	TRUE	0.426841	FALSE
ASB4	0.630755	FALSE	0.284559	TRUE	0.2507	FALSE
ASB6	0.889413	FALSE	0.71131	TRUE	0.802917	FALSE
ASB7	0.582625	TRUE	0.901817	FALSE	0.287388	TRUE
ASB8	0.753137	TRUE	0.0716804	TRUE	0.347667	FALSE
ASB9	0.153601	FALSE	0.226668	FALSE	0.378818	FALSE
ASB9P1	0.258652	FALSE	0.71131	FALSE	0.314141	FALSE
ASCC1	0.907756	TRUE	0.674892	TRUE	0.869593	FALSE
ASCC2	0.28493	TRUE	0.862878	FALSE	0.16188	TRUE
ASCC3	0.598625	FALSE	0.505299	FALSE	0.659944	FALSE
ASCL1	0.946346	FALSE	0.442302	FALSE	0.710056	FALSE
ASCL2	0.172032	FALSE	0.512953	TRUE	0.33274	FALSE
ASCL3	0.565181	TRUE	0.602418	TRUE	0.947379	FALSE
ASF1A	0.8868	TRUE	0.288714	TRUE	0.594775	FALSE
ASF1B	0.700933	TRUE	0.311729	TRUE	0.9738	TRUE
ASGR1	0.539833	FALSE	0.489594	TRUE	0.167105	FALSE
ASGR2	0.175103	TRUE	0.940905	FALSE	0.278359	TRUE
ASH1L	0.480718	FALSE	0.862878	TRUE	0.200345	FALSE
ASH1L-AS1	0.488984	FALSE	0.0642431	TRUE	0.818192	TRUE
ASH2L	0.907756	FALSE	0.748399	FALSE	0.622347	FALSE
ASIC1	0.472414	FALSE	0.521132	TRUE	0.519696	FALSE
ASIC2	0.666115	FALSE	0.931929	FALSE	0.629668	FALSE
ASIC3	0.34879	TRUE	0.570386	TRUE	0.442185	TRUE
ASIC4	0.239564	FALSE	0.673952	FALSE	0.357016	FALSE
ASIC5	0.619507	FALSE	0.911721	FALSE	0.62817	FALSE
ASIP	0.167671	FALSE	0.747653	FALSE	0.650411	FALSE
ASL	0.472516	FALSE	0.387829	FALSE	0.984282	FALSE
ASMT	0.732549	TRUE	0.861702	TRUE	0.553215	TRUE
ASMTL	0.0839676	TRUE	0.266873	TRUE	0.221905	TRUE
ASMTL-AS1	0.571195	TRUE	0.692967	TRUE	0.659749	FALSE
ASNA1	0.733113	FALSE	0.361291	TRUE	0.848962	FALSE
ASNS	0.582625	FALSE	0.474286	FALSE	0.81311	FALSE
ASNSD1	0.153623	FALSE	0.786079	FALSE	0.150384	FALSE
ASPA	0.325486	FALSE	0.266873	TRUE	0.100637	FALSE
ASPDH	0.530747	TRUE	0.288419	TRUE	0.989488	TRUE
ASPG	0.117227	FALSE	0.860321	FALSE	0.151438	FALSE
ASPH	0.276078	FALSE	0.208271	FALSE	0.622347	FALSE
ASPHD1	0.231999	FALSE	0.674892	FALSE	0.622214	FALSE
ASPHD2	0.345347	FALSE	0.786079	TRUE	0.18223	FALSE
ASPM	0.907756	TRUE	0.980316	TRUE	0.869593	TRUE
ASPN	0.234635	TRUE	0.335922	TRUE	0.68872	FALSE
ASPRV1	0.633295	TRUE	0.785952	FALSE	0.381813	FALSE
ASPSCR1	0.163395	TRUE	0.0405723	TRUE	0.245088	TRUE
ASRGL1	0.286411	TRUE	0.335922	FALSE	0.139503	TRUE
ASS1	0.763203	FALSE	0.980316	FALSE	0.368185	FALSE
ASS1P1	0.0637231	TRUE	0.310989	TRUE	0.192685	TRUE
ASS1P10	0.76809	FALSE	0.171554	TRUE	0.552025	FALSE
ASS1P12	0.75306	FALSE	0.587203	FALSE	0.37503	FALSE
ASS1P2	0.787931	TRUE	0.804824	FALSE	0.663131	TRUE
ASS1P5	0.355242	FALSE	0.58852	FALSE	0.469188	FALSE
ASTE1	0.631202	TRUE	0.44435	FALSE	0.626992	FALSE
ASTL	0.136745	FALSE	0.898363	FALSE	0.0808733	FALSE
ASTN1	0.000492908	FALSE	0.192679	FALSE	0.00450529	FALSE
ASTN2	0.913005	FALSE	0.474286	TRUE	0.688723	FALSE
ASXL1	0.0327358	FALSE	0.786079	FALSE	0.0373657	FALSE
ASXL2	0.923516	TRUE	0.980316	TRUE	0.921531	TRUE
ASXL3	0.310856	FALSE	0.387103	TRUE	0.234839	FALSE
ATAD1	0.62182	FALSE	0.786079	TRUE	0.688723	FALSE
ATAD2	0.531515	FALSE	0.639219	FALSE	0.272776	TRUE
ATAD2B	0.239896	TRUE	0.748399	TRUE	0.315015	TRUE
ATAD3A	0.208386	TRUE	0.0716804	TRUE	0.400579	TRUE
ATAD3B	0.0552591	TRUE	0.0456594	TRUE	0.0940003	TRUE
ATAD3C	0.778335	FALSE	0.521132	TRUE	0.239508	FALSE
ATAD5	0.235945	TRUE	0.226668	TRUE	0.502958	TRUE
ATAT1	0.158451	FALSE	0.980316	TRUE	0.159915	FALSE
ATE1	0.440494	FALSE	0.108768	TRUE	0.963335	FALSE
ATE1-AS1	0.831892	FALSE	0.619029	TRUE	0.504586	FALSE
ATF1	0.43463	TRUE	0.266873	FALSE	0.563329	FALSE
ATF2	0.151723	FALSE	0.0798088	FALSE	0.296413	FALSE
ATF3	0.371401	TRUE	0.980316	FALSE	0.351064	TRUE
ATF4	0.0179306	FALSE	0.0574547	FALSE	0.0649892	FALSE
ATF4P1	0.196	FALSE	0.131284	FALSE	0.16194	FALSE
ATF4P3	0.318534	FALSE	0.674845	TRUE	0.963246	TRUE
ATF4P4	0.0180043	FALSE	0.860321	TRUE	0.0106305	FALSE
ATF5	0.300107	TRUE	0.288714	TRUE	0.879943	FALSE
ATF6	0.743104	TRUE	0.604363	TRUE	0.787739	FALSE
ATF6B	0.829622	TRUE	0.335922	TRUE	0.757588	FALSE
ATF7	0.546826	FALSE	0.674892	TRUE	0.221905	FALSE
ATF7IP	0.949846	TRUE	0.901817	FALSE	0.973806	FALSE
ATF7IP2	0.43463	FALSE	0.145471	TRUE	0.124367	FALSE
ATG10	0.0511731	FALSE	0.174773	FALSE	0.113461	FALSE
ATG101	0.151719	TRUE	0.415522	TRUE	0.182478	TRUE
ATG12	0.35913	FALSE	0.71131	TRUE	0.154145	FALSE
ATG12P2	0.479315	FALSE	0.88423	FALSE	0.106826	FALSE
ATG13	0.118932	FALSE	0.288714	FALSE	0.186845	FALSE
ATG14	0.0623437	TRUE	0.0574547	TRUE	0.450125	FALSE
ATG16L1	0.580357	FALSE	0.71131	FALSE	0.859265	FALSE
ATG16L2	0.118928	TRUE	0.474286	TRUE	0.261433	TRUE
ATG2A	0.598625	TRUE	0.0512737	TRUE	0.296413	FALSE
ATG2B	0.00972253	TRUE	0.120086	TRUE	0.0889696	TRUE
ATG3	0.748116	FALSE	0.940995	TRUE	0.498785	FALSE
ATG4A	0.968311	FALSE	0.980316	TRUE	0.823317	FALSE
ATG4B	0.204817	TRUE	0.824268	TRUE	0.110533	TRUE
ATG4C	0.713264	TRUE	0.674892	TRUE	0.462026	FALSE
ATG4D	0.603229	TRUE	0.639219	TRUE	0.474092	TRUE
ATG5	0.450364	FALSE	0.145471	FALSE	0.655191	TRUE
ATG7	0.676582	TRUE	0.190982	TRUE	0.386021	FALSE
ATG9A	0.852922	TRUE	0.415522	TRUE	0.581198	FALSE
ATG9B	0.659572	FALSE	0.786079	TRUE	0.952808	FALSE
ATIC	0.394873	TRUE	0.288714	TRUE	0.482261	TRUE
ATL1	0.319013	FALSE	0.174773	FALSE	0.81311	TRUE
ATL2	0.809035	TRUE	0.174773	FALSE	0.411716	TRUE
ATL3	0.899889	FALSE	0.901817	FALSE	0.732736	FALSE
ATM	0.674164	TRUE	0.108768	FALSE	0.143072	TRUE
ATMIN	0.154579	FALSE	0.639219	FALSE	0.212124	FALSE
ATN1	0.0254419	FALSE	0.570386	FALSE	0.0287558	FALSE
ATOH8	0.589401	FALSE	0.786079	TRUE	0.617579	FALSE
ATOX1	0.723167	FALSE	0.159614	TRUE	0.797863	FALSE
ATP10A	0.868528	FALSE	0.335922	TRUE	0.937188	FALSE
ATP10B	0.0561086	FALSE	0.824268	FALSE	0.132621	FALSE
ATP10D	0.5849	FALSE	0.674892	FALSE	0.482261	TRUE
ATP11A	0.571322	TRUE	0.537347	FALSE	0.245088	TRUE
ATP11B	0.970951	FALSE	0.246195	FALSE	0.482261	FALSE
ATP11C	0.281957	FALSE	0.71131	TRUE	0.161876	FALSE
ATP12A	0.206628	FALSE	0.958806	TRUE	0.109838	FALSE
ATP13A1	0.603233	TRUE	0.0512737	TRUE	0.532715	FALSE
ATP13A2	0.353948	TRUE	0.246195	TRUE	0.454069	TRUE
ATP13A3	0.352233	FALSE	0.387829	FALSE	0.727801	FALSE
ATP13A4	0.218656	FALSE	0.57015	FALSE	0.172681	FALSE
ATP13A4-AS1	0.444866	FALSE	1	FALSE	0.193256	FALSE
ATP13A5	0.0178152	FALSE	0.895894	TRUE	0.00799427	FALSE
ATP1A1	0.743104	FALSE	0.505299	FALSE	0.879943	FALSE
ATP1A1-AS1	0.633529	TRUE	0.335922	FALSE	0.507065	TRUE
ATP1A2	0.642606	FALSE	0.862795	TRUE	0.403142	FALSE
ATP1A3	0.918157	FALSE	0.0982584	TRUE	0.203909	FALSE
ATP1A4	0.692265	TRUE	0.240075	TRUE	0.478594	FALSE
ATP1B1	0.63356	FALSE	0.505299	FALSE	0.937188	FALSE
ATP1B1P1	0.503331	FALSE	0.0981044	FALSE	0.797603	TRUE
ATP1B2	0.0141529	FALSE	0.474286	FALSE	0.0410401	FALSE
ATP1B3	0.763216	FALSE	0.862878	FALSE	0.890314	TRUE
ATP1B3P1	0.148276	FALSE	0.935209	FALSE	0.130141	FALSE
ATP23	0.96831	TRUE	0.361291	FALSE	0.438344	TRUE
ATP2A1	0.738089	FALSE	0.824268	TRUE	0.650424	FALSE
ATP2A1-AS1	0.438817	TRUE	0.400812	FALSE	0.574359	FALSE
ATP2A2	0.758172	FALSE	0.246195	TRUE	0.622347	FALSE
ATP2A3	0.0430966	TRUE	0.174773	TRUE	0.272755	TRUE
ATP2B1	0.907756	TRUE	0.940995	FALSE	0.567775	FALSE
ATP2B2	0.615398	TRUE	0.409452	TRUE	0.909085	FALSE
ATP2B3	0.212383	FALSE	0.901518	TRUE	0.157584	FALSE
ATP2B4	0.0765361	TRUE	0.537347	TRUE	0.0730055	TRUE
ATP2C1	0.232044	FALSE	0.748399	TRUE	0.594775	FALSE
ATP2C2	0.233128	FALSE	0.862857	TRUE	0.275217	FALSE
ATP2C2-AS1	0.0647391	FALSE	0.940814	TRUE	0.0404853	FALSE
ATP4A	0.778052	FALSE	0.666887	FALSE	0.946196	FALSE
ATP4B	0.617234	FALSE	0.432518	TRUE	0.982249	FALSE
ATP5A1	0.432687	TRUE	0.145471	TRUE	0.879943	FALSE
ATP5A1P3	0.638945	FALSE	0.132425	FALSE	0.865064	FALSE
ATP5B	0.934039	FALSE	0.246195	TRUE	0.296413	FALSE
ATP5C1	0.913005	TRUE	0.824268	TRUE	0.869593	FALSE
ATP5C1P1	0.855025	TRUE	0.898363	TRUE	0.758003	TRUE
ATP5D	0.468445	TRUE	0.335922	TRUE	0.650459	TRUE
ATP5E	0.0561086	FALSE	0.980316	FALSE	0.119617	FALSE
ATP5EP2	0.094799	FALSE	0.11986	FALSE	0.717472	FALSE
ATP5F1	0.0696485	TRUE	0.266873	TRUE	0.212124	TRUE
ATP5F1P5	0.454148	FALSE	0.499749	FALSE	0.756581	FALSE
ATP5F1P7	0.496184	FALSE	0.822687	FALSE	0.437671	FALSE
ATP5G1	0.607856	FALSE	0.505299	TRUE	0.57671	FALSE
ATP5G2	0.0473648	FALSE	0.748399	FALSE	0.0226816	FALSE
ATP5G2P3	0.524244	FALSE	0.604363	TRUE	0.397054	FALSE
ATP5G2P4	0.225193	FALSE	1	FALSE	0.482144	FALSE
ATP5G3	0.78858	FALSE	0.786079	TRUE	0.594775	FALSE
ATP5H	0.505781	TRUE	0.44435	TRUE	0.963335	TRUE
ATP5HP4	0.173623	FALSE	0.570386	FALSE	0.165838	FALSE
ATP5I	0.37674	FALSE	0.824268	FALSE	0.321383	FALSE
ATP5J	0.188748	FALSE	0.748399	FALSE	0.0669218	FALSE
ATP5J2	0.728134	TRUE	0.266873	FALSE	0.284428	TRUE
ATP5J2-PTCD1	0.811597	FALSE	0.0798088	FALSE	0.216929	TRUE
ATP5J2P4	0.95225	FALSE	0.334442	TRUE	0.446041	FALSE
ATP5J2P6	0.0829184	FALSE	0.548575	FALSE	0.131253	FALSE
ATP5L	0.733113	TRUE	0.474286	FALSE	0.669484	TRUE
ATP5L2	0.99207	TRUE	0.960637	TRUE	0.69304	TRUE
ATP5LP2	0.0157429	FALSE	0.549888	FALSE	0.0205066	FALSE
ATP5O	0.406002	FALSE	0.980316	FALSE	0.347688	FALSE
ATP5S	0.195513	FALSE	0.748399	TRUE	0.302509	FALSE
ATP6AP1	0.683862	TRUE	0.748399	TRUE	0.411716	TRUE
ATP6AP1L	0.488954	FALSE	0.361291	FALSE	0.89029	FALSE
ATP6AP2	0.728134	FALSE	0.901817	FALSE	0.524124	TRUE
ATP6V0A1	0.216891	TRUE	0.604363	TRUE	0.174028	TRUE
ATP6V0A2	0.369633	FALSE	0.0512737	TRUE	0.890314	FALSE
ATP6V0A4	0.427777	TRUE	0.729378	TRUE	0.707494	TRUE
ATP6V0B	0.0565354	TRUE	0.505299	TRUE	0.106201	TRUE
ATP6V0C	0.580357	TRUE	0.132307	TRUE	0.942413	FALSE
ATP6V0CP1	0.367601	FALSE	0.488358	FALSE	0.197492	FALSE
ATP6V0D1	0.122898	TRUE	0.288714	TRUE	0.430667	TRUE
ATP6V0D2	0.131395	TRUE	0.226384	TRUE	0.456633	FALSE
ATP6V0E1	0.666924	FALSE	0.208271	TRUE	0.202658	FALSE
ATP6V0E1P2	0.539544	FALSE	0.651264	FALSE	0.631309	FALSE
ATP6V0E2	0.791124	FALSE	0.537347	FALSE	0.253127	FALSE
ATP6V1A	0.793681	FALSE	0.266873	FALSE	0.157977	TRUE
ATP6V1B1	0.480713	FALSE	0.639219	TRUE	0.808013	FALSE
ATP6V1B2	0.928776	FALSE	0.71131	FALSE	0.931966	FALSE
ATP6V1C1	0.440494	FALSE	0.120086	FALSE	0.594775	FALSE
ATP6V1C2	0.332023	FALSE	0.639219	TRUE	0.659909	TRUE
ATP6V1D	0.169479	TRUE	0.980316	TRUE	0.113501	TRUE
ATP6V1E1	0.78858	FALSE	0.120086	FALSE	0.524124	TRUE
ATP6V1E1P1	0.0716482	FALSE	0.250324	FALSE	0.0517359	FALSE
ATP6V1E2	0.788512	FALSE	0.387829	FALSE	0.636028	FALSE
ATP6V1F	0.5849	TRUE	0.901817	TRUE	0.474112	TRUE
ATP6V1G1	0.612495	TRUE	0.311729	FALSE	0.143072	TRUE
ATP6V1G1P4	0.656539	FALSE	0.313287	FALSE	0.778584	FALSE
ATP6V1G2	0.0017069	FALSE	0.980304	TRUE	9.19268e-05	FALSE
ATP6V1G2-DDX39B	0.0325604	FALSE	0.379893	TRUE	0.278865	FALSE
ATP6V1H	0.654929	FALSE	0.474286	TRUE	0.594775	FALSE
ATP7A	0.791129	FALSE	0.505299	TRUE	0.608488	FALSE
ATP7B	0.791124	FALSE	0.505299	FALSE	0.334347	TRUE
ATP8A1	0.484847	FALSE	0.288714	TRUE	0.143072	FALSE
ATP8A2	0.275919	FALSE	0.587203	FALSE	0.515348	FALSE
ATP8A2P2	0.686161	FALSE	0.940959	TRUE	0.272482	FALSE
ATP8B1	0.842549	TRUE	0.639219	TRUE	0.494621	FALSE
ATP8B2	0.165404	FALSE	0.474286	FALSE	0.174028	FALSE
ATP8B3	0.295485	TRUE	0.361291	TRUE	0.490466	TRUE
ATP8B4	0.546826	TRUE	0.537347	TRUE	0.94764	FALSE
ATP9A	0.338693	FALSE	0.311729	FALSE	0.973806	TRUE
ATP9B	0.147977	TRUE	0.0456594	TRUE	0.942413	TRUE
ATPAF1	0.928776	FALSE	0.786079	FALSE	0.838684	FALSE
ATPAF2	0.860719	TRUE	0.387829	TRUE	0.641031	FALSE
ATPIF1	0.000760359	TRUE	0.174773	TRUE	0.00484366	TRUE
ATR	0.290937	FALSE	0.940995	TRUE	0.169906	FALSE
ATRAID	0.939305	FALSE	0.570386	FALSE	0.787739	FALSE
ATRIP	0.791129	FALSE	0.824268	TRUE	0.703284	FALSE
ATRN	0.960395	FALSE	0.266873	FALSE	0.396914	TRUE
ATRNL1	0.0701449	FALSE	0.980316	FALSE	0.0568264	FALSE
ATRX	0.881573	FALSE	0.940995	TRUE	0.375322	FALSE
ATXN1	0.738103	TRUE	0.132307	TRUE	0.426841	TRUE
ATXN10	0.645396	FALSE	0.71131	TRUE	0.688723	FALSE
ATXN1L	0.575831	FALSE	0.639219	TRUE	0.239796	FALSE
ATXN2	0.0754418	FALSE	0.901817	FALSE	0.0204407	FALSE
ATXN2L	0.793681	TRUE	0.387829	TRUE	0.808021	TRUE
ATXN3	0.364357	TRUE	0.44435	FALSE	0.200345	TRUE
ATXN7	0.659717	FALSE	0.639219	FALSE	0.347688	FALSE
ATXN7L1	0.464393	TRUE	0.361291	TRUE	0.797863	TRUE
ATXN7L2	0.366098	FALSE	0.71131	FALSE	0.354419	FALSE
ATXN7L3	0.82962	TRUE	0.145471	TRUE	0.641016	FALSE
ATXN7L3B	0.852918	TRUE	0.786079	FALSE	0.490466	TRUE
AUH	0.204818	FALSE	0.387829	FALSE	0.396914	TRUE
AUNIP	0.811597	FALSE	0.862878	FALSE	0.926739	FALSE
AUP1	0.322244	TRUE	0.108768	TRUE	0.963335	TRUE
AURKA	0.520711	TRUE	0.980316	FALSE	0.502958	TRUE
AURKAIP1	0.054425	TRUE	0.0983098	TRUE	0.2244	TRUE
AURKAPS1	0.718048	FALSE	0.901758	TRUE	0.885021	FALSE
AURKB	0.997358	FALSE	0.537347	TRUE	0.963331	FALSE
AURKC	0.80389	FALSE	0.537347	TRUE	0.727744	FALSE
AUTS2	0.352233	FALSE	0.980316	TRUE	0.679078	FALSE
AVEN	0.21566	FALSE	0.748399	TRUE	0.106201	FALSE
AVIL	0.0632766	FALSE	0.604363	FALSE	0.0669099	FALSE
AVL9	0.878961	FALSE	0.980316	TRUE	0.772618	FALSE
AVPI1	0.939305	TRUE	0.786079	FALSE	0.757585	TRUE
AVPR1A	0.676513	TRUE	0.277574	TRUE	0.541222	TRUE
AVPR2	0.151588	TRUE	0.288714	TRUE	0.445777	TRUE
AWAT1	0.0208082	FALSE	0.224177	FALSE	0.0246795	FALSE
AXDND1	0.224269	FALSE	0.429725	FALSE	0.184494	FALSE
AXIN1	0.35913	TRUE	0.474286	TRUE	0.245088	TRUE
AXIN2	0.876348	FALSE	0.980316	FALSE	0.679044	TRUE
AXL	0.671746	TRUE	0.570386	TRUE	0.722872	FALSE
AZGP1	0.442414	FALSE	0.190711	FALSE	0.474092	TRUE
AZI2	0.045905	FALSE	0.108768	FALSE	0.169906	FALSE
AZIN1	0.355671	FALSE	0.335922	FALSE	0.99476	FALSE
AZIN1-AS1	0.939115	FALSE	0.940814	FALSE	0.797072	TRUE
AZIN2	0.195513	TRUE	0.120086	TRUE	0.65993	TRUE
AZU1	0.890548	FALSE	0.294924	TRUE	0.629603	FALSE
B2M	0.131989	TRUE	0.0716804	TRUE	0.688723	TRUE
B3GALNT1	0.0623293	FALSE	0.335922	FALSE	0.114967	FALSE
B3GALNT2	0.968311	TRUE	0.361291	FALSE	0.563329	TRUE
B3GALT1	0.398277	FALSE	0.639168	FALSE	0.523579	TRUE
B3GALT2	0.105473	FALSE	0.361291	FALSE	0.119601	FALSE
B3GALT4	0.544604	FALSE	0.0456594	TRUE	0.76755	FALSE
B3GALT5	0.93886	FALSE	0.244379	TRUE	0.745382	FALSE
B3GALT6	0.0623034	TRUE	0.387829	TRUE	0.137619	TRUE
B3GAT1	0.0170193	FALSE	0.748027	FALSE	0.0193215	FALSE
B3GAT2	0.902329	FALSE	0.980304	FALSE	0.942183	FALSE
B3GAT3	0.84514	TRUE	0.980316	TRUE	0.963335	FALSE
B3GLCT	0.994717	TRUE	0.940995	FALSE	0.926746	FALSE
B3GNT2	0.832204	FALSE	0.901817	FALSE	0.590231	TRUE
B3GNT3	0.345179	FALSE	0.979945	TRUE	0.352032	FALSE
B3GNT4	0.0722197	FALSE	0.553685	FALSE	0.0630912	FALSE
B3GNT5	0.102639	FALSE	0.0983098	FALSE	0.327781	FALSE
B3GNT7	0.335348	TRUE	0.901817	TRUE	0.321362	TRUE
B3GNT8	0.803845	FALSE	0.323604	FALSE	0.87987	FALSE
B3GNT9	0.934024	FALSE	0.190982	TRUE	0.52387	FALSE
B3GNTL1	0.647773	TRUE	0.786079	FALSE	0.44619	TRUE
B4GALNT1	0.728109	FALSE	0.843502	FALSE	0.636301	FALSE
B4GALNT3	0.553451	FALSE	0.120086	FALSE	0.486359	TRUE
B4GALNT4	0.00210026	FALSE	0.940995	FALSE	0.00668185	FALSE
B4GALT1	0.589459	TRUE	0.748399	TRUE	0.859265	TRUE
B4GALT2	0.720687	FALSE	0.311729	TRUE	0.608488	FALSE
B4GALT3	0.920887	TRUE	0.537347	TRUE	0.674271	FALSE
B4GALT4	0.897268	FALSE	0.748399	TRUE	0.99476	FALSE
B4GALT5	0.171544	FALSE	0.120086	FALSE	0.737687	FALSE
B4GALT6	0.705873	FALSE	0.786079	FALSE	0.905903	TRUE
B4GALT7	0.984152	FALSE	0.311729	TRUE	0.802936	FALSE
B4GAT1	0.897268	TRUE	0.570386	TRUE	0.490466	FALSE
B9D1	0.1654	FALSE	0.674892	FALSE	0.27854	FALSE
B9D2	0.778335	TRUE	0.474286	FALSE	0.772417	TRUE
BAALC	0.063265	FALSE	0.190982	FALSE	0.216929	FALSE
BAALC-AS2	0.0430648	FALSE	0.262754	FALSE	0.109028	FALSE
BAAT	0.471521	FALSE	0.288419	FALSE	0.249321	FALSE
BABAM1	0.501556	TRUE	0.108768	TRUE	0.838684	TRUE
BABAM2	0.352233	TRUE	0.940995	FALSE	0.541376	TRUE
BACE1	0.845139	TRUE	0.940995	FALSE	0.585694	FALSE
BACE2	0.708335	TRUE	0.570386	TRUE	0.737687	FALSE
BACH1	0.997359	FALSE	0.786079	FALSE	0.777651	TRUE
BACH1-IT1	0.190784	FALSE	0.92137	FALSE	0.114673	FALSE
BACH2	0.389366	FALSE	0.786079	FALSE	0.284407	FALSE
BAD	0.43658	TRUE	0.208271	TRUE	0.688723	FALSE
BAG1	0.913005	FALSE	0.748399	TRUE	0.99476	FALSE
BAG2	0.968308	TRUE	0.537347	TRUE	0.393083	FALSE
BAG3	0.300107	FALSE	0.132307	FALSE	0.963335	TRUE
BAG4	0.366111	FALSE	0.639219	TRUE	0.245088	FALSE
BAG5	0.223114	TRUE	0.786079	TRUE	0.109074	TRUE
BAG6	0.824464	FALSE	0.246195	TRUE	0.442284	FALSE
BAGE2	0.854488	TRUE	0.299233	FALSE	0.65358	TRUE
BAHD1	0.997359	TRUE	0.639219	FALSE	0.641031	TRUE
BAIAP2	0.327122	TRUE	0.570386	FALSE	0.0953075	TRUE
BAIAP2-AS1	0.387531	FALSE	0.505299	FALSE	0.808001	TRUE
BAIAP2L1	0.740602	TRUE	0.474286	FALSE	0.378865	TRUE
BAIAP2L2	0.77333	TRUE	0.0716804	TRUE	0.838677	FALSE
BAIAP3	0.501491	TRUE	0.786079	TRUE	0.469896	TRUE
BAK1	0.094554	TRUE	0.120086	TRUE	0.321362	TRUE
BAK1P1	0.732856	TRUE	0.882294	FALSE	0.566842	FALSE
BAMBI	0.69117	FALSE	0.246195	FALSE	0.498785	TRUE
BANF1	0.928776	FALSE	0.0318277	TRUE	0.169906	FALSE
BANF1P1	0.768989	FALSE	0.310989	TRUE	0.376426	FALSE
BANF1P3	0.153584	TRUE	0.0642431	TRUE	0.678962	FALSE
BANF1P4	0.42549	FALSE	0.0603769	TRUE	0.0719494	FALSE
BANK1	0.209482	TRUE	0.108768	TRUE	0.869474	FALSE
BANP	0.226906	TRUE	0.980316	TRUE	0.347667	TRUE
BAP1	0.65254	FALSE	0.980316	FALSE	0.655191	FALSE
BARD1	0.146131	TRUE	0.570386	FALSE	0.515605	TRUE
BARHL1	0.28809	TRUE	0.172463	TRUE	0.327543	TRUE
BARHL2	0.102614	FALSE	0.294924	FALSE	0.419987	FALSE
BARX1	0.588288	FALSE	0.632227	TRUE	0.278147	FALSE
BARX2	0.530139	FALSE	0.65523	TRUE	0.298911	FALSE
BASP1	0.169474	TRUE	0.311729	TRUE	0.641016	TRUE
BATF	0.0556603	TRUE	0.415522	TRUE	0.182402	TRUE
BATF2	0.738079	TRUE	0.15955	TRUE	0.132578	FALSE
BATF3	0.832074	TRUE	0.266873	TRUE	0.617078	FALSE
BAX	0.640651	TRUE	0.361291	TRUE	0.507158	TRUE
BAZ1A	0.0404392	TRUE	0.0983098	TRUE	0.0818133	TRUE
BAZ1B	0.809035	FALSE	0.824268	FALSE	0.708166	TRUE
BAZ2A	0.535868	FALSE	0.901817	FALSE	0.434523	FALSE
BAZ2B	0.683862	TRUE	0.940995	TRUE	0.603904	FALSE
BBC3	0.544615	FALSE	0.474286	FALSE	0.46599	TRUE
BBIP1	0.147977	FALSE	0.980316	TRUE	0.10201	FALSE
BBIP1P1	0.401542	FALSE	0.773257	FALSE	0.189688	FALSE
BBOF1	0.986793	TRUE	0.174773	FALSE	0.576693	FALSE
BBOX1	0.795985	FALSE	0.673242	TRUE	0.378432	FALSE
BBS1	0.488995	FALSE	0.361291	TRUE	0.334363	FALSE
BBS10	0.097195	FALSE	0.266873	FALSE	0.267053	FALSE
BBS12	0.0681269	FALSE	0.145471	FALSE	0.442264	FALSE
BBS2	0.8868	FALSE	0.474286	FALSE	0.524124	TRUE
BBS4	0.827042	FALSE	0.570386	TRUE	0.713054	TRUE
BBS5	0.612491	TRUE	0.159614	TRUE	0.808013	FALSE
BBS7	0.104056	FALSE	0.0110429	FALSE	0.742644	FALSE
BBS9	0.186531	FALSE	0.387829	FALSE	0.186845	FALSE
BBX	0.0605064	FALSE	0.00616781	FALSE	0.71796	FALSE
BCAM	0.635921	FALSE	0.537347	FALSE	0.679078	TRUE
BCAN	0.783486	FALSE	0.474286	TRUE	0.576693	FALSE
BCAP29	0.603233	FALSE	0.174773	FALSE	0.498785	FALSE
BCAP31	0.679006	TRUE	0.901817	FALSE	0.641031	TRUE
BCAR1	0.873742	FALSE	0.604363	TRUE	0.885125	FALSE
BCAR3	0.923516	FALSE	0.108768	FALSE	0.250462	TRUE
BCAR4	0.896889	FALSE	0.724731	FALSE	0.319505	FALSE
BCAS1	0.591038	TRUE	0.216627	TRUE	0.941683	TRUE
BCAS2	0.0748987	TRUE	0.748399	FALSE	0.11806	TRUE
BCAS2P2	0.385632	FALSE	0.980304	TRUE	0.224303	FALSE
BCAS3	0.968311	FALSE	0.415522	TRUE	0.645734	TRUE
BCAS4	0.934039	FALSE	0.748399	TRUE	0.869587	FALSE
BCAT1	0.0754386	TRUE	0.190982	TRUE	0.314994	TRUE
BCAT2	0.69117	FALSE	0.786079	TRUE	0.823317	FALSE
BCCIP	0.25894	TRUE	0.266873	TRUE	0.234585	TRUE
BCDIN3D	0.698492	TRUE	0.361291	TRUE	0.411614	FALSE
BCDIN3D-AS1	0.641248	FALSE	0.352318	FALSE	0.749044	TRUE
BCHE	0.125318	FALSE	0.674892	TRUE	0.0772749	FALSE
BCKDHA	0.80647	FALSE	0.537347	FALSE	0.937188	TRUE
BCKDHB	0.179993	FALSE	0.208271	FALSE	0.603904	FALSE
BCKDK	0.834788	TRUE	0.208271	TRUE	0.659944	FALSE
BCL10	0.371401	TRUE	0.474286	FALSE	0.35789	TRUE
BCL11A	0.814088	TRUE	0.246123	TRUE	0.70791	FALSE
BCL11B	0.367759	TRUE	0.035974	TRUE	0.82833	TRUE
BCL2	0.738103	FALSE	0.387829	TRUE	0.973806	FALSE
BCL2A1	0.135421	FALSE	0.145471	FALSE	0.474112	FALSE
BCL2L1	0.33205	FALSE	0.537347	FALSE	0.650459	FALSE
BCL2L10	0.952651	FALSE	0.343518	FALSE	0.794163	FALSE
BCL2L11	0.631202	TRUE	0.159614	TRUE	0.737676	FALSE
BCL2L12	0.892031	FALSE	0.0798088	TRUE	0.327813	FALSE
BCL2L13	0.242554	FALSE	0.570386	FALSE	0.347688	FALSE
BCL2L14	0.858086	FALSE	0.159614	TRUE	0.389345	FALSE
BCL2L15	0.0406786	TRUE	0.0455273	TRUE	0.311393	TRUE
BCL2L2	0.819313	TRUE	0.980316	FALSE	0.650459	TRUE
BCL2L2-PABPN1	0.845071	FALSE	0.199421	FALSE	0.947592	TRUE
BCL3	0.603233	FALSE	0.570386	FALSE	0.16188	FALSE
BCL6	0.705873	FALSE	0.748399	FALSE	0.486359	FALSE
BCL6B	0.855512	TRUE	0.901817	TRUE	0.396862	FALSE
BCL7A	0.40974	FALSE	0.537347	TRUE	0.787716	FALSE
BCL7B	0.783488	TRUE	0.824268	TRUE	0.757588	TRUE
BCL7C	0.889416	FALSE	0.71131	FALSE	0.599328	FALSE
BCL9	0.02255	FALSE	0.208271	FALSE	0.165856	FALSE
BCL9L	0.0776434	FALSE	0.71131	FALSE	0.0527122	FALSE
BCLAF1	0.78858	FALSE	0.246195	FALSE	0.757588	FALSE
BCLAF1P1	0.270243	FALSE	0.154228	FALSE	0.72183	FALSE
BCLAF3	0.303206	FALSE	0.505299	FALSE	0.450125	FALSE
BCO1	0.0824773	FALSE	0.919331	FALSE	0.0544889	FALSE
BCO2	0.847728	FALSE	0.862878	TRUE	0.515587	FALSE
BCOR	0.264569	TRUE	0.862878	FALSE	0.0818133	TRUE
BCORL1	0.219366	FALSE	0.415522	FALSE	0.375322	FALSE
BCORP1	0.918928	FALSE	0.442033	FALSE	0.470085	FALSE
BCR	0.635921	FALSE	0.44435	FALSE	0.603904	FALSE
BCRP3	0.319764	FALSE	0.637416	FALSE	0.20763	FALSE
BCS1L	0.968311	FALSE	0.674892	FALSE	0.895505	FALSE
BCYRN1	0.306802	FALSE	0.119149	FALSE	0.0181797	FALSE
BDH1	0.571318	FALSE	0.174773	FALSE	0.626992	TRUE
BDH2	0.62416	FALSE	0.44435	FALSE	0.29338	FALSE
BDH2P1	0.857125	FALSE	0.510349	TRUE	0.812915	FALSE
BDKRB1	0.802348	TRUE	0.442954	TRUE	0.599319	FALSE
BDKRB2	0.59564	FALSE	0.862878	TRUE	0.180316	FALSE
BDNF	0.00127447	FALSE	0.0053023	FALSE	0.106072	FALSE
BDNF-AS	0.630133	FALSE	0.5361	TRUE	0.436103	FALSE
BDP1	0.986793	TRUE	0.748399	TRUE	0.7676	FALSE
BEAN1	0.688703	FALSE	0.980316	FALSE	0.818143	FALSE
BECN1	0.61715	FALSE	0.862878	FALSE	0.229455	TRUE
BEGAIN	0.897167	FALSE	0.71131	FALSE	0.952756	FALSE
BEND3	0.598605	TRUE	0.639219	TRUE	0.787694	FALSE
BEND3P1	0.283178	FALSE	0.743825	TRUE	0.352032	FALSE
BEND4	0.443082	FALSE	0.830631	FALSE	0.783489	FALSE
BEND5	0.733099	TRUE	0.901817	TRUE	0.98428	FALSE
BEND6	0.261698	FALSE	0.767136	FALSE	0.137727	FALSE
BEND7	0.400369	TRUE	0.521132	TRUE	0.224354	FALSE
BEST1	0.976231	TRUE	0.246195	TRUE	0.622347	FALSE
BEST2	0.749172	FALSE	0.560529	FALSE	0.79965	FALSE
BEST3	0.171003	FALSE	0.195777	FALSE	0.378685	FALSE
BEST4	0.151171	TRUE	0.442954	TRUE	0.505936	TRUE
BET1	0.970951	TRUE	0.088671	FALSE	0.396914	TRUE
BET1L	0.723152	FALSE	0.505299	TRUE	0.154055	FALSE
BET1P1	0.700961	TRUE	0.352318	TRUE	0.47422	FALSE
BEX1	0.143437	FALSE	0.0491796	FALSE	0.356151	FALSE
BEX2	0.0423525	FALSE	0.088671	FALSE	0.173765	FALSE
BEX3	0.304762	FALSE	0.639219	FALSE	0.486359	FALSE
BEX4	0.730615	TRUE	0.208271	FALSE	0.482242	TRUE
BEX5	0.30649	FALSE	0.344558	FALSE	0.194831	FALSE
BFAR	0.582625	FALSE	0.604363	FALSE	0.713054	TRUE
BFSP1	0.440481	TRUE	0.387829	FALSE	0.0795212	TRUE
BFSP2	0.0571373	TRUE	0.0147535	TRUE	0.544203	TRUE
BGLAP	0.860506	FALSE	0.862795	TRUE	0.384536	FALSE
BGN	0.603233	FALSE	0.980316	TRUE	0.442284	FALSE
BHLHA15	0.045955	TRUE	0.0566941	TRUE	0.395535	TRUE
BHLHB9	0.00119022	FALSE	0.00332357	FALSE	0.0465882	FALSE
BHLHB9P1	0.771023	FALSE	0.564482	FALSE	0.262533	FALSE
BHLHE22	0.170201	FALSE	0.980313	TRUE	0.225273	FALSE
BHLHE40	0.319018	TRUE	0.570386	FALSE	0.107634	TRUE
BHLHE40-AS1	0.384278	FALSE	0.567053	FALSE	0.354098	FALSE
BHLHE41	0.913005	FALSE	0.44435	FALSE	0.890314	FALSE
BHMT	0.9812	FALSE	0.532041	FALSE	0.560083	FALSE
BHMT2	0.514031	TRUE	0.415522	TRUE	0.108439	FALSE
BICC1	0.850327	FALSE	0.674892	FALSE	0.631659	FALSE
BICD1	0.256157	FALSE	0.980316	TRUE	0.272776	FALSE
BICD2	0.49945	TRUE	0.980316	TRUE	0.29338	TRUE
BICDL1	0.522859	TRUE	0.71131	FALSE	0.68871	FALSE
BICDL2	0.57914	FALSE	0.660628	FALSE	0.91461	FALSE
BICRA	0.342046	FALSE	0.311729	TRUE	0.261454	FALSE
BICRAL	0.589459	FALSE	0.415522	FALSE	0.434523	FALSE
BID	0.366106	TRUE	0.335922	TRUE	0.890309	FALSE
BIK	0.86518	TRUE	0.674423	TRUE	0.836664	TRUE
BIN1	0.758166	FALSE	0.537347	TRUE	0.20495	FALSE
BIN2	0.124513	TRUE	0.0983098	TRUE	0.655191	TRUE
BIN2P1	0.908732	FALSE	0.257969	TRUE	0.17993	FALSE
BIN3	0.842549	FALSE	0.415522	FALSE	0.864425	FALSE
BIRC2	0.892033	FALSE	0.132307	FALSE	0.474112	FALSE
BIRC3	0.0536001	TRUE	0.361291	TRUE	0.296413	TRUE
BIRC5	0.216886	TRUE	0.335922	TRUE	0.375302	TRUE
BIRC6	0.237258	TRUE	0.415522	TRUE	0.354472	FALSE
BIRC7	0.584889	FALSE	0.415522	TRUE	0.110498	FALSE
BIVM	0.0560951	FALSE	0.288714	FALSE	0.152211	FALSE
BIVM-ERCC5	0.540234	FALSE	0.604363	FALSE	0.511368	FALSE
BLCAP	0.452354	FALSE	0.570386	FALSE	0.515605	FALSE
BLID	0.268819	FALSE	0.0213553	FALSE	0.867362	FALSE
BLK	0.0725271	TRUE	0.0126893	TRUE	0.921139	TRUE
BLM	0.683862	TRUE	0.246195	TRUE	0.931966	TRUE
BLMH	0.659717	TRUE	0.159614	TRUE	0.963335	TRUE
BLNK	0.448368	TRUE	0.639219	TRUE	0.797841	TRUE
BLOC1S1	0.868528	TRUE	0.940995	FALSE	0.989521	TRUE
BLOC1S2	0.725648	FALSE	0.862878	TRUE	0.554495	FALSE
BLOC1S3	0.419207	TRUE	0.474286	FALSE	0.636301	TRUE
BLOC1S4	0.89464	TRUE	0.0798088	TRUE	0.252998	TRUE
BLOC1S5	0.145203	FALSE	0.266873	FALSE	0.400533	FALSE
BLOC1S5-TXNDC5	0.649958	FALSE	0.843502	FALSE	0.737355	FALSE
BLOC1S6	0.307892	FALSE	0.246195	FALSE	0.713054	FALSE
BLVRA	0.0338321	TRUE	0.474286	TRUE	0.0307301	TRUE
BLVRB	0.0159485	TRUE	0.108768	TRUE	0.121181	TRUE
BLZF1	0.852922	TRUE	0.208271	FALSE	0.823317	TRUE
BLZF2P	0.409577	FALSE	0.331755	FALSE	0.264582	FALSE
BMF	0.986793	TRUE	0.980316	TRUE	0.9111	TRUE
BMI1	0.00291854	FALSE	0.0405723	FALSE	0.0466122	FALSE
BMP1	0.84514	TRUE	0.474286	TRUE	0.631659	FALSE
BMP2	0.267125	FALSE	0.537347	FALSE	0.433415	FALSE
BMP2K	0.366111	FALSE	0.639219	TRUE	0.146693	FALSE
BMP2KL	0.522841	FALSE	0.474286	FALSE	0.457945	FALSE
BMP3	0.0389374	FALSE	0.0709619	FALSE	0.208644	FALSE
BMP4	0.768195	FALSE	0.505299	TRUE	0.295969	FALSE
BMP5	0.321305	TRUE	0.287601	TRUE	0.851354	FALSE
BMP6	0.892008	TRUE	0.361291	TRUE	0.603571	FALSE
BMP7	0.644887	FALSE	0.711141	FALSE	0.921342	FALSE
BMP8A	0.778372	TRUE	0.692967	FALSE	0.879917	TRUE
BMP8B	0.96831	FALSE	0.226668	FALSE	0.389614	TRUE
BMPER	0.562295	TRUE	0.748399	TRUE	0.171794	FALSE
BMPR1A	0.0127907	FALSE	0.311729	FALSE	0.0255614	FALSE
BMPR1APS1	0.1358	FALSE	0.415237	TRUE	0.00829725	FALSE
BMPR1APS2	0.480706	FALSE	0.474286	FALSE	0.209683	FALSE
BMPR1B	0.821883	TRUE	0.639168	TRUE	0.742644	FALSE
BMPR2	0.345421	FALSE	0.604363	FALSE	0.30253	FALSE
BMS1	0.342046	TRUE	0.387829	TRUE	0.224405	TRUE
BMS1P1	0.981493	FALSE	0.0354088	FALSE	0.0707566	TRUE
BMS1P10	0.871128	FALSE	0.862878	TRUE	0.848945	FALSE
BMS1P11	0.520384	TRUE	0.748399	TRUE	0.742198	FALSE
BMS1P13	0.396107	FALSE	0.603445	FALSE	0.0815438	FALSE
BMS1P15	0.472939	TRUE	0.747653	TRUE	0.312036	FALSE
BMS1P16	0.155257	FALSE	0.15749	FALSE	0.548028	FALSE
BMS1P17	0.394984	FALSE	0.940905	FALSE	0.994728	TRUE
BMS1P2	0.53992	TRUE	0.639015	FALSE	0.506768	TRUE
BMS1P22	0.796545	FALSE	0.694653	TRUE	0.671391	FALSE
BMS1P4	0.377392	FALSE	0.195777	FALSE	0.116966	FALSE
BMS1P8	0.135292	FALSE	0.429725	FALSE	0.308435	FALSE
BMS1P9	0.114499	FALSE	0.960129	TRUE	0.0361826	FALSE
BMT2	0.178919	FALSE	0.288714	FALSE	0.438389	FALSE
BMX	0.955115	FALSE	0.415522	FALSE	0.95286	FALSE
BNC1	0.439274	FALSE	0.474016	TRUE	0.390899	FALSE
BNC2	0.984152	FALSE	0.901817	FALSE	0.792794	TRUE
BNIP1	0.626496	FALSE	0.786079	TRUE	0.757562	FALSE
BNIP2	0.860719	TRUE	0.570386	TRUE	0.532715	TRUE
BNIP3	0.610173	FALSE	0.674892	FALSE	0.61771	FALSE
BNIP3L	0.728134	FALSE	0.474286	FALSE	0.490485	TRUE
BNIP3P1	0.00976064	FALSE	0.0692573	FALSE	0.0490645	FALSE
BNIP3P5	0.163204	FALSE	0.266873	FALSE	0.688336	FALSE
BNIPL	0.274243	FALSE	0.71131	TRUE	0.208635	FALSE
BOC	0.507899	FALSE	0.335922	FALSE	0.864425	FALSE
BOD1	0.00891369	FALSE	0.474286	FALSE	0.0247075	FALSE
BOD1L1	0.553456	TRUE	0.901817	TRUE	0.641031	FALSE
BOK	0.426778	FALSE	0.940995	TRUE	0.549955	FALSE
BOLA1	0.698414	TRUE	1	TRUE	0.498522	TRUE
BOLA2	0.273058	TRUE	0.71131	FALSE	0.142828	TRUE
BOLA2-SMG1P6	0.0600534	FALSE	0.980316	TRUE	0.0302242	FALSE
BOLA2B	0.544626	FALSE	0.190982	TRUE	0.942413	TRUE
BOLA2P2	0.35839	FALSE	0.843502	TRUE	0.196642	FALSE
BOLA2P3	0.946557	FALSE	0.200363	FALSE	0.667747	FALSE
BOLA3	0.549032	TRUE	0.786079	TRUE	0.808021	TRUE
BOLL	0.185797	FALSE	0.359696	FALSE	0.32154	FALSE
BORA	0.407874	TRUE	0.604363	TRUE	0.351064	TRUE
BORCS5	0.564589	TRUE	0.748399	TRUE	0.590231	TRUE
BORCS6	0.335334	TRUE	0.604363	TRUE	0.389531	TRUE
BORCS7	0.58259	FALSE	0.505299	FALSE	0.879917	TRUE
BORCS7-ASMT	0.261267	FALSE	0.824268	TRUE	0.149402	FALSE
BORCS8	0.525019	TRUE	0.674892	TRUE	0.833553	TRUE
BORCS8-MEF2B	0.312555	FALSE	0.639219	TRUE	0.0912658	FALSE
BPGM	0.200129	TRUE	0.862878	FALSE	0.174028	TRUE
BPHL	0.688728	TRUE	0.159614	TRUE	1	TRUE
BPI	0.757176	FALSE	0.824004	TRUE	0.619205	FALSE
BPIFB1	0.26192	FALSE	0.201866	FALSE	0.945807	FALSE
BPIFB4	0.964934	FALSE	0.498888	FALSE	0.568432	FALSE
BPIFC	0.513688	FALSE	0.814043	FALSE	0.366581	FALSE
BPNT1	0.0410907	TRUE	0.505299	FALSE	0.00333056	TRUE
BPTF	0.102657	FALSE	0.862878	FALSE	0.0914642	FALSE
BPTFP1	0.918195	TRUE	0.311433	TRUE	0.233971	TRUE
BRAF	0.0711916	FALSE	0.120086	FALSE	0.267074	FALSE
BRAFP1	0.189543	FALSE	0.24213	FALSE	0.428875	FALSE
BRAP	0.378529	FALSE	0.361291	FALSE	0.722872	TRUE
BRAT1	0.378529	FALSE	0.335922	TRUE	0.833553	FALSE
BRCA1	0.37674	TRUE	0.335922	TRUE	0.200345	TRUE
BRCA2	0.407874	TRUE	0.0512737	TRUE	0.895505	TRUE
BRCC3	0.934039	FALSE	0.335922	FALSE	0.594759	TRUE
BRCC3P1	0.773282	FALSE	0.674892	TRUE	0.797742	FALSE
BRD1	0.206002	FALSE	0.604363	TRUE	0.176113	FALSE
BRD2	0.510024	FALSE	0.335922	TRUE	0.0992866	FALSE
BRD3	0.868528	FALSE	0.71131	TRUE	0.864425	FALSE
BRD3OS	0.532492	FALSE	0.768744	FALSE	0.891865	FALSE
BRD4	0.242554	FALSE	0.335922	TRUE	0.165856	FALSE
BRD7	0.944574	TRUE	0.505299	TRUE	0.396914	TRUE
BRD7P2	0.402246	FALSE	0.71131	FALSE	0.869579	TRUE
BRD7P4	0.0192533	FALSE	0.311729	FALSE	0.0411086	FALSE
BRD7P5	0.724634	FALSE	0.70158	FALSE	0.885685	FALSE
BRD8	0.315813	FALSE	0.786079	FALSE	0.261454	FALSE
BRD9	0.960395	FALSE	0.361291	TRUE	0.757588	TRUE
BRD9P2	0.957231	FALSE	0.933732	FALSE	0.721763	FALSE
BRF1	0.161403	TRUE	0.208271	TRUE	0.245083	TRUE
BRF2	0.610173	FALSE	0.674892	TRUE	0.237175	FALSE
BRI3	0.824464	FALSE	0.537347	FALSE	0.99476	FALSE
BRI3BP	0.0919655	TRUE	0.505299	TRUE	0.0864957	TRUE
BRI3P1	0.928666	TRUE	0.570386	TRUE	0.696984	TRUE
BRICD5	0.740578	TRUE	0.361291	TRUE	0.833492	TRUE
BRINP1	0.0566916	FALSE	0.174423	FALSE	0.0636943	FALSE
BRINP2	0.169708	FALSE	0.724222	FALSE	0.0256043	FALSE
BRINP3	0.674229	FALSE	0.390217	FALSE	0.350848	FALSE
BRIP1	0.939305	FALSE	0.44435	TRUE	0.984282	TRUE
BRIX1	0.674164	FALSE	0.786079	FALSE	0.567775	FALSE
BRIX1P1	0.0447603	FALSE	0.144995	FALSE	0.137041	FALSE
BRK1	0.147977	FALSE	0.0642431	FALSE	0.869593	FALSE
BRMS1	0.274619	FALSE	0.0716804	TRUE	0.802936	FALSE
BRMS1L	0.553451	FALSE	0.537347	FALSE	0.515587	FALSE
BROX	0.84514	FALSE	0.0642431	FALSE	0.354472	TRUE
BRPF1	0.206002	TRUE	0.980316	FALSE	0.184657	TRUE
BRPF3	0.148906	FALSE	0.674892	TRUE	0.0640373	FALSE
BRSK1	0.211977	FALSE	0.980316	TRUE	0.214444	FALSE
BRSK2	0.531492	FALSE	0.361291	FALSE	0.91109	FALSE
BRWD1	0.115831	FALSE	0.44435	FALSE	0.132621	FALSE
BRWD1-AS2	0.309272	FALSE	0.729736	FALSE	0.628581	FALSE
BRWD3	0.214436	FALSE	0.537347	FALSE	0.290379	FALSE
BSCL2	0.0776434	FALSE	0.604363	FALSE	0.0649892	FALSE
BSDC1	0.81417	FALSE	0.71131	FALSE	0.931966	FALSE
BSG	0.743104	TRUE	0.748399	FALSE	0.688723	TRUE
BSN	0.189852	FALSE	0.120086	FALSE	0.461982	FALSE
BSPRY	0.928323	TRUE	0.44435	FALSE	0.825518	TRUE
BST1	0.591734	TRUE	0.748399	TRUE	0.50714	TRUE
BST2	0.743104	TRUE	0.674892	TRUE	0.69842	TRUE
BTAF1	0.424961	TRUE	0.639219	TRUE	0.613095	TRUE
BTBD1	0.81417	FALSE	0.674892	FALSE	0.515605	FALSE
BTBD10	0.170508	FALSE	0.604363	FALSE	0.112007	FALSE
BTBD10P1	0.321605	FALSE	0.0807822	TRUE	0.0262037	FALSE
BTBD10P2	0.930851	FALSE	0.901291	TRUE	0.800862	TRUE
BTBD11	0.518312	TRUE	0.415522	TRUE	0.817977	TRUE
BTBD16	0.567535	FALSE	0.717675	FALSE	0.445196	FALSE
BTBD18	0.87635	FALSE	0.190982	TRUE	0.466019	FALSE
BTBD19	0.234628	TRUE	0.537347	TRUE	0.361287	TRUE
BTBD2	0.619482	TRUE	0.862878	TRUE	0.590231	TRUE
BTBD3	0.00484317	FALSE	0.786079	FALSE	0.00410747	FALSE
BTBD6	0.270281	TRUE	0.537347	TRUE	0.498785	TRUE
BTBD6P1	0.913488	FALSE	0.265263	TRUE	0.209253	FALSE
BTBD7	0.78858	FALSE	0.674892	FALSE	0.808021	FALSE
BTBD7P1	0.378709	TRUE	0.395406	TRUE	0.972815	TRUE
BTBD9	0.383931	FALSE	0.862878	FALSE	0.169906	FALSE
BTC	0.0203897	FALSE	0.212302	FALSE	0.0376881	FALSE
BTD	0.703412	FALSE	0.415522	TRUE	0.973805	FALSE
BTF3	0.35913	FALSE	0.537347	FALSE	0.567775	FALSE
BTF3L4	0.666924	TRUE	0.674892	FALSE	0.430667	TRUE
BTF3L4P1	0.051265	FALSE	0.440416	FALSE	0.202486	FALSE
BTF3L4P2	0.338693	FALSE	0.387829	FALSE	0.458043	FALSE
BTF3P10	0.00446672	FALSE	0.518502	FALSE	0.0261031	FALSE
BTF3P11	0.036964	FALSE	0.377422	FALSE	0.000678618	FALSE
BTF3P12	0.00888298	FALSE	0.537098	FALSE	0.0170657	FALSE
BTF3P13	0.0362529	FALSE	0.442302	FALSE	0.0568544	FALSE
BTF3P4	0.324901	FALSE	0.254026	FALSE	0.108261	FALSE
BTF3P5	0.213885	FALSE	0.146471	TRUE	0.0410333	FALSE
BTF3P6	0.0229032	FALSE	0.331755	FALSE	0.149761	FALSE
BTF3P7	0.330597	FALSE	0.724222	FALSE	0.675191	FALSE
BTF3P8	0.052652	FALSE	0.617195	FALSE	0.10022	FALSE
BTG1	0.214436	FALSE	0.0798088	FALSE	0.498785	FALSE
BTG2	0.13541	TRUE	0.208271	TRUE	0.727773	FALSE
BTG3	0.819313	TRUE	0.639219	TRUE	0.515605	TRUE
BTK	0.078201	TRUE	0.0512737	TRUE	0.393259	TRUE
BTLA	0.531104	TRUE	0.256317	TRUE	0.617078	TRUE
BTN1A1	0.539153	TRUE	0.980255	TRUE	0.216506	FALSE
BTN2A1	0.968311	FALSE	0.639219	TRUE	1	FALSE
BTN2A2	0.46036	TRUE	0.570386	TRUE	0.450125	TRUE
BTN2A3P	0.549028	FALSE	0.901817	TRUE	0.65993	FALSE
BTN3A1	0.631206	FALSE	0.786079	TRUE	0.389635	FALSE
BTN3A2	0.605541	FALSE	0.639219	TRUE	0.393259	FALSE
BTN3A3	0.957757	FALSE	0.415522	TRUE	0.462026	FALSE
BTNL10	0.480068	FALSE	0.926962	FALSE	0.3833	FALSE
BTNL2	0.244108	FALSE	0.876855	TRUE	0.0958833	FALSE
BTNL3	0.774587	FALSE	0.26681	FALSE	0.702158	FALSE
BTNL8	0.23216	FALSE	0.444071	FALSE	0.171864	FALSE
BTNL9	0.778394	FALSE	0.505299	TRUE	0.465941	FALSE
BTRC	0.715737	TRUE	0.862878	FALSE	0.792794	TRUE
BUB1	0.153623	TRUE	0.474286	TRUE	0.174028	TRUE
BUB1B	0.464393	TRUE	0.208271	TRUE	0.911109	TRUE
BUB1B-PAK6	0.243337	FALSE	0.739434	FALSE	0.380361	FALSE
BUB3	0.81417	TRUE	0.387829	TRUE	0.69842	FALSE
BUB3P1	0.673868	FALSE	0.448263	FALSE	0.49239	FALSE
BUD13	0.842549	FALSE	0.980316	TRUE	0.626992	FALSE
BUD23	0.612495	FALSE	0.604363	FALSE	0.942413	FALSE
BUD31	0.544626	TRUE	0.674892	FALSE	0.146693	TRUE
BVES	0.150741	FALSE	0.474286	FALSE	0.150295	FALSE
BVES-AS1	0.641656	FALSE	0.42909	FALSE	0.877886	FALSE
BYSL	0.63356	FALSE	0.266873	TRUE	0.281479	FALSE
BZW1	0.713267	FALSE	0.639219	TRUE	0.838684	FALSE
BZW1P1	0.0824529	FALSE	0.135782	FALSE	0.143865	FALSE
BZW1P2	0.860717	FALSE	0.786079	FALSE	0.890312	FALSE
BZW2	0.913005	TRUE	0.71131	TRUE	0.879943	TRUE
C10orf10	0.957757	FALSE	0.361291	TRUE	0.430667	FALSE
C10orf105	0.593191	FALSE	0.886793	FALSE	0.317878	FALSE
C10orf111	0.26506	FALSE	0.476577	FALSE	0.233569	FALSE
C10orf113	0.26506	FALSE	0.498125	FALSE	0.398952	FALSE
C10orf126	0.870636	FALSE	0.0728476	FALSE	0.113701	FALSE
C10orf128	0.1319	TRUE	0.862878	TRUE	0.221733	TRUE
C10orf25	0.890225	TRUE	0.257969	FALSE	0.717586	TRUE
C10orf55	0.488733	TRUE	0.604308	TRUE	0.931904	TRUE
C10orf62	0.95471	FALSE	0.411495	FALSE	0.775695	TRUE
C10orf67	0.0757471	FALSE	0.305446	FALSE	0.0446885	FALSE
C10orf76	0.801348	TRUE	0.570386	TRUE	0.57223	TRUE
C10orf82	0.469856	FALSE	0.352503	TRUE	0.18434	FALSE
C10orf88	0.62182	FALSE	0.980316	FALSE	0.567775	FALSE
C10orf90	0.939304	FALSE	0.474286	TRUE	0.631645	FALSE
C10orf91	0.0645371	FALSE	0.0438963	FALSE	0.385205	FALSE
C10orf95	0.890388	TRUE	0.414809	FALSE	0.822048	TRUE
C10orf99	0.4084	FALSE	0.415838	FALSE	0.214735	FALSE
C11orf1	0.0469902	FALSE	0.190982	FALSE	0.321362	FALSE
C11orf16	0.183348	FALSE	0.824163	FALSE	0.118144	FALSE
C11orf21	0.0749752	TRUE	0.144856	TRUE	0.673854	TRUE
C11orf24	0.525019	FALSE	0.190982	TRUE	0.0953075	FALSE
C11orf42	0.199679	FALSE	0.226668	FALSE	0.497438	FALSE
C11orf45	0.772395	FALSE	0.940905	TRUE	0.47956	FALSE
C11orf49	0.997359	FALSE	0.71131	TRUE	0.679064	TRUE
C11orf52	0.169287	FALSE	0.709825	TRUE	0.154758	FALSE
C11orf54	0.715737	TRUE	0.570386	FALSE	0.454069	TRUE
C11orf58	0.768269	FALSE	0.570386	TRUE	0.757588	FALSE
C11orf65	0.773311	FALSE	0.266873	FALSE	0.737632	TRUE
C11orf68	0.718204	TRUE	0.71131	FALSE	0.99476	TRUE
C11orf70	0.48687	FALSE	0.222672	FALSE	0.634649	FALSE
C11orf71	0.892008	TRUE	0.604363	FALSE	0.727641	TRUE
C11orf72	0.358358	FALSE	0.385278	TRUE	0.0212216	FALSE
C11orf74	0.0346744	FALSE	0.226668	FALSE	0.198042	FALSE
C11orf80	0.786032	FALSE	0.44435	FALSE	0.462026	TRUE
C11orf84	0.314217	FALSE	0.266873	TRUE	0.24776	FALSE
C11orf87	0.954906	FALSE	0.549888	FALSE	0.669089	FALSE
C11orf88	0.675742	FALSE	0.018632	TRUE	0.309535	FALSE
C11orf91	0.315265	TRUE	0.031388	TRUE	0.962247	TRUE
C11orf95	0.290911	FALSE	0.71131	FALSE	0.419137	FALSE
C11orf96	0.350521	FALSE	0.980316	TRUE	0.655191	FALSE
C12orf10	0.698508	FALSE	0.980316	FALSE	0.931966	FALSE
C12orf29	0.0237524	FALSE	0.088671	FALSE	0.205	FALSE
C12orf4	0.286423	TRUE	0.145471	TRUE	0.732736	TRUE
C12orf40	0.500834	FALSE	0.109873	TRUE	0.63665	FALSE
C12orf42	0.0891933	TRUE	0.526749	TRUE	0.218327	TRUE
C12orf43	0.607852	TRUE	0.604363	FALSE	0.364799	TRUE
C12orf45	0.542429	FALSE	0.748399	FALSE	0.979043	TRUE
C12orf49	0.38393	FALSE	0.361291	TRUE	0.659941	FALSE
C12orf50	0.492246	FALSE	0.540843	FALSE	0.316429	FALSE
C12orf56	0.49298	FALSE	0.710888	FALSE	0.893963	TRUE
C12orf57	0.693613	FALSE	0.940995	TRUE	0.921531	TRUE
C12orf60	0.436475	FALSE	0.374342	FALSE	0.94762	FALSE
C12orf65	0.607846	FALSE	0.940995	FALSE	0.53267	FALSE
C12orf66	0.246579	FALSE	0.980316	FALSE	0.14487	FALSE
C12orf71	0.435874	TRUE	0.444071	TRUE	0.827903	FALSE
C12orf73	0.834772	FALSE	0.862878	TRUE	0.389454	FALSE
C12orf74	0.352549	FALSE	0.977285	FALSE	0.646546	FALSE
C12orf75	0.0776352	TRUE	0.361291	TRUE	0.186797	TRUE
C12orf76	0.902509	TRUE	0.288714	TRUE	0.498766	FALSE
C14orf119	0.984152	TRUE	0.980316	TRUE	0.838684	TRUE
C14orf132	0.136925	FALSE	0.277574	TRUE	0.0285467	FALSE
C14orf178	0.230107	FALSE	0.782151	FALSE	0.066194	FALSE
C14orf2	0.750626	FALSE	0.604363	TRUE	0.890314	FALSE
C14orf28	0.00547435	FALSE	0.0642431	FALSE	0.055139	FALSE
C14orf37	0.529344	FALSE	0.159614	TRUE	0.115002	FALSE
C14orf39	0.893584	FALSE	0.470468	FALSE	0.952171	TRUE
C14orf93	0.87635	FALSE	0.44435	FALSE	0.272755	TRUE
C15orf38-AP3S2	0.486918	TRUE	0.311729	TRUE	0.979043	TRUE
C15orf39	0.860719	TRUE	0.71131	FALSE	0.99476	TRUE
C15orf40	0.89465	FALSE	0.674892	TRUE	0.608488	FALSE
C15orf41	0.688715	TRUE	0.674892	FALSE	0.963331	TRUE
C15orf48	0.115827	TRUE	0.266873	TRUE	0.438389	FALSE
C15orf52	0.424956	FALSE	0.639219	FALSE	0.641016	FALSE
C15orf53	0.0400162	TRUE	0.238939	TRUE	0.169351	TRUE
C15orf54	0.953394	TRUE	0.704105	TRUE	0.318524	FALSE
C15orf59	0.183988	FALSE	0.226597	TRUE	0.0476758	FALSE
C15orf61	0.968311	FALSE	0.824268	FALSE	0.81311	TRUE
C15orf62	0.796189	TRUE	0.505299	TRUE	0.797742	FALSE
C15orf65	0.426675	FALSE	0.415237	FALSE	0.640826	TRUE
C16orf45	0.173587	FALSE	0.288714	FALSE	0.239693	FALSE
C16orf46	0.842535	TRUE	0.960637	TRUE	0.973803	FALSE
C16orf52	0.97623	TRUE	0.940995	TRUE	0.66947	TRUE
C16orf54	0.00247681	TRUE	0.0246635	TRUE	0.071252	TRUE
C16orf58	0.860719	FALSE	0.208271	TRUE	0.245088	FALSE
C16orf62	0.626505	TRUE	0.537347	FALSE	0.450125	TRUE
C16orf70	0.645396	FALSE	0.901817	TRUE	0.219435	FALSE
C16orf71	0.873686	FALSE	0.824268	FALSE	0.567267	FALSE
C16orf72	0.484847	TRUE	0.604363	TRUE	0.869593	TRUE
C16orf74	0.135982	TRUE	0.000859409	TRUE	0.698043	FALSE
C16orf86	0.645345	TRUE	0.824268	TRUE	0.272592	FALSE
C16orf87	0.22435	FALSE	0.980316	TRUE	0.385974	FALSE
C16orf89	0.603014	TRUE	0.980304	TRUE	0.38559	FALSE
C16orf91	0.501552	TRUE	0.311729	TRUE	0.859259	TRUE
C16orf95	0.247647	FALSE	0.824163	FALSE	0.223979	FALSE
C16orf96	0.299948	FALSE	0.824268	FALSE	0.407554	FALSE
C17orf100	0.774773	TRUE	0.381655	TRUE	0.625785	FALSE
C17orf105	0.69634	FALSE	0.479824	TRUE	0.460657	FALSE
C17orf107	0.997358	FALSE	0.786079	FALSE	0.994758	TRUE
C17orf47	0.970827	TRUE	0.159359	TRUE	0.582897	FALSE
C17orf49	0.265988	FALSE	0.537347	TRUE	0.167867	FALSE
C17orf51	0.166375	FALSE	0.71131	FALSE	0.337482	FALSE
C17orf53	0.448376	TRUE	0.145471	TRUE	0.921528	TRUE
C17orf58	0.15166	FALSE	0.786079	TRUE	0.163698	FALSE
C17orf62	0.708335	TRUE	0.311729	TRUE	0.859265	FALSE
C17orf64	0.369043	FALSE	0.831554	TRUE	0.618415	FALSE
C17orf67	0.954978	TRUE	0.60381	TRUE	0.513015	FALSE
C17orf75	0.738103	TRUE	0.570386	FALSE	0.942413	TRUE
C17orf80	0.507899	FALSE	0.387829	FALSE	0.979043	TRUE
C17orf82	0.482991	TRUE	0.40146	TRUE	0.064493	FALSE
C17orf97	0.650146	FALSE	0.108768	TRUE	0.434473	FALSE
C17orf99	0.909432	FALSE	0.886793	FALSE	0.528023	FALSE
C18orf21	0.353948	TRUE	0.901817	TRUE	0.269909	TRUE
C18orf25	0.564589	TRUE	0.361291	TRUE	0.782688	TRUE
C18orf32	0.00990884	FALSE	0.0716804	FALSE	0.107618	FALSE
C18orf54	0.710792	FALSE	0.570386	FALSE	0.797854	TRUE
C18orf8	0.989435	TRUE	0.335922	FALSE	0.511368	TRUE
C19orf12	0.117374	FALSE	0.537347	TRUE	0.0102374	FALSE
C19orf18	0.376199	FALSE	0.862461	TRUE	0.155425	FALSE
C19orf24	0.860719	FALSE	0.208271	TRUE	0.911109	FALSE
C19orf25	0.603223	FALSE	0.604363	TRUE	0.457994	FALSE
C19orf33	0.285502	TRUE	0.190711	TRUE	0.835046	FALSE
C19orf38	0.307782	TRUE	0.901817	FALSE	0.418953	TRUE
C19orf44	0.468445	FALSE	0.748399	FALSE	0.567775	TRUE
C19orf47	0.0605064	FALSE	0.786079	TRUE	0.0350298	FALSE
C19orf48	0.211997	FALSE	0.311729	TRUE	0.0577024	FALSE
C19orf53	0.440494	FALSE	0.940995	FALSE	0.507158	FALSE
C19orf54	0.67416	TRUE	0.980316	FALSE	0.952868	TRUE
C19orf57	0.97623	FALSE	0.537347	FALSE	0.466019	FALSE
C19orf66	0.562355	FALSE	0.474286	TRUE	0.777651	FALSE
C19orf67	0.45713	FALSE	0.862795	TRUE	0.793924	TRUE
C19orf70	0.858118	FALSE	0.505299	TRUE	0.242427	FALSE
C19orf71	0.876348	TRUE	0.71131	FALSE	0.524079	TRUE
C19orf73	0.143243	FALSE	0.960431	TRUE	0.127774	FALSE
C19orf81	0.996992	FALSE	0.92349	FALSE	0.769038	FALSE
C19orf84	0.722092	FALSE	0.97962	FALSE	0.136897	FALSE
C1D	0.378529	FALSE	0.246195	FALSE	0.622347	FALSE
C1DP1	0.683681	FALSE	0.92137	TRUE	0.848766	FALSE
C1GALT1	0.715737	FALSE	0.824268	FALSE	0.581198	TRUE
C1GALT1C1	0.452349	TRUE	0.387829	FALSE	0.253174	TRUE
C1GALT1C1L	0.112676	FALSE	0.166999	FALSE	0.272482	FALSE
C1GALT1P1	0.351092	TRUE	0.501619	TRUE	0.742046	TRUE
C1GALT1P2	0.983544	FALSE	0.522004	FALSE	0.658992	FALSE
C1QA	0.115831	TRUE	0.0456594	TRUE	0.458043	TRUE
[truncated: 18,855 more rows]

## Sheet: Supplemental Table 5
Supplemental Table 5: GSEA of Responders vs Progressors in Discovery and Validation Cohorts stratified by Prior Ipi-Treatment
	DISCOVERY (Current) COHORT												VALIDATION (Riaz) COHORT
	OVERALL				Ipi-Treated				Ipi-Naïve				OVERALL				Ipi-Treated				Ipi-Naïve
	DISCOVERY RvsPD Overall NES	DISCOVERY RvsPD Overall NOM p-val	DISCOVERY RvsPD Overall FDR q-val	DISCOVERY RvsPD Overall enriched in	DISCOVERY RvsPD Ipi-Exp NES	DISCOVERY RvsPD Ipi-Exp NOM p-val	DISCOVERY RvsPD Ipi-Exp FDR q-val	DISCOVERY RvsPD Ipi-Exp enriched in	DISCOVERY RvsPD Ipi-Naive NES	DISCOVERY RvsPD Ipi-Naive NOM p-val	DISCOVERY RvsPD Ipi-Naive FDR q-val	DISCOVERY RvsPD Ipi-Naive enriched in	Riaz RvsPD Overall NES	Riaz RvsPD Overall NOM p-val	Riaz RvsPD Overall FDR q-val	Riaz RvsPD Overall enriched in	Riaz RvsPD Ipi-Exp NES	Riaz RvsPD Ipi-Exp NOM p-val	Riaz RvsPD Ipi-Exp FDR q-val	Riaz RvsPD Ipi-Exp enriched in	Riaz RvsPD Ipi-Naive NES	Riaz RvsPD Ipi-Naive NOM p-val	Riaz RvsPD Ipi-Naive FDR q-val	Riaz RvsPD Ipi-Naive enriched in
ALLOGRAFT_REJECTION	2.95144	0	0	Responders	2.67161	0	0	Responders	2.31537	0	0	Responders	3.17738	0	0	Responders	3.54142	0	0	Responders	1.05942	0.281799	0.401428	Responders
INTERFERON_GAMMA_RESPONSE	2.27787	0	0	Responders	2.4796	0	0	Responders	1.26152	0.0443509	0.132705	Responders	2.84099	0	0	Responders	3.712	0	0	Responders	-0.949151	0.579086	0.870253	Progressors
IL6_JAK_STAT3_SIGNALING	2.12886	0	0.000105206	Responders	1.53525	0.00876443	0.0188853	Responders	1.80003	0.000267953	0.00375829	Responders	2.51448	0	0	Responders	2.95538	0	0	Responders	0.813347	0.854493	0.893651	Responders
MYOGENESIS	2.04987	0	0.000197261	Responders	-1.12505	0.197349	0.791786	Progressors	1.15405	0.137887	0.254818	Responders	-1.68061	0.000121109	0.0272277	Progressors	1.39291	0.00518135	0.0510001	Responders	-2.09384	0	0.000176378	Progressors
COMPLEMENT	2.0087	0	0.000315617	Responders	1.67326	0.000217202	0.00788376	Responders	1.52286	0.000931677	0.026005	Responders	1.64613	0	0.00711753	Responders	2.61049	0	0	Responders	-1.16929	0.157501	0.372434	Progressors
INFLAMMATORY_RESPONSE	2.00768	0	0.000263014	Responders	1.66117	0.00021645	0.00764262	Responders	1.39132	0.00923273	0.0606889	Responders	2.25613	0	0	Responders	2.82486	0	0	Responders	-0.738642	0.974539	1	Progressors
REACTIVE_OXIGEN_SPECIES_PATHWAY	1.95541	0.000201369	0.000360705	Responders	0.898883	0.640712	0.900638	Responders	1.79016	0.00172712	0.00374097	Responders	1.22275	0.141765	0.161949	Responders	1.15153	0.225718	0.243689	Responders	1.35487	0.0678349	0.0584587	Responders
MYC_TARGETS_V2	1.91708	0.000197628	0.000572056	Responders	1.89557	0.000208377	0.00083405	Responders	1.9188	0.000253872	0.00106687	Responders	1.16267	0.195138	0.217032	Responders	-2.39815	0	0	Progressors	3.17952	0	0	Responders
HEME_METABOLISM	1.89464	0	0.000666302	Responders	1.32539	0.0250974	0.0965115	Responders	1.55366	0.000628733	0.0214035	Responders	-1.40844	0.0125579	0.261911	Progressors	0.987716	0.523684	0.559141	Responders	-1.81585	0	0.00339528	Progressors
E2F_TARGETS	1.86532	0	0.000883728	Responders	1.6002	0.00107735	0.0111339	Responders	2.34662	0	0	Responders	1.92225	0	0.00054277	Responders	-2.41147	0	0	Progressors	3.65172	0	0	Responders
PI3K_AKT_MTOR_SIGNALING	1.7126	0.000409333	0.00424648	Responders	1.51526	0.00846024	0.0208621	Responders	1.46976	0.0132743	0.0363359	Responders	0.994093	0.463606	0.62427	Responders	1.12312	0.201213	0.274365	Responders	-0.727067	0.946901	1	Progressors
TNFA_SIGNALING_VIA_NFKB	1.70894	0	0.00399781	Responders	1.05615	0.312567	0.539798	Responders	1.42918	0.00625978	0.0454784	Responders	1.42756	0.00113122	0.0406113	Responders	2.15953	0	8.52934e-05	Responders	0.971059	0.548843	0.634409	Responders
IL2_STAT5_SIGNALING	1.67062	0.00040992	0.00528051	Responders	1.66041	0.000213356	0.00673197	Responders	1.30746	0.0265235	0.105208	Responders	1.76677	0	0.00250127	Responders	2.23752	0	5.48314e-05	Responders	-0.904998	0.703575	0.932031	Progressors
APOPTOSIS	1.61046	0.00183561	0.00909653	Responders	0.929158	0.63491	0.840433	Responders	1.44226	0.00602773	0.0428849	Responders	1.17086	0.10529	0.215383	Responders	1.53726	0.000714286	0.0186891	Responders	-0.810193	0.874966	1	Progressors
OXIDATIVE_PHOSPHORYLATION	1.58039	0.000407415	0.0112675	Responders	1.9307	0	0.000625537	Responders	1.1798	0.0971087	0.219165	Responders	-1.33556	0.0292419	0.345016	Progressors	-2.34239	0	0	Progressors	1.54903	0.00087604	0.0137156	Responders
INTERFERON_ALPHA_RESPONSE	1.53653	0.00723909	0.0163135	Responders	2.19032	0	3.97167e-05	Responders	0.608379	0.998618	0.995832	Responders	1.72389	0.000387898	0.00343352	Responders	3.02169	0	0	Responders	-1.5763	0.00593085	0.0263156	Progressors
G2M_CHECKPOINT	1.50476	0.00339321	0.0204223	Responders	0.930348	0.654939	0.877974	Responders	2.28719	0	0	Responders	2.06864	0	0	Responders	-2.13705	0	0	Progressors	3.59488	0	0	Responders
MTORC1_SIGNALING	1.48798	0.00298448	0.0225841	Responders	1.00216	0.440899	0.655243	Responders	1.93059	0	0.00115173	Responders	0.828134	0.948119	0.978602	Responders	-1.80116	0	0.000889422	Progressors	2.0678	0	0.00021875	Responders
P53_PATHWAY	1.48196	0.00336101	0.0227161	Responders	-0.979068	0.510428	0.788644	Progressors	1.66786	0	0.0100625	Responders	-1.16277	0.170267	0.685297	Progressors	-0.979989	0.517895	0.648094	Progressors	-1.15413	0.174829	0.386312	Progressors
FATTY_ACID_METABOLISM	1.40993	0.0155054	0.0422848	Responders	-0.656278	0.999259	0.990325	Progressors	1.61523	0.000590493	0.0132146	Responders	0.884002	0.79713	0.892266	Responders	1.17225	0.120542	0.21991	Responders	-1.18051	0.149252	0.397692	Progressors
KRAS_SIGNALING_DN	1.35823	0.0219272	0.0637922	Responders	-1.00891	0.435329	0.950675	Progressors	0.863058	0.840209	0.887812	Responders	-0.99555	0.473543	0.868863	Progressors	1.46317	0.00241546	0.032844	Responders	-1.32258	0.0382788	0.185961	Progressors
KRAS_SIGNALING_UP	1.32109	0.0289973	0.0841837	Responders	-1.21706	0.0863106	0.487383	Progressors	1.02704	0.368388	0.503823	Responders	1.3851	0.00917431	0.0471125	Responders	2.00545	0	0.000209356	Responders	-1.22296	0.0977317	0.31626	Progressors
BILE_ACID_METABOLISM	1.31182	0.0541472	0.0868564	Responders	0.838317	0.827179	0.981374	Responders	0.996211	0.463394	0.551655	Responders	1.58074	0.00380228	0.0121811	Responders	2.22795	0	4.79775e-05	Responders	-1.17469	0.181702	0.384158	Progressors
XENOBIOTIC_METABOLISM	1.30741	0.0322646	0.086479	Responders	1.01108	0.415448	0.659826	Responders	1.19129	0.101518	0.209543	Responders	1.93313	0	0.000506586	Responders	2.14151	0	0.000115146	Responders	-1.41777	0.0106826	0.0995276	Progressors
UV_RESPONSE_UP	1.24362	0.0827699	0.139749	Responders	1.3663	0.0208827	0.073734	Responders	1.06605	0.290701	0.45264	Responders	-0.926029	0.632472	0.912215	Progressors	-1.06316	0.34728	0.474979	Progressors	-0.870326	0.748755	0.953835	Progressors
COAGULATION	1.22376	0.102908	0.15708	Responders	-0.75028	0.957005	1	Progressors	1.01732	0.399374	0.51752	Responders	1.41863	0.0086758	0.0407022	Responders	1.98746	0	0.000223895	Responders	-1.11145	0.25858	0.477196	Progressors
MITOTIC_SPINDLE	1.19821	0.10227	0.183485	Responders	0.833942	0.894532	0.951179	Responders	1.49797	0.00157035	0.0302715	Responders	1.39196	0.00746269	0.0476371	Responders	-1.18092	0.149538	0.300086	Progressors	2.11418	0	0.00021	Responders
ADIPOGENESIS	1.13156	0.181104	0.283272	Responders	1.27026	0.0525756	0.141993	Responders	0.726786	0.994046	1	Responders	-0.713089	0.981385	1	Progressors	1.00501	0.43521	0.527649	Responders	-1.43501	0.00825147	0.0979339	Progressors
ESTROGEN_RESPONSE_LATE	1.11564	0.19968	0.304608	Responders	-0.884192	0.771605	1	Progressors	1.22309	0.0633758	0.171851	Responders	-1.16386	0.165089	0.816651	Progressors	-0.762001	0.92777	1	Progressors	-1.61552	0.000524659	0.0211874	Progressors
APICAL_SURFACE	1.09219	0.316448	0.342565	Responders	0.668877	0.955802	0.987953	Responders	1.37192	0.0626053	0.0680668	Responders	1.20251	0.169129	0.178676	Responders	1.42955	0.0473815	0.0411967	Responders	-0.645572	0.961503	1	Progressors
APICAL_JUNCTION	1.06182	0.297062	0.400121	Responders	0.737156	0.987358	1	Responders	1.04554	0.331944	0.480302	Responders	-0.80348	0.894914	0.997971	Progressors	1.2187	0.0538922	0.162154	Responders	-1.08702	0.27661	0.494216	Progressors
GLYCOLYSIS	1.0235	0.393109	0.483219	Responders	-0.991181	0.47698	0.801433	Progressors	1.28601	0.0292729	0.119734	Responders	-0.989359	0.486575	0.823115	Progressors	-1.62332	0.000225428	0.00562986	Progressors	1.35458	0.0101695	0.0532874	Responders
CHOLESTEROL_HOMEOSTASIS	0.986709	0.481208	0.569507	Responders	-1.02648	0.40204	0.959755	Progressors	1.32548	0.0628205	0.0958269	Responders	-1.01836	0.431658	0.939413	Progressors	-1.16551	0.226483	0.304794	Progressors	-0.882276	0.683503	0.95961	Progressors
MYC_TARGETS_V1	0.985798	0.48833	0.555291	Responders	-0.691938	0.995568	1	Progressors	1.62397	0.000312793	0.0136053	Responders	-0.516254	1	0.999338	Progressors	-2.6305	0	0	Progressors	3.26028	0	0	Responders
DNA_REPAIR	0.89584	0.724384	0.792388	Responders	1.07079	0.298939	0.523679	Responders	1.27383	0.0560579	0.125985	Responders	-1.13398	0.221243	0.620144	Progressors	-2.07449	0	0	Progressors	1.45572	0.00665188	0.0267896	Responders
HYPOXIA	0.871629	0.809592	0.832409	Responders	-1.07403	0.286485	0.940051	Progressors	0.673754	1	1	Responders	-1.11849	0.229338	0.607722	Progressors	0.791678	0.97239	0.913096	Responders	-1.35534	0.0224895	0.155532	Progressors
PEROXISOME	0.868274	0.754793	0.818019	Responders	0.735952	0.957173	0.998534	Responders	1.05421	0.342215	0.471237	Responders	0.983447	0.480925	0.632864	Responders	0.965246	0.537282	0.605558	Responders	-0.617216	0.993817	0.99427	Progressors
ESTROGEN_RESPONSE_EARLY	0.797471	0.943806	0.929093	Responders	-0.992665	0.476009	0.861792	Progressors	0.930392	0.673248	0.721179	Responders	-1.14054	0.195521	0.679587	Progressors	1.09201	0.210433	0.314042	Responders	-1.68302	0.000130361	0.0128462	Progressors
NOTCH_SIGNALING	0.653264	0.9527	0.990948	Responders	1.11217	0.291988	0.430338	Responders	-0.980864	0.48085	0.663278	Progressors	-0.922563	0.579803	0.865578	Progressors	1.33438	0.095763	0.0751159	Responders	-0.657737	0.942173	1	Progressors
WNT_BETA_CATENIN_SIGNALING	-0.601072	0.987618	0.996702	Progressors	-0.703422	0.921142	1	Progressors	0.720827	0.916948	1	Responders	1.10604	0.277864	0.314235	Responders	0.90552	0.628351	0.754365	Responders	1.29917	0.103797	0.07141	Responders
ANDROGEN_RESPONSE	-0.644056	0.99402	1	Progressors	0.849609	0.789089	0.998109	Responders	-0.624873	0.994607	0.99376	Progressors	0.919022	0.671084	0.821484	Responders	1.11589	0.224284	0.276398	Responders	-1.0452	0.374538	0.590417	Progressors
PROTEIN_SECRETION	-0.777547	0.912151	1	Progressors	-1.50205	0.0100531	0.194761	Progressors	0.979612	0.494754	0.585842	Responders	-1.28848	0.0877217	0.395169	Progressors	-1.5164	0.0108696	0.016379	Progressors	0.899722	0.703764	0.764893	Responders
UNFOLDED_PROTEIN_RESPONSE	-0.789183	0.912644	1	Progressors	-0.896016	0.692514	1	Progressors	1.00702	0.431855	0.533734	Responders	-0.8346	0.792999	0.987811	Progressors	-1.95906	0	0.000110065	Progressors	1.94886	0	0.00043125	Responders
PANCREAS_BETA_CELLS	-0.866104	0.665478	1	Progressors	-0.814324	0.75923	1	Progressors	1.0295	0.404245	0.51245	Responders	-1.01415	0.431684	0.871328	Progressors	-0.740235	0.84626	1	Progressors	-0.931645	0.568643	0.886929	Progressors
SPERMATOGENESIS	-0.90361	0.681048	1	Progressors	-1.05076	0.33983	0.942049	Progressors	-0.727423	0.952884	1	Progressors	0.812615	0.921484	0.965708	Responders	-1.13798	0.234816	0.335636	Progressors	1.30216	0.0475364	0.0757312	Responders
EPITHELIAL_MESENCHYMAL_TRANSITION	-1.01978	0.396676	0.89339	Progressors	-0.718804	0.992406	1	Progressors	-1.49143	0.00377633	0.0857327	Progressors	-0.772857	0.933407	0.995552	Progressors	-0.698977	0.977826	1	Progressors	-0.798745	0.90764	1	Progressors
UV_RESPONSE_DN	-1.09383	0.259025	0.720983	Progressors	-1.22695	0.0979685	0.5644	Progressors	-1.07888	0.295578	0.481063	Progressors	-0.867716	0.749587	0.963524	Progressors	1.12674	0.172977	0.279334	Responders	-1.25603	0.0905852	0.293564	Progressors
ANGIOGENESIS	-1.0979	0.301549	0.936616	Progressors	-1.00412	0.440812	0.886688	Progressors	-1.17548	0.223088	0.326822	Progressors	-0.979419	0.489055	0.796871	Progressors	0.888717	0.667143	0.771466	Responders	-1.23592	0.175665	0.312309	Progressors
TGF_BETA_SIGNALING	-1.26648	0.120956	0.41085	Progressors	-1.2709	0.114208	0.531566	Progressors	-1.29473	0.104257	0.263074	Progressors	0.619482	0.990394	0.995178	Responders	1.31079	0.0781441	0.0842698	Responders	-1.10703	0.292385	0.463306	Progressors
HEDGEHOG_SIGNALING	-1.31622	0.102033	0.54503	Progressors	-1.38873	0.067256	0.287036	Progressors	-1.18814	0.206838	0.398707	Progressors	0.760667	0.863718	0.984784	Responders	-0.623966	0.954744	0.99001	Progressors	0.939157	0.55234	0.695263	Responders
All statistical tests performed using GSEA (gene set enrichment analysis) using Hallmark Genesets (Methods). with FDR q-value adjusted for multiple hypotheses.
NES = normalized enrichment scores
FDR q-values adjusted for multiple hypotheses
Sample Sizes:
OVERALL: Responders (n=47 patients) vs. Progressors (n=56 patients)
IPI-NAÏVE: Responders (n=31 patients) vs Progressors (n=34 patients)
IPI-TREATED: Responders (n=11 patients) vs Progressors (n=16 patients)
RIAZ (Validation Set) Sample Sizes:
OVERALL: Responders (n=10 patients) vs. Progressors (n=22 patients)
IPI-NAÏVE: Responders (n=6 patients) vs Progressors (n=11 patients)
IPI-TREATED: Responders (n=4 patients) vs Progressors (n=11 patients)

## Sheet: Supplemental Table 6a
Supplemental Table 6a: Performance of immune signatures in cohort
	All samples		Ipi-naïve		Ipi-treated
Gene signature	Responders vs. Progressors P-value	AUC	Responders vs. Progressors P-value	AUC	Responders vs. Progressors P-value	AUC
Auslander IMPRES score	0.1463	0.5821	0.7384	0.5242	0.0226	0.7585
Davoli cytotoxic immune signature	0.2025	0.5733	0.849	0.5142	0.0642	0.7159
Fehrenbacher T-effector-IFN-y signature	0.3063	0.5589	0.85	0.4858	0.0635	0.7159
Huang NRS	0.2399	0.5676	0.8398	0.5152	0.1341	0.6761
Jiang TIDE	0.2717	0.5633	0.5457	0.5441	0.1944	0.6506
Messina 12-chemokine signature	0.1634	0.5802	0.85	0.5142	0.0989	0.6932
Roh immune score	0.18	0.5771	0.7892	0.4801	0.0989	0.6932
Rooney immune cytolytic activity	0.2359	0.5682	0.8541	0.5138	0.1214	0.6818
Note: P-values calculated with two-sided Mann-Whitney Wilcoxon test.
Sample sizes of comparisons were as follows:
OVERALL: Responders (n=47 patients) vs. Progressors (n=56 patients)
IPI-NAÏVE: Responders (n=31 patients) vs Progressors (n=34 patients)
IPI-TREATED: Responders (n=11 patients) vs Progressors (n=16 patients)
AUC = area under curve for the receiver-operator curve

## Sheet: Supplemental Table 6b
Supplemental Table 6b: Descriptions of calculated gene signature scores.
Gene signature	Original study	Description	Notes
Auslander IMPRES score	Auslander et al, Nat. Med., 2018	IMPRES score based on logical comparison of quantile-normalized expression of pre-defined checkpoint gene pairs.	Checkpoint gene pairs defined in original study.
Davoli cytotoxic immune signature	Davoli et al, Science, 2017	Arithmetic mean of ranks of TPM-normalized counts of cytotoxic immune signature genes.	Ranks computed in individual genes across samples. Arithmetic means of ranks computed within-sample.
Fehrenbacher T-effector-IFN-y signature	Fehrenbacher et al, Lancet, 2016	Geometric mean of TPM-normalized counts of T-effector-IFN-y signature genes.	Original study does not explicitly define computational measure of signature expression. Geometric mean with pseudocount of 0.01 used here as proxy.
Huang NRS	Huang et al, Nat. Med., 2019	Geometric mean of TPM-normalized counts of neoadjuvant response signature (NRS) genes.	Geometric mean with pseudocount of 0.01 used to assess signature performance in our cohort. Original study does not define a score for signature performance.
Jiang TIDE	Jiang et al, Nat. Med., 2018	Tumor Immune Dysfunction and Exclusion (TIDE) scores calculated according to published model.	Model available at http://tide.dfci.harvard.edu.
Messina 12-chemokine signature	Messina et al, Nat. Sci. Rep., 2012	PC1 score from PCA of TPM-normalized counts of 12 chemokine signature genes.	PC1 score of each sample is the projection of expression values of signature genes onto first principal component of PCA axes.
Roh immune score	Roh et al, Sci. Transl. Med., 2017	Geometric mean of TPM-normalized counts of immune score genes.	Pseudocount of 0.01 applied to all genes. Original study applied pseudocount of 1 to genes with 0 expression only.
Rooney immune cytolytic activity	Rooney et al, Cell, 2015	Geometric mean of TPM-normalized counts of immune cytolytic activity genes.	Pseudocount of 0.01; consistent with original methodology.
Ayers T-cell inflamed GEP	Ayers et al, JCI, 2017	Weighted sum of normalized TPM expression of signature genes using logistic regression coefficients.	Ayers T-cell inflamed GEP score not evaluated in our cohort due to unavailable model coefficients.
Ock immune signature score	Ock et al, Nat. Comm., 2017	Bayesian compound covariate predictor estimating likelihood of either high immune signature or low immune signature (cutoff = 0.5).	Ock immune signature score not evaluated in our cohort due to unavailable model coefficients.
Each row represents a transcriptomic signature previously hypothesized to be associated with immune-checkpoint blockade response or resistance.

## Sheet: Supplemental Table 6c
Supplemental Table 6c: Genes included in each gene signature.
Gene Signature	Genes
Auslander IMPRES gene 1	PDCD1	CD27	CTLA4	CD40	CD86	CD28	CD80	CD274	CD86	CD40	CD86	CD40	CD28	CD40	TNFRSF14
Auslander IMPRES gene 2	TNFSF4	PDCD1	TNFSF4	CD28	TNFSF4	CD86	TNFRSF9	VSIR	HAVCR2	PDCD1	CD200	CD80	CD276	CD274	CD86
Davoli cytotoxic immune signature	CD247	CD2	CD3E	GZMH	NKG7	PRF1	GZMK
Fehrenbacher T-effector-IFN-y signature	CD8A	GZMA	GZMB	IFNG	EOMES	CXCL9	CXCL10	TBX21
Huang NRS	CLEC5A	TNFSF8	LILRB2	FCGR2A	CLEC7A	CD86	CD14	LAIR1	ITGAM	FCGR3A	LILRB4	CD33	CCR1	SIGLEC9	MARCO	CD163	EMILIN2	CCL8	CCL2	HOPX	EFEMP1	FN1	SERPING1	SULF1	KLRC2	GZMB	IL2RA	TNFSF10	SERPINA1	PSTPIP2	GZMH	SLAMF8	HCLS1	PDCD1LG2	TNFAIP8L2	GZMA	CCL5	NKG7	CCR5	CLEC12A	CST7	CXCL11	CXCL10	GBP1	LILRB1	HCST	PRF1	LAG3	IFNG
Jiang TIDE	Model available online at http://tide.dfci.harvard.edu/
Messina 12-chemokine signature	CCL2	CCL3	CCL4	CCL5	CCL8	CCL18	CCL19	CCL21	CXCL9	CXCL10	CXCL11	CXCL13
Roh immune score	GZMA	GZMB	PRF1	GNLY	HLA-A	HLA-B	HLA-C	HLA-E	HLA-F	HLA-G	HLA-H	HLA-DMA	HLA-DMB	HLA-DOA	HLA-DOB	HLA-DPA1	HLA-DPB1	HLA-DQA1	HLA-DQA2	HLA-DQB1	HLA-DRA	HLA-DRB1	IFNG	IFNGR1	IFNGR2	IRF1	STAT1	PSMB9	CCR5	CCL3	CCL4	CCL5	CXCL9	CXCL10	CXCL11	ICAM1	ICAM2	ICAM3	ICAM4	ICAM5	VCAM1
Rooney immune cytolytic activity	GZMA	PRF1
Note: Bolded genes were excluded from analysis due to unavailable expression data.
Each row represents a transcriptomic signature, with the specified genes within the signature.
[truncated: 20 more columns]

## Sheet: Supplemental Table 7
Supplemental Table 7: Association of Immune Subset scores and Responders vs Progressors
CIBERSORT and LM22 signatures were used to generate these values
	Overall R vs PD - MWW p-val	Favors R	Ipi-Treated R vs PD - MWW p-val	Favors R	Ipi-naive R vs PD - MWW p-val	Favors R
CIBERSORT IMMUNE SUBSETS
B cells naive	0.0676711	TRUE	0.316047	TRUE	0.176786	TRUE
B cells memory	0.690095	TRUE	0.30913	TRUE	0.488751	FALSE
Plasma cells	0.808139	FALSE	0.535158	TRUE	0.661278	FALSE
T cells CD8	0.939245	FALSE	0.639219	FALSE	0.78691	FALSE
T cells CD4 naive	0.585592	FALSE	0.603868	FALSE	0.398524	FALSE
T cells CD4 memory resting	0.310856	TRUE	0.335183	TRUE	0.837887	FALSE
T cells CD4 memory activated	0.943879	TRUE	0.400812	TRUE	0.203159	FALSE
T cells follicular helper	0.870896	TRUE	0.21726	TRUE	0.374172	TRUE
T cells gamma delta	0.705628	FALSE	0.603868	FALSE	0.43294	FALSE
NK cells resting	0.592726	TRUE	0.215101	TRUE	0.635022	FALSE
NK cells activated	0.637592	FALSE	0.408968	FALSE	0.16194	FALSE
Monocytes	0.648766	TRUE	0.570386	TRUE	0.785108	TRUE
Macrophages M0	0.169728	TRUE	0.310247	TRUE	0.625271	TRUE
Macrophages M1	0.235071	TRUE	0.0797628	TRUE	0.952756	FALSE
Macrophages M2	0.325478	TRUE	0.159614	TRUE	0.890302	TRUE
Dendritic cells resting	0.395408	FALSE	0.790327	FALSE	0.233177	FALSE
Dendritic cells activated	0.171106	FALSE	0.497461	FALSE	0.27283	FALSE
Mast cells resting	0.976207	FALSE	0.503009	TRUE	0.296228	FALSE
Mast cells activated	0.703791	FALSE	0.659487	FALSE	0.937171	FALSE
Absolute score (Total immune infiltrate)	0.28791	TRUE	0.108768	TRUE	0.99476	TRUE
Single-Cell Derived Signatures
SC B.CELL	0.0301272	TRUE	0.0217557	TRUE	0.466039	TRUE
SC MACROPHAGE	0.0182539	TRUE	0.0574547	TRUE	0.205	TRUE
SC T.CD4	0.0109022	TRUE	0.0642431	TRUE	0.195768	TRUE
SC T.CD8	0.0404392	TRUE	0.0716804	TRUE	0.442284	TRUE
SC T.CELL	0.0379199	TRUE	0.0716804	TRUE	0.434523	TRUE
SC IMMUNE	0.0199482	TRUE	0.0983098	TRUE	0.245088	TRUE
SC T.CD4.EXHAUSTED	0.0424205	TRUE	0.088671	TRUE	0.524124	TRUE
SC T.CD4.TREG	0.064227	TRUE	0.159614	TRUE	0.411716	TRUE
SC T.CD8.CYTOTOXIC	0.0301272	TRUE	0.0574547	TRUE	0.361339	TRUE
SC T.CD8.EXHAUSTED	0.0136492	TRUE	0.108768	TRUE	0.205	TRUE
Each row represents a signature or immune cell subset from CIBERSORT or from a single-cell derived signature (Methods)
Comparisons were performed using a two-sided Mann-Whitney Wilcoxon test
Sample sizes of comparisons were as follows:
OVERALL: Responders (n=47 patients) vs. Progressors (n=56 patients)
IPI-NAÏVE: Responders (n=31 patients) vs Progressors (n=34 patients)
IPI-TREATED: Responders (n=11 patients) vs Progressors (n=16 patients)

## Sheet: Supplemental Table 8
Supplemental Table 8: Logistic Regression Model Results for Ipi-Treated Subgroup
Logit Regression Results
Dep. Variable:	PD vs nPD	No. Observations:	34
Model:	Logit	Df Residuals:	30
Method:	MLE	Df Model:	3
Pseudo R-squ.:	0.3991
Log-Likelihood:	-14.126
LL-Null:	-23.508
LLR p-value:	0.0003057
	coef	std err	z	P>|z|	[0.025	0.975]
MHC-II	-0.0008	0	-2.133	0.033	-0.002	-6.82e-05
Tx_Start_LDH_lower	-2.6839	1.322	-2.03	0.042	-5.275	-0.093
LN_Met_1.0	-3.9005	1.634	-2.388	0.017	-7.102	-0.699
intercept	9.9149	3.722	2.664	0.008	2.62	17.21
The predicted outcome was the best response characterization of either PD (progressive disease) or not progressive disease (anything else).
There were 34 observations (n=16 progressors and 18 non-progressors) and 3 predictors in the model.
MHC-II is the ssGSEA score of a set of MHC-II HLA genes (Methods)
Tx_Start_LDH_lower is an indicator variable for LDH < median
LN_Met_1.0 is an indicator variable for the presence of lymph node metastasis.
For each predictor, the coefficient, standard error, z-statistic, two-sided p-value, and 95% confidence interval of the coefficient is provided.

[truncated: 1 more sheets: Supplemental Table 9]
